# Supplementary material for: MicroRNA expression in human endometrial adenocarcinoma
Source: Cancer Cell Int. 2014 Nov 14;14:88. doi: 10.1186/s12935-014-0088-6 (PMC4240838; doi:10.1186/s12935-014-0088-6)
Supplement: Additional file 1: Table S1. — MiRNA differentially expressed between endometrial adenocarcinoma and normal endometrium. [file 12935_2014_88_MOESM1_ESM.xlsx]

## Sheet: Sheet1
Table S1. MiRNA differentially expressed between endometrial adenocarcinoma and normal endometrium
miRNA	Fold change	p-value	Previous studies*	miRNA	Fold change	p-value	Previous
							studies*
miR-183	39.68	4.28e-15	4	miR-21	3.89	1.34e-06
miR-182	30.55	2.89e-14	4	miR-2110	3.88	7.96e-09
miR-429	19.54	7.66e-12	2	miR-29b-2*	3.81	7.3e-07
miR-135a	16.58	4.79e-10		miR-33b	3.79	1.08e-06	1
miR-9*	16.55	1.77e-10		miR-650	3.75	8e-06
miR-9	16.49	4.43e-07	2	miR-582-5p	3.74	1.5e-05
miR-135b	15.95	6.1e-08	1	let-7f-1*	3.7	9.53e-09
miR-200a*	15.92	4.72e-13	1	miR-17*	3.69	1.88e-07
miR-218	15.29	1.65e-10	1	miR-23a	3.66	5.03e-06	1
miR-18a*	15.04	1.03e-11		miR-548c-5p	3.64	5e-08
miR-200b*	12.8	1e-08	1	miR-30e	3.63	5.11e-07
let-7f	12.51	2.29e-12		miR-17	3.59	6.98e-06	1
miR-200a	11.6	1e-08	4	miR-744*	3.57	4e-07
miR-203	11.1	3.93e-12	4	miR-151-5p	3.52	6.3e-08
miR-135b*	10.91	1e-08		miR-877	3.5	4.37e-06
miR-200b	10.44	4.92e-09	1	miR-93	3.49	1.13e-07
miR-454	8.59	5.27e-14		miR-15b*	3.47	1.83e-06
miR-1913	8.54	2.47e-07		miR-1179	3.45	1.47e-06
miR-449b*	7.89	1.27e-07		miR-92a-1*	3.42	2.59e-06
miR-425	7.63	1.24e-11	1	miR-624*	3.4	8.97e-06
miR-590-5p	7.63	1.19e-10		miR-885-3p	3.39	2.48e-06
miR-335	7.57	2.81e-10		miR-32	3.39	2.66e-06	1
miR-30b*	6.81	1.2e-08		miR-29c*	3.38	0.0001047
miR-7	6.79	2.23e-07		miR-106b*	3.31	3.05e-07
miR-324-5p	6.63	2.71e-10		miR-92b	3.28	9.88e-05
miR-133b	6.54	1.23e-05	1	miR-26a	3.21	9.21e-06	1
miR-98	6.38	1.73e-09		miR-576-5p	3.17	6.7e-08
miR-186	6.28	1.73e-11		miR-582-3p	3.14	1.92e-06
miR-181d	6.22	1.4e-08	1	miR-566	3.14	2.33e-05
miR-181a-2*	5.9	1.13e-10		miR-1979	3.13	1.39e-06
miR-141*	5.72	1.72e-09	1	miR-505	3.12	2.28e-06
miR-628-3p	5.66	3.44e-10		miR-25*	3.08	4.32e-05
miR-18b	5.59	1.94e-07		miR-20a*	3.02	2e-07
miR-182*	5.58	1.2e-09		miR-505*	3.02	1.92e-05
miR-421	5.55	8.85e-09		miR-128	2.94	3.28e-06
miR-10a*	5.43	9.61e-10		miR-106a	2.93	4.21e-05	2
miR-361-3p	5.4	5.68e-09		miR-300	2.92	4.47e-07
miR-708	5.39	1.82e-06		miR-671-5p	2.88	3.17e-06
miR-28-5p	5.34	3.16e-11		miR-190	2.88	6.62e-05
miR-577	5.19	6.33e-09		miR-185	2.86	7.6e-06	1
miR-101	5.15	1.19e-07		miR-27b*	2.86	1.37e-05
miR-34a	5.08	7.1e-08	1	miR-148b*	2.84	2.47e-05
miR-30c-2*	5.06	2.61e-10		miR-34a*	2.79	5.25e-05
miR-141	5.04	1.4e-08	4	miR-636	2.78	2.99e-07
miR-940	5.03	2.1e-08		miR-29b-1*	2.78	4.7e-05
miR-200c*	4.99	1.12e-06		miR-943	2.77	2.82e-05
miR-10b	4.94	2.02e-05	1	miR-769-3p	2.76	2.49e-05
miR-425*	4.74	8.67e-10		miR-941	2.74	1.94e-05
miR-339-5p	4.5	1.4e-08		miR-28-3p	2.73	4.21e-06
miR-148b	4.42	2.95e-09		miR-152	2.72	9.67e-05	1
miR-18a	4.41	6.29e-06		miR-629	2.68	9.89e-05
miR-551b	4.41	4.52e-05		miR-640	2.66	2.68e-05
miR-25	4.39	6e-08	1	miR-26a-1*	2.55	6.28e-05
miR-663b	4.35	7.79e-09		let-7g	2.52	2.91e-06
miR-651	4.35	1.77e-07		miR-331-3p	2.5	2.5e-07
miR-200c	4.33	9.7e-08	5	miR-484	2.39	8.07e-06
miR-93*	4.24	1.63e-09		miR-514	2.3	9.28e-06
miR-652	4.24	1.8e-08		miR-423-3p	1.58	2.44e-05
miR-338-3p	4.23	1.49e-05		miR-1247	-5.72	2.07e-06
miR-210	4.22	2.38e-06	3	miR-199b-5p	-5.22	3.42e-06
miR-135a*	4.18	1.95e-07		miR-214	-4.8	8.39e-07	1
miR-181b	4.11	7.03e-06		miR-370	-4.39	6.7e-08
miR-191	4.08	3.21e-09	1	miR-424*	-3.9	1.57e-07
miR-24-2*	4.04	3.51e-07		miR-376c	-3.68	2.77e-05
miR-340*	4.02	5.5e-08		miR-542-5p	-3.59	1.58e-05
miR-33a	3.99	2.93e-07		miR-758	-2.57	8.54e-06
miR-30e*	3.96	2.56e-06		miR-377	-2.53	1.07e-05
miR-629*	3.94	5.06e-07		miR-337-5p	-2.19	6.91e-05
miR-7-1*	3.93	8e-08
miR-338-5p	3.89	6.24e-07
* The numbers show how many previous studies that have identified the same miRNA
