# Supplementary material for: MicroRNA expression in human endometrial adenocarcinoma
Source: Cancer Cell Int. 2014 Nov 14;14:88. doi: 10.1186/s12935-014-0088-6 (PMC4240838; doi:10.1186/s12935-014-0088-6)
Supplement: Additional file 2: Table S2. — Differentially expressed microRNAs in endometrial carcinoma compared with normal tissue in least two of the six current studies of miRNA expression in EC. [file 12935_2014_88_MOESM2_ESM.xlsx]

## Sheet: Sheet1
Table S2. Differentially expressed microRNAs in endometrial carcinoma compared with normal tissue in least two of the six current studies of miRNA expression in EC.
MicroRNA	Samples A	miRNA detection method	Number of studies	Reference
miR-106a	37 EC (stage I 23, stage II 3, stage II 11), 4 atypical hyperplasia, 20BE	Microarray+qPCR	2	[17]
	30 EC (stage I-II 25, stage III 5), 22BE	qPCR		[18]
miR-223	128EC (stage I 121, stage III 3, stage IV 4), 20BE	Microarray+qPCR	2	[15]
	30 EC (stage I-II 25, stage III 5), 22BE	qPCR		[18]
miR-423	37 EC (stage I 23, stage II 3, stage II 11), 4 atypical hyperplasia, 20BE	Microarray+qPCR	2	[17]
	128EC (stage I 121, stage III 3, stage IV 4), 20BE	Microarray+qPCR		[15]
miR-103	37 EC (stage I 23, stage II 3, stage II 11), 4 atypical hyperplasia, 20BE	Microarray+qPCR	2	[17]
	30 EC (stage I-II 25, stage III 5), 22BE	qPCR		[18]
miR-107	37 EC (stage I 23, stage II 3, stage II 11), 4 atypical hyperplasia, 20BE	Microarray+qPCR	2	[17]
	30 EC (stage I-II 25, stage III 5), 22BE	qPCR		[18]
let-7c	37 EC (stage I 23, stage II 3, stage II 11), 4 atypical hyperplasia, 20BE	Microarray+qPCR	2	[17]
	128EC (stage I 121, stage III 3, stage IV 4), 20BE	Microarray+qPCR		[15]
miR-9	37 EC (stage I 23, stage II 3, stage II 11), 4 atypical hyperplasia, 20BE	Microarray+qPCR	2	[17]
	128EC (stage I 121, stage III 3, stage IV 4), 20BE	Microarray+qPCR		[15]
miR-155	30 EC (stage I-II 25, stage III 5), 22BE	qPCR	2	[18]
	10EC (stage I 5, stage II 5), 10NE	Microarray+qPCR		[16]
miR-10a	30EC (stage I-II 25, stage III 5), 22BE	qPCR	2	[18]
	10EC (stage I 5, stage II 5), 10NE	Microarray+qPCR		[16]
miR-34a	30EC (stage I-II 25, stage III 5), 22BE	qPCR	2	[18]
	57EC (stage I 27, stage II 12, stage III 18), 5NE	Microarray		[20]
miR-429	10EC (stage I 5, stage II 5), 10NE	Microarray+qPCR	2	[16]
	77E (stage I 50, stage II 5, stage III 20, stage IV 2), 31BE	Microarray+qPCR		[19]
miR-200 b	10EC (stage I 5, stage II 5), 10NE	Microarray+qPCR	2	[16]
	77E (stage I 50, stage II 5, stage III 20, stage IV 2), 31BE	Microarray+qPCR		[19]
miR-96	10EC (stage I 5, stage II 5), 10NE	Microarray+qPCR	2	[16]
	77E (stage I 50, stage II 5, stage III 20, stage IV 2), 31BE	Microarray+qPCR		[19]
miR-210	37 EC (stage I 23, stage II 3, stage II 11), 4 atypical hyperplasia, 20BE	Microarray+qPCR	3	[17]
	30 EC (stage I-II 25, stage III 5), 22BE	qPCR		[18]
	10EC (stage I 5, stage II 5), 10NE	Microarray+qPCR		[16]
miR-203	30 EC (stage I-II 25, stage III 5), 22BE	qPCR	3	[18]
	10EC (stage I 5, stage II 5), 10NE	Microarray+qPCR		[16]
	77E (stage I 50, stage II 5, stage III 20, stage IV 2), 31BE	Microarray+qPCR		[19]
miR-141	30 EC (stage I-II 25, stage III 5), 22BE	qPCR	3	[18]
	10EC (stage I 5, stage II 5), 10NE	Microarray+qPCR		[16]
	77E (stage I 50, stage II 5, stage III 20, stage IV 2), 31BE	Microarray+qPCR		[19]
miR-200a	30 EC (stage I-II 25, stage III 5), 22BE	qPCR	4	[18]
	10EC (stage I 5, stage II 5), 10NE	Microarray+qPCR		[16]
	77E (stage I 50, stage II 5, stage III 20, stage IV 2), 31BE	Microarray+qPCR		[19]
	57EC (stage I 27, stage II 12, stage III 18), 5NE	Microarray		[20]
miR-183	128EC (stage I 121, stage III 3, stage IV 4), 20BE	Microarray+qPCR	4	[15]
	30 EC (stage I-II 25, stage III 5), 22BE	qPCR		[18]
	77E (stage I 50, stage II 5, stage III 20, stage IV 2), 31BE	Microarray+qPCR		[19]
	57EC (stage I 27, stage II 12, stage III 18), 5NE	Microarray		[20]
miR-200c	128EC (stage I 121, stage III 3, stage IV 4), 20BE	Microarray+qPCR	4	[15]
	30 EC (stage I-II 25, stage III 5), 22BE	qPCR		[18]
	10EC (stage I 5, stage II 5), 10NE	Microarray+qPCR		[16]
	77E (stage I 50, stage II 5, stage III 20, stage IV 2), 31BE	Microarray+qPCR		[19]
miR-182	30 EC (stage I-II 25, stage III 5), 22BE	qPCR	4	[18]
	10EC (stage I 5, stage II 5), 10NE	Microarray+qPCR		[16]
	77E (stage I 50, stage II 5, stage III 20, stage IV 2), 31BE	Microarray+qPCR		[19]
	57EC (stage I 27, stage II 12, stage III 18), 5NE	Microarray		[20]
miR-205	128EC (stage I 121, stage III 3, stage IV 4), 20BE	Microarray+qPCR	5	[15]
	30 EC (stage I-II 25, stage III 5), 22BE	qPCR		[18]
	10EC (stage I 5, stage II 5), 10NE	Microarray+qPCR		[16]
	77E (stage I 50, stage II 5, stage III 20, stage IV 2), 31BE	Microarray+qPCR		[19]
	57EC (stage I 27, stage II 12, stage III 18), 5NE	Microarray		[20]
A EC, endometrial cancer; BE, benign endometrium; miRNAs in italics were also identified in our study.
