# Supplementary material for: MicroRNA expression in human endometrial adenocarcinoma
Source: Cancer Cell Int. 2014 Nov 14;14:88. doi: 10.1186/s12935-014-0088-6 (PMC4240838; doi:10.1186/s12935-014-0088-6)
Supplement: Additional file 3: Table S3. — Normalized expression values. [file 12935_2014_88_MOESM3_ESM.xlsx]

## Sheet: Blad1
Exiqon	1M	2M_1	3M_1	4M_1	5M_1	6M_1	7M_1	8M_1	9M_1	10M_1	11M_1	12M_1	13M_1	14M_1	15M_1	16M_1	17M_1	18M_1	19M_1	20M_1	21M_1	22M_1	23M_1	24M_1	25M_1	26M_1	27M_1	28M_1	29M_1	30M_1	1N_1	2N_1	3N_1	4N_1	5N_1	6N_1	7N_1	8N_1	9N_1	10N_1	11N_1	12N_1	13N_1	14N_1	15N_1	16N_1	17N_1	18N_1	19N_1
hsa-miR-379	-6.84776	-9.27109	-7.73609	-10.1061	-7.28669	-9.15443	-10.0861	-7.50609	-6.80109	-8.97609	-5.69109	-6.64653	-7.68109	-3.99609	-5.06943	-7.50943	-6.63609	-8.74943	-9.23776	-6.08776	-7.25109	-5.96943	-8.29109	-7.73798	-6.82609	-6.33276	-6.22609	-7.19943	-9.05443	-8.02943	-6.14943	-7.32776	-6.67776	-4.90943	-6.33776	-5.64609	-7.10776	-7.60276	-5.77443	-5.62443	-5.47276	-5.72609	-6.56109	-6.28943	-5.43943	-5.87443	-6.85609	-7.91109	-8.29276
hsa-miR-337-5p	-9.25391	-10.8931	-9.53609	-11.216	-9.82146	-9.51722	-12.0661	-11.6561	-8.84109	-10.3661	-8.92111	-9.16537	-10.2411	-8.39609	-9.34943	-9.21706	-10.7367	-10.1632	-10.7423	-9.65776	-10.1303	-9.50943	-10.617	-10.2511	-10.5006	-9.80276	-8.24344	-10.0994	-10.3882	-10.5694	-9.22943	-9.81776	-9.23776	-7.69943	-9.02776	-7.62609	-8.99776	-9.59276	-9.32443	-7.90443	-8.01276	-8.38609	-8.51109	-9.08943	-7.69943	-7.76443	-9.18609	-9.05109	-10.7628
hsa-miR-328	-4.17776	-6.79109	-5.36609	-6.92609	-4.77609	-6.09443	-5.77609	-7.10609	-5.66109	-5.50609	-4.70109	-4.36776	-7.47109	-2.43609	-3.70943	-6.70943	-6.73609	-3.72943	-5.89776	-6.14776	-6.07109	-5.22943	-6.52109	-6.59776	-5.87609	-4.23276	-4.33609	-6.18943	-6.75443	-5.26943	-5.70943	-6.68776	-6.24776	-6.28943	-5.82776	-5.38609	-7.33776	-6.61276	-5.39443	-6.52443	-6.46276	-5.78609	-5.55109	-7.06943	-5.88943	-6.05443	-5.96609	-6.65109	-5.48276
hsa-miR-143	1.31224	1.07891	1.22391	-1.57609	-0.706092	-0.304425	0.673908	1.44391	1.42891	2.18391	0.158908	-1.22776	-0.921092	3.57391	2.25057	0.320575	-0.226092	-1.04943	-1.72776	0.912241	0.588908	1.26057	-0.721092	-1.11776	1.21391	1.24724	1.24391	3.25057	0.235575	1.44057	-0.689425	0.882241	-1.65776	-0.0994253	0.612241	0.173908	-0.807759	-0.542759	-0.0544253	0.695575	-0.612759	-0.216092	0.148908	-2.20943	0.550575	-0.114425	-0.106092	-0.691092	1.67724
hsa-miR-218	-5.78776	-4.53109	-4.04609	-1.56609	-1.37609	0.945575	-2.71609	-4.39609	-3.93109	-6.43609	-3.95109	-0.0277586	-4.30109	-2.21609	-2.91943	-5.56943	-4.18609	-0.519425	-4.11776	-4.45776	-3.73109	-1.55943	-2.23109	-3.17776	-4.54609	1.14724	0.123908	-3.14943	-3.04443	-5.84943	-6.79943	-7.43776	-8.78776	-6.72943	-5.51776	-6.16609	-7.70776	-6.53276	-7.03443	-6.21443	-7.11276	-7.87609	-5.96109	-9.23943	-6.43943	-7.09443	-7.60609	-8.16109	-5.21276
hsa-miR-136	-6.26776	-7.13109	-5.75609	-10.8261	-7.13609	-6.45524	-8.07609	-6.88609	-5.07109	-6.24609	-7.26109	-6.11751	-6.34109	-4.40609	-5.30943	-7.55943	-9.29609	-7.1081	-7.68986	-6.58776	-7.94109	-6.55943	-8.78109	-7.21242	-7.83609	-5.52276	-4.95609	-5.82943	-6.76443	-9.55943	-6.85943	-5.96776	-7.25776	-4.55943	-4.19776	-3.98609	-4.91776	-6.14276	-6.77443	-3.80443	-6.36276	-6.26609	-6.30109	-6.96943	-5.81943	-6.48443	-6.44609	-7.81109	-6.86276
hsa-miR-127-5p	-10.2678	-11.8511	-9.59609	-11.3261	-10.4361	-8.65443	-10.3661	-11.4961	-9.51109	-11.6361	-9.13051	-9.54776	-10.5775	-8.31609	-9.85943	-9.42379	-10.9536	-10.3716	-10.9517	-10.8878	-10.333	-10.4194	-10.8188	-10.4778	-9.90609	-8.19276	-8.45572	-10.1794	-10.6044	-11.5894	-8.69943	-10.7678	-11.0378	-8.14943	-7.78776	-9.56609	-10.8778	-10.4228	-8.96443	-7.83443	-11.8428	-8.65609	-9.49109	-11.4994	-9.45943	-9.55443	-10.3661	-10.8111	-10.1228
hsa-miR-140-5p	-3.09776	-4.05109	-3.13609	-4.98609	-4.33609	-3.80443	-4.21609	-4.41609	-2.84109	-3.24609	-1.14109	-4.19776	-5.07109	-0.646092	-1.76943	-1.28943	-3.56609	-3.43943	-4.14776	-2.65776	-3.81109	-3.43943	-3.70109	-5.26776	-3.65609	-2.47276	-2.37609	-2.76943	-4.10443	-4.11943	-3.85943	-3.35776	-4.59776	-3.35943	-2.78776	-2.30609	-3.85776	-3.92276	-3.26443	-2.72443	-3.85276	-3.13609	-2.91109	-5.04943	-3.61943	-3.16443	-3.64609	-4.02109	-3.91276
hsa-miR-31*	-7.61776	-10.1011	-10.8761	-10.6361	-9.51609	-3.74443	-2.61609	-7.12609	-3.80109	-7.20271	-3.47109	-4.61776	-5.72109	-3.84609	-8.47943	-4.33943	-4.52609	-4.16943	-6.88037	-8.02776	-5.95109	-5.97943	-9.09109	-4.35776	-4.24609	-2.84276	-2.86609	-9.75943	-5.32443	-5.62943	-5.64943	-7.98776	-7.84776	-6.21943	-6.32776	-6.09609	-6.32776	-4.60276	-6.99443	-6.25443	-7.77276	-5.92609	-7.53109	-8.75943	-8.53943	-6.90443	-8.43609	-9.14109	-6.96062
hsa-miR-20b*	-7.04776	-9.6207	-10.5961	-11.8161	-8.82609	-9.45443	-10.0361	-9.19212	-8.97109	-10.3661	-7.64703	-5.38776	-7.87109	-7.69609	-7.52998	-7.94316	-10.6861	-7.27943	-8.91776	-9.18523	-8.67109	-9.89943	-8.93109	-8.58776	-9.22539	-9.40276	-6.97156	-6.92943	-9.09708	-7.69943	-10.7794	-13.1478	-10.3878	-10.8594	-10.5638	-10.3436	-11.1252	-11.6028	-10.7512	-12.0044	-11.0228	-11.9561	-10.4811	-11.5951	-11.3166	-9.81443	-12.6861	-11.5887	-7.14276
hsa-miR-210	1.23224	-1.36109	-2.23609	-0.156092	-0.526092	0.725575	-1.85609	-0.776092	-0.981092	-2.71609	-0.421092	-0.587759	-2.06109	-4.00609	-2.89943	-2.09943	-2.20609	-2.45943	-1.72776	-4.60776	-0.831092	-3.44943	-2.88109	-1.13776	-2.97609	-3.49276	0.733908	-0.649425	-0.504425	-4.24943	-2.70943	-4.49776	-3.36776	-3.40943	-2.42776	-3.92609	-4.24776	-3.34276	-3.64443	-2.73443	-5.09276	-1.99609	-4.77109	-3.64943	-5.49943	-2.15443	-4.96609	-3.39109	-5.17276
hsa-miR-199b-5p	-2.23776	-3.23109	-0.906092	-5.79609	-3.55609	-2.57443	-1.59609	-2.57609	-1.64109	-2.88609	-2.58109	-7.13776	-3.70109	0.543908	-0.699425	-3.85943	-3.89609	-7.20943	-5.27776	-1.21776	-4.59109	-2.08943	-3.73109	-4.96776	-4.81609	-0.812759	-2.27609	-2.66943	-2.57443	-2.42943	-0.199425	-0.0577586	-1.45776	0.760575	-0.437759	0.883908	-0.587759	-1.07276	-0.0344253	-0.794425	-0.842759	0.333908	0.038908	-3.18943	-1.17943	-0.814425	-0.446092	-1.41109	-3.21276
hsa-miR-194	-3.99776	-4.57109	-5.38609	-4.96609	-3.39609	-1.61443	-4.79609	-6.12609	-3.50109	-6.77609	0.318908	-4.54776	-6.32109	-2.57609	-2.15943	-2.04943	-2.79609	-4.39943	-4.46776	-4.72776	-3.90109	-3.52943	-4.07109	-5.13776	-6.13609	-3.40276	-2.49609	-5.87943	-5.57443	-5.25943	-6.46943	-7.37776	-7.64776	-7.46943	-5.67776	-6.66609	-7.00776	-7.05276	-6.90443	-5.77443	-9.04276	-6.60609	-7.35109	-9.16943	-8.34943	-7.41443	-8.00609	-8.81109	0.327241
hsa-let-7g	3.54224	0.848908	1.08391	1.26391	2.95391	2.01557	1.80391	1.22391	1.80891	1.10391	2.45891	1.63224	0.498908	3.20391	3.94057	2.28057	0.433908	1.71057	1.68224	1.75224	2.04891	1.55057	1.49891	0.922241	0.143908	2.89724	2.52391	1.89057	1.30557	-0.389425	0.850575	0.232241	0.162241	1.11057	0.932241	0.483908	-0.0377586	0.177241	0.875575	0.875575	-1.23276	1.22391	0.418908	-0.879425	-0.169425	1.14557	0.213908	0.448908	1.05724
hsa-miR-203	-4.15776	-5.14109	-4.86609	-6.09609	-2.47609	-2.80443	-6.44609	-6.84609	-7.05109	-6.93609	-0.491092	-0.927759	-6.12109	0.513908	-2.31943	-1.15943	-5.09609	-4.34943	-4.16776	-6.52776	-3.13109	-4.81943	-4.47109	-2.38776	-1.07609	-2.27276	-1.16609	-5.30943	-2.89443	-7.28943	-5.37943	-7.64776	-6.85776	-6.78943	-6.92776	-6.38609	-8.26776	-3.97276	-6.90443	-7.50443	-9.18276	-5.34609	-7.75109	-10.3494	-9.28943	-7.27443	-8.71609	-8.52109	-7.50276
hsa-miR-181a*	-8.56776	-6.96109	-7.62609	-10.5961	-10.5961	-4.17443	-7.93609	-8.63609	-6.95109	-8.90609	-4.85109	-8.42776	-6.74109	-5.75609	-4.91943	-4.83943	-7.72019	-10.2394	-10.1078	-7.60776	-5.22109	-6.58943	-5.94109	-7.25277	-5.26609	-6.39276	-3.96609	-5.90943	-6.82443	-3.60943	-5.80943	-7.70776	-8.80776	-6.47943	-6.62776	-6.55609	-7.66776	-8.75276	-7.49443	-7.79443	-7.92276	-6.04609	-7.50109	-8.34943	-7.47943	-7.53443	-8.19609	-6.18109	-7.27276
hsa-miR-934	-7.05776	-9.62109	-9.56609	-10.2361	-7.54609	-7.57443	-9.32609	-8.84609	-8.24109	-10.7561	-7.48109	-8.03776	-7.79109	-7.14609	-8.60943	-7.25943	-9.26609	-8.41943	-8.19776	-9.58776	-7.95109	-9.82943	-7.72109	-8.67776	-8.89609	-8.39276	-5.96609	-6.87943	-9.54443	-10.8694	-11.5194	-13.1378	-10.8042	-10.0839	-11.0078	-9.71885	-10.4861	-10.4804	-10.1644	-10.8444	-10.5761	-9.93976	-10.1442	-10.9534	-10.6882	-10.2144	-10.7816	-10.9513	-7.65276
hsa-miR-551b	-6.54776	-8.50109	-8.02609	-9.38609	-7.75609	-6.49443	-7.12537	-2.70609	-6.58666	-8.82609	-7.30109	-5.27776	-8.26109	-4.47609	-5.65943	-4.88943	-2.49609	-8.22943	-7.74776	-7.18776	-7.49109	-5.12943	-10.3111	-7.11382	-9.74609	-7.01276	-4.14609	-7.93943	-4.92443	-8.01943	-8.69943	-9.45776	-10.7078	-9.58943	-8.75776	-7.48609	-10.5978	-8.74276	-10.2144	-7.86443	-9.72276	-8.93609	-8.07109	-8.90943	-6.80943	-10.0244	-8.89609	-9.56459	-6.92276
hsa-miR-7	-4.28776	-5.98109	-7.16609	-7.66609	-5.01609	-3.78443	-5.60609	-4.43609	-6.17109	-7.70609	-3.03109	-3.34776	-5.81109	-1.10609	-4.79943	-4.46943	-6.23609	-8.08943	-6.46776	-6.96776	-5.23109	-5.41943	-4.23109	-5.26776	-6.66609	-2.80276	-0.096092	-5.02943	-4.24443	-7.23943	-6.77943	-9.07776	-9.00776	-8.29943	-6.91776	-7.65609	-7.55776	-7.77276	-6.92443	-7.53443	-8.19276	-7.12609	-9.26109	-9.13943	-8.04943	-7.66443	-9.42609	-8.17109	-5.37276
hsa-miR-486-5p	-4.67776	-10.5411	-7.64609	-8.65609	-7.38609	-5.74443	-7.09609	-5.72609	-7.62109	-9.85609	-4.98109	-5.85776	-3.65109	-4.63609	-4.32943	-5.36943	-6.75609	-9.28943	-8.08776	-8.02776	-3.92109	-8.97943	-8.69109	-4.76776	-8.82609	-5.94276	-4.69609	-7.28943	-6.00443	-9.53943	-5.03943	-7.70776	-2.04776	-3.90943	-4.05776	-4.57609	-1.63776	-1.31276	-3.88443	-3.33443	-5.41276	-2.71609	-5.01109	-6.59943	-6.83943	-4.81443	-6.46609	-7.17109	-5.93276
hsa-miR-30c	2.02224	-0.211092	0.263908	0.433908	2.49391	1.72557	1.09391	-0.246092	1.52891	-0.276092	3.44891	3.23224	0.388908	4.70391	2.96057	2.44057	2.74391	0.640575	0.472241	0.722241	1.12891	2.59057	0.888908	0.712241	-0.556092	3.65724	3.17391	-0.0894253	0.165575	0.690575	0.520575	0.0522414	-0.637759	0.490575	0.772241	0.973908	-0.477759	0.0272414	0.695575	0.555575	0.207241	0.813908	0.488908	-0.189425	-0.0594253	0.545575	0.153908	-0.221092	-0.0627586
hsa-miR-301b	-8.56776	-9.18109	-8.74609	-10.3361	-8.14088	-8.09443	-8.60321	-8.65609	-8.30109	-11.2061	-8.45109	-5.16776	-8.91109	-4.63609	-7.12202	-8.99943	-9.07202	-9.93943	-8.44776	-10.1078	-8.44194	-5.49943	-8.92895	-8.29776	-8.80609	-7.97276	-7.01609	-8.09943	-8.23443	-7.85943	-10.1494	-11.8878	-11.0987	-11.5494	-10.0778	-9.07609	-10.8178	-10.7728	-9.02443	-9.28443	-10.863	-10.2961	-10.4343	-11.2644	-13.0494	-10.3344	-11.3561	-11.2563	-10.5398
hsa-miR-128	-2.70776	-4.15109	-4.10609	-4.55609	-2.80609	-3.51443	-4.02609	-3.96609	-3.27109	-4.78609	-4.40109	-3.23776	-6.29109	-3.09609	-3.86943	-3.96943	-6.78609	-5.57943	-5.62776	-5.80776	-5.20109	-4.76943	-5.72109	-5.83776	-5.46609	-3.71276	-4.27609	-4.28943	-3.29443	-3.34943	-6.10943	-6.40776	-5.80776	-5.89943	-5.53776	-6.52609	-7.03776	-6.57276	-4.37443	-5.14443	-7.10276	-4.20609	-5.52109	-7.97943	-6.88943	-6.16443	-5.94609	-5.67109	-5.27276
hsa-miR-329	-8.52748	-11.5511	-9.16609	-11.4461	-10.7261	-9.41443	-8.93609	-8.73609	-6.94109	-9.51609	-8.20008	-9.54776	-9.64731	-7.37609	-8.00943	-8.49697	-10.0249	-10.0194	-10.0244	-9.24776	-8.88109	-8.54943	-9.88675	-9.55198	-10.0561	-10.4328	-7.52396	-7.81943	-11.1544	-9.00943	-10.1994	-10.8278	-12.6178	-9.07943	-9.33776	-10.7661	-10.0616	-10.0468	-8.63443	-9.21443	-10.1483	-7.78609	-9.39109	-10.3294	-10.7394	-10.9344	-11.5861	-10.5287	-8.73276
hsa-miR-224	-7.80776	-11.1011	-8.16609	-10.6461	-9.68609	-7.81443	-10.3561	-8.59609	-9.64109	-11.4061	-5.10109	-5.47776	-9.0161	-2.62609	-7.78943	-8.11943	-9.46609	-8.81548	-9.39116	-11.2178	-8.91109	-8.71943	-11.0211	-7.40776	-9.75609	-7.56276	-6.22609	-9.03943	-9.69443	-8.64943	-10.3394	-9.11776	-9.34776	-10.3894	-8.08776	-11.0161	-7.96776	-8.20276	-8.89443	-7.68443	-10.0828	-9.77609	-10.5211	-9.61943	-8.68943	-8.27443	-11.1961	-11.4811	-8.33276
hsa-miR-487b	-9.28776	-10.7411	-8.82609	-12.5761	-9.2119	-9.39443	-11.8461	-9.80609	-7.97109	-10.5761	-8.31326	-9.79776	-9.75897	-6.77609	-7.69943	-8.60874	-10.1339	-9.55763	-10.1358	-8.56776	-9.36109	-8.21943	-9.68109	-9.66015	-8.55609	-9.91276	-7.63666	-8.92943	-10.4544	-9.65943	-8.70943	-8.64776	-9.10776	-6.14943	-7.50776	-7.35609	-8.64776	-9.48276	-7.92443	-7.96443	-8.48276	-8.23609	-7.92109	-8.15943	-7.45943	-7.19443	-8.86609	-8.78109	-10.4128
hsa-miR-130a	-3.48776	-3.27109	-2.58609	-3.28609	-2.10609	-1.14443	-3.24609	-3.03609	-2.69109	-3.59609	-2.08109	-0.0977586	-4.52109	-0.436092	-1.81943	-3.42943	-5.86609	-5.05943	-4.73776	-3.78776	-5.80109	-0.689425	-4.39109	-3.87776	-4.95609	-0.352759	-0.746092	-2.81943	-2.75443	-0.449425	-2.32943	-1.10776	-2.99776	-1.55943	-1.35776	-0.506092	-1.71776	-2.46276	-2.29443	-1.31443	-1.14276	-1.67609	-1.89109	-2.73943	-1.49943	-1.32443	-1.91609	-2.79109	-4.23276
hsa-miR-138	-8.90776	-8.70109	-7.83609	-11.3461	-8.70609	-9.52443	-8.91609	-2.14609	-6.71109	-8.60609	-6.64109	-8.34776	-7.09109	-6.66609	-7.38943	-7.41943	-8.4044	-9.29943	-7.85776	-8.97776	-7.77308	-6.02943	-9.07109	-11.4678	-5.30609	-4.58276	-5.74609	-6.02943	-4.81443	-9.58943	-11.6294	-12.0678	-10.8844	-11.7594	-11.3978	-9.78693	-10.6178	-9.54276	-9.42443	-10.7544	-10.6465	-9.77609	-10.2132	-11.0331	-10.7585	-10.1621	-12.1661	-11.0289	-4.46276
hsa-miR-26a-2*	-9.31776	-10.3011	-9.25609	-10.3061	-9.06609	-8.18443	-9.26609	-9.85609	-9.60109	-9.95609	-8.90109	-9.18776	-10.1511	-6.66609	-7.83943	-9.02943	-10.1198	-9.53725	-9.78776	-11.3278	-10.2411	-9.48943	-10.5411	-9.64146	-9.51609	-9.12276	-6.44609	-9.71943	-9.38443	-9.38943	-12.1394	-10.1678	-11.9778	-10.3594	-9.91776	-10.2285	-11.4678	-10.1528	-9.60443	-10.7544	-11.0945	-10.4544	-10.6618	-11.4881	-11.2394	-11.5344	-11.9561	-11.5511	-10.1228
hsa-miR-378	-1.97776	-3.90109	-2.88609	-1.90609	-2.24609	-0.0444253	-2.86609	-4.04609	-2.23109	-3.47609	0.288908	-0.967759	-1.38109	0.433908	-1.85943	-0.599425	-2.47609	-3.01943	-3.25776	-3.56776	-3.11109	-3.14943	-2.23109	-4.15776	-4.54609	-0.952759	0.343908	-2.37943	-1.60443	-5.89943	-4.23943	-4.51776	-4.01776	-4.15943	-3.86776	-3.07609	-4.68776	-3.66276	-3.35443	-4.13443	-4.26276	-3.16609	-3.55109	-4.96943	-3.96943	-3.11443	-3.95609	-4.00109	-1.08276
hsa-miR-381	-8.15776	-9.25109	-9.00609	-10.3961	-7.62609	-9.69443	-7.77609	-8.28609	-7.66109	-9.66609	-8.39109	-8.26776	-7.22109	-6.03609	-7.56943	-7.83502	-9.84609	-10.4194	-9.12776	-9.24776	-7.98109	-7.98943	-9.94109	-8.18776	-9.19609	-9.09276	-7.30609	-8.81943	-9.07443	-9.30943	-9.10943	-8.81776	-9.37776	-6.81943	-7.19776	-8.95609	-9.83776	-7.09276	-8.40443	-7.87443	-9.39276	-6.17609	-7.51109	-8.91943	-8.58943	-8.24443	-9.60609	-10.2211	-10.2028
hsa-miR-671-5p	-6.39776	-6.30109	-7.06609	-6.81609	-4.81609	-5.52443	-6.49609	-6.22609	-6.11109	-7.43609	-4.59109	-4.31776	-5.89109	-5.27609	-5.60943	-5.91943	-7.67609	-7.42943	-6.18776	-7.95776	-6.44109	-5.39943	-6.69109	-6.61776	-6.29609	-7.61276	-4.12609	-6.00943	-5.76443	-7.78943	-7.72943	-7.99776	-8.14776	-6.40943	-7.98776	-7.23609	-8.49776	-7.60276	-5.63443	-7.63443	-8.01276	-6.46609	-8.14109	-9.22943	-9.16943	-7.72443	-8.91609	-8.95109	-7.21276
hsa-miR-221	-1.83776	-3.25109	-1.08609	-5.05609	-2.89609	-0.524425	-0.846092	-2.02609	-0.561092	-2.18609	-1.70109	-0.777759	-3.85109	0.563908	-0.849425	-2.47943	-2.30609	-4.08943	-3.35776	-1.98776	-1.18109	-1.94943	-3.51109	-3.91776	-2.23609	-1.09276	2.63391	-1.71943	-2.83443	-1.06943	-2.21943	-1.63776	-3.01776	-1.21943	-1.52776	-1.63609	-1.94776	-2.13276	-1.41443	-1.27443	-2.95276	-1.33609	-1.74109	-2.54943	-2.19943	-1.31443	-2.01609	-3.19109	-1.69276
hsa-miR-142-5p	-5.57776	-6.47109	-6.03609	-6.14609	-6.53609	-5.57443	-6.16609	-5.89609	-5.24109	-7.29609	-3.80109	-8.19776	-7.19109	-7.26609	-5.50943	-6.52943	-8.62609	-7.75943	-8.53776	-7.37776	-5.59109	-5.78943	-7.95109	-8.92776	-9.39609	-8.17276	-5.24609	-4.81943	-5.11443	-10.2494	-8.62943	-7.75776	-8.76776	-7.55943	-4.93776	-7.49609	-6.04776	-6.36276	-7.77443	-4.15443	-9.36276	-6.87609	-7.90109	-6.97943	-8.34943	-5.70443	-9.65609	-10.1111	-2.94276
hsa-miR-132	-2.39776	-4.87109	-2.70609	-5.32609	-3.78609	-2.78443	-2.90609	-3.94609	-3.70109	-3.88609	-1.93109	-3.07776	-3.20109	-0.826092	-1.38943	-3.03943	-3.29609	-3.56943	-3.32776	-3.33776	-2.46109	-2.01943	-3.47109	-2.55776	-2.13609	-2.74276	-2.78609	-2.78943	-2.75443	-4.09943	-3.29943	-3.63776	-3.87776	-2.83943	-2.98776	-2.47609	-1.75776	-2.61276	-2.96443	-3.32443	-3.48276	-2.75609	-3.04109	-3.45943	-3.60943	-2.92443	-3.97609	-3.97109	-3.88276
hsa-miR-424	-2.37776	-2.69109	0.343908	-4.37609	-3.69609	-2.18443	-2.34609	-1.52609	-0.931092	-1.51609	-1.80109	-0.167759	-3.12109	-0.366092	0.250575	-1.98943	-2.29609	-3.34943	-4.21776	0.462241	-3.26109	-2.59943	-2.54109	-4.52776	-2.73609	0.497241	0.073908	-1.09943	-1.40443	-1.93943	0.180575	1.93224	0.232241	0.740575	1.09224	2.30391	0.702241	0.537241	1.47557	1.65557	1.23724	1.11391	1.67891	-1.56943	1.14057	0.915575	1.09391	0.998908	-3.56276
hsa-miR-374a	-3.42776	-4.49109	-4.41609	-4.63609	-4.50609	-3.86443	-4.50609	-4.55609	-3.29109	-4.82609	-1.36109	-2.06776	-4.40109	-0.736092	-1.19943	-1.30943	-3.03609	-3.44456	-4.02462	-2.83776	-3.12109	-1.96943	-3.50109	-2.67776	-3.96609	-1.52276	-1.81609	-3.93943	-3.74443	-4.87943	-3.99943	-4.08776	-3.85776	-3.42943	-2.78776	-1.69609	-3.30776	-3.65276	-3.99443	-2.94443	-3.45276	-3.15609	-3.96109	-5.29943	-3.68943	-3.11443	-4.27609	-4.24109	-4.18276
hsa-miR-532-5p	-2.37776	-3.23109	-3.23609	-4.30609	-2.17609	-2.96443	-2.80609	-4.14609	-2.27109	-4.00609	-1.82109	-1.49776	-4.07109	0.483908	-0.379425	-1.64943	-3.17609	-3.01943	-3.86776	-2.23776	-2.62109	-3.19943	-2.56109	-1.50776	-4.10609	0.0272414	-0.956092	-2.86943	-2.92443	-3.38943	-1.89943	-4.49776	-2.91776	-1.64943	-3.65776	-1.46609	-3.91776	-3.89276	-2.61443	-3.86443	-2.59276	-1.54609	-1.75109	-4.88943	-3.32943	-2.50443	-2.79609	-3.41109	-3.85276
hsa-miR-99a	1.61224	0.258908	1.06391	-2.26609	0.00390804	1.65557	-0.036092	-1.82609	0.958908	0.953908	-0.011092	2.66224	-0.151092	4.25391	3.69057	-1.03943	-2.48609	1.22057	-2.12776	1.05224	1.23891	0.570575	1.07891	-2.78776	-0.236092	4.51724	5.31391	0.280575	3.07557	1.56057	1.04057	1.29224	0.202241	1.66057	1.82224	1.44391	-0.467759	0.447241	0.245575	0.895575	0.857241	0.673908	0.458908	0.150575	1.19057	1.50557	1.44391	0.168908	-0.852759
hsa-miR-92a-1*	-7.21776	-8.58109	-8.83609	-9.75609	-8.47609	-5.83443	-9.08609	-8.65609	-8.18109	-9.89609	-6.24109	-8.22776	-7.82299	-6.89609	-6.25759	-7.10943	-5.83609	-7.57943	-7.20776	-8.75776	-6.47109	-6.48943	-8.15109	-6.61776	-8.44609	-6.27276	-4.22609	-6.48943	-6.79443	-7.05943	-9.52943	-9.43776	-9.76776	-9.82943	-8.76714	-10.9261	-8.82776	-10.6628	-8.31443	-8.85443	-9.41244	-8.03609	-8.04109	-9.80425	-9.58943	-8.92422	-9.83609	-9.89109	-7.44276
hsa-miR-125b	3.18224	1.87891	2.98391	-1.28609	0.893908	2.37557	2.77391	3.08391	2.30891	2.46391	1.86891	3.62224	2.87891	6.19391	5.33057	1.94057	0.123908	3.10057	0.202241	3.19224	2.15891	3.90057	2.80891	2.53224	2.99391	6.24724	5.11391	2.31057	3.11557	4.05057	2.51057	3.32224	1.58224	3.35057	3.40224	2.85391	1.65224	2.35724	2.05557	2.63557	2.39724	2.31391	2.55891	1.38057	3.05057	2.62557	2.43391	1.75891	1.27724
hsa-miR-185	-1.86776	-3.69109	-3.63609	-3.17609	-2.40609	-1.41443	-2.95609	-3.06609	-2.82109	-3.98609	-0.291092	-1.97776	-2.61109	-0.00609195	-1.36943	-1.47943	-2.12609	-2.10943	-2.49776	-3.14776	-3.27109	-1.22943	-2.79109	-1.87776	-3.09609	-1.62276	-0.806092	-2.32943	-2.23443	-4.57943	-3.91943	-5.34776	-3.09776	-3.89943	-3.20776	-4.15609	-2.51776	-2.66276	-3.30443	-2.70443	-4.87276	-2.87609	-4.20109	-5.26943	-4.53943	-3.60443	-5.11609	-5.85109	-3.55276
hsa-miR-25	-1.01776	-2.39109	-2.38609	-3.69609	-1.35609	-0.914425	-1.39609	-1.78609	-1.71109	-2.93609	1.02891	0.0322414	-0.191092	2.36391	0.280575	0.200575	-2.22609	0.140575	-1.72776	-1.98776	-0.451092	0.150575	-1.77109	-0.847759	-2.14609	1.57724	0.513908	-0.909425	-0.874425	-1.84943	-2.59943	-3.44776	-3.48776	-3.26943	-2.75776	-2.78609	-2.90776	-2.87276	-2.35443	-3.26443	-4.12276	-2.07609	-2.88109	-4.26943	-4.05943	-3.15443	-3.44609	-4.06109	-2.13276
hsa-miR-20a	1.16224	1.18891	-0.336092	-0.996092	0.163908	1.68557	-0.106092	1.31391	0.898908	-0.456092	3.15891	3.44224	0.468908	3.78391	2.39057	2.55057	1.72391	2.57057	0.522241	0.412241	1.74891	3.30057	0.838908	2.11224	-0.106092	3.37724	4.75391	1.50057	1.70557	1.56057	-0.119425	-0.407759	-1.33776	-0.599425	0.102241	0.113908	0.202241	0.127241	0.415575	-0.0644253	-1.26276	0.953908	-0.181092	-2.08943	-1.67943	0.0955747	-0.606092	-1.69109	0.167241
hsa-miR-765	-8.34463	-8.90109	-11.5461	-9.05609	-8.95609	-8.61533	-9.77609	-9.30609	-8.99109	-8.51609	-8.71109	-9.16776	-9.45109	-8.91609	-8.51943	-8.31739	-9.85609	-9.27943	-8.93776	-9.33776	-8.70109	-7.74943	-8.67109	-8.91776	-8.37609	-9.36276	-6.34609	-12.1494	-9.99443	-9.91943	-8.13943	-9.58776	-8.78776	-10.1994	-10.1678	-10.7961	-10.2278	-10.6828	-7.41443	-10.1344	-8.16276	-7.71609	-9.03109	-9.71943	-9.97943	-9.96443	-10.2661	-10.3711	-9.09276
hsa-miR-24	2.73224	1.40891	2.43391	0.083908	1.85391	2.27557	2.37391	2.03391	2.69891	1.54391	4.16891	4.42224	1.67891	5.48391	4.09057	4.06057	2.42391	2.98057	1.65224	2.57224	2.38891	4.07057	1.89891	2.27224	3.26391	3.93724	4.69391	2.60057	2.08557	1.39057	2.07057	2.06224	1.25224	2.42057	2.44224	2.70391	1.79224	1.75724	2.00557	2.11557	2.06724	2.43391	2.12891	0.980575	2.13057	2.29557	1.73391	1.61891	1.29724
hsa-miR-369-5p	-8.09776	-9.80109	-8.15609	-9.41799	-10.0561	-9.24443	-9.02609	-9.30609	-6.87109	-9.48609	-7.12149	-7.38012	-9.61109	-4.62609	-6.20943	-6.71943	-9.48609	-9.07943	-8.95116	-6.40776	-7.53109	-6.80943	-7.80109	-9.35776	-6.28609	-8.05276	-6.10609	-8.56943	-11.4244	-8.96943	-10.7894	-10.5778	-10.9278	-7.95943	-8.51776	-8.67609	-9.63776	-12.0628	-9.08443	-8.01443	-9.51276	-7.29609	-8.58109	-9.60943	-9.12943	-8.48443	-10.2061	-9.88109	-9.74276
hsa-miR-425	-0.707759	-2.34109	-2.78609	-2.62609	-0.766092	-0.0244253	-1.44609	-2.85609	-1.46109	-4.02609	0.458908	0.562241	-2.53109	-0.396092	-0.799425	-0.439425	-2.20609	-0.299425	-2.23776	-2.96776	-1.22109	-0.919425	-1.69109	-0.697759	-2.20609	0.157241	1.28391	-1.64943	-1.89443	-2.42943	-4.11943	-5.51776	-4.87776	-4.47943	-3.92776	-3.81609	-3.64776	-3.92276	-3.20443	-3.68443	-5.53276	-2.65609	-4.37109	-5.04943	-5.70943	-4.10443	-5.40609	-6.01109	-2.59276
hsa-miR-590-5p	-4.77776	-4.82109	-5.75609	-5.46609	-4.45609	-3.73443	-5.55609	-5.23609	-4.99109	-5.76609	-2.40109	-3.27776	-4.96109	-1.44609	-2.53943	-3.09943	-4.50609	-3.28943	-4.07776	-4.64776	-3.65109	-3.04943	-4.77109	-3.82776	-4.62609	-2.74276	-2.72609	-5.74943	-4.32443	-8.38943	-8.15943	-6.71776	-8.24776	-6.94943	-5.49776	-6.27609	-7.44776	-7.18276	-7.03443	-5.96443	-8.63276	-6.13609	-7.07109	-8.85943	-7.84943	-6.71443	-8.34609	-8.44109	-5.69276
hsa-miR-760	-6.87776	-8.80109	-10.4861	-9.15609	-10.7561	-7.31443	-10.0361	-9.52609	-9.00109	-10.7061	-7.55895	-10.1978	-8.02109	-6.86609	-8.46943	-8.33943	-9.73609	-7.73943	-10.3878	-10.1878	-6.57109	-8.44261	-10.9511	-7.73776	-8.48609	-7.73276	-5.22609	-6.90943	-6.79443	-9.83943	-8.89943	-9.28776	-10.7378	-9.47943	-9.06776	-9.22609	-11.8878	-8.73276	-8.89443	-9.39924	-9.77134	-7.10609	-9.43109	-10.1721	-11.9394	-8.82443	-9.92609	-9.76109	-9.79276
hsa-miR-574-3p	-1.73776	-3.48109	-2.85609	-3.57609	-1.48609	-3.65443	-3.38609	-3.36609	-2.85109	-3.56609	-2.06109	-1.76776	-2.94109	0.513908	-0.659425	-2.74943	-2.76609	-2.13943	-3.92776	-2.19776	-2.12109	-1.59943	-2.84109	-4.88776	-2.45609	-0.242759	-0.806092	-2.74943	-3.47443	-2.51943	-2.16943	-2.12776	-2.04776	-0.319425	-1.46776	-1.38609	-2.35776	-2.66276	-2.08443	-1.96443	-1.41276	-0.926092	-1.93109	-1.77943	-1.54943	-1.44443	-2.35609	-1.84109	-2.59276
hsa-miR-130b	-3.84776	-6.49109	-6.53609	-7.90609	-6.56609	-4.80443	-6.52609	-6.03609	-5.84109	-8.02609	-3.57109	-3.62776	-5.54109	-3.11609	-5.15943	-5.17943	-8.29609	-6.21943	-7.21776	-6.73776	-5.88109	-3.41943	-7.17109	-5.39776	-7.10609	-4.80276	-4.69609	-4.72943	-4.81443	-3.81943	-4.90943	-6.55776	-6.44776	-6.12943	-6.05776	-4.66609	-6.25776	-7.32276	-5.11443	-6.01443	-5.95276	-4.71609	-5.81109	-6.96943	-7.13943	-5.28443	-6.43609	-7.77109	-7.21276
hsa-let-7e	0.342241	-1.41109	-0.566092	-1.44609	-0.276092	-0.364425	0.103908	-0.936092	-0.111092	-0.936092	1.20891	1.60224	-1.35109	3.17391	1.29057	0.430575	-1.17609	-0.409425	-0.437759	0.0222414	-0.251092	1.73057	-0.271092	0.222241	-0.346092	1.93724	3.13391	-0.0294253	-0.484425	-0.369425	-1.30943	-0.697759	-2.09776	-0.279425	-0.307759	-1.14609	-1.08776	-1.54276	-0.404425	-0.754425	-1.59276	-0.516092	-0.916822	-1.89943	-1.51943	-1.59443	-1.57609	-2.07109	-1.67276
hsa-miR-133b	-4.36776	-4.68109	-7.77609	-7.71609	-6.88609	-6.03443	-8.47609	-5.15609	-4.57109	-3.09609	-5.00184	-8.56776	-6.58109	-2.24609	-3.30943	-7.85943	-6.80609	-6.24425	-9.33776	-5.40776	-9.18109	-4.11943	-6.68577	-6.35052	-8.07609	-8.67276	-6.67609	-3.40943	-6.45443	-3.37943	-8.71507	-8.03776	-9.85776	-10.8394	-7.18776	-11.4661	-10.3478	-8.66276	-9.08443	-6.91443	-8.80276	-8.80609	-9.94109	-8.66943	-7.72943	-7.30443	-10.4161	-10.1911	-3.14276
hsa-miR-542-5p	-8.04776	-8.63109	-7.07609	-8.97091	-9.19609	-7.38443	-7.55609	-8.07609	-7.88109	-8.47609	-6.67673	-6.89776	-6.62109	-5.75609	-6.64943	-6.96947	-7.67609	-7.40943	-8.22776	-6.40776	-7.87023	-11.6494	-8.74109	-9.34776	-10.0661	-5.26276	-5.18609	-6.55943	-9.22443	-8.05943	-5.46943	-6.30776	-6.41776	-5.57943	-6.16776	-3.98609	-6.26776	-7.48276	-4.48443	-6.02443	-6.08276	-4.33609	-3.65109	-8.09943	-6.40943	-5.67443	-5.52609	-6.95109	-7.92276
hsa-miR-23a	2.44224	0.418908	1.29391	-0.686092	1.49391	1.69557	1.75391	1.28391	2.07891	0.503908	3.68891	4.39224	0.958908	5.50391	3.90057	3.51057	0.683908	1.22057	1.38224	2.07224	2.80891	4.23057	1.36891	1.81224	2.23391	3.91724	4.78391	1.32057	1.47557	1.12057	1.07057	0.102241	-0.267759	0.930575	1.04224	0.823908	0.892241	0.687241	-2.29443	-0.494425	-0.202759	1.51391	0.568908	-0.619425	0.460575	0.765575	-0.206092	-0.361092	0.437241
hsa-miR-193b	0.132241	-2.72109	-2.43609	-1.64609	0.123908	-0.744425	-2.26609	-2.30609	-1.83109	-2.91609	2.87891	0.0622414	-1.62109	-0.286092	-1.13943	-0.759425	-1.53609	-3.71943	-1.57776	-2.47776	-1.24109	-0.279425	-2.11109	-3.22776	-2.71609	-2.58276	0.583908	-1.56943	-1.77443	-2.29943	-2.27943	-3.18776	-2.64776	-2.49943	-1.25776	-1.58609	-1.71776	-2.09276	-2.13443	-1.27443	-1.85276	-1.00609	-1.51109	-1.54943	-2.59943	-0.594425	-2.25609	-2.16109	-2.66276
hsa-miR-204	-4.42776	-4.24109	-2.66609	-6.82609	-6.26609	-10.5144	-4.03609	-8.99609	-3.35109	-4.41609	-3.4925	-7.94776	-8.16109	-1.93609	-0.989425	-2.87943	-4.83609	-1.76943	-7.49776	-2.70776	-3.48109	-6.35943	-3.85109	-9.46776	-0.156092	-1.16276	-2.809	-6.38943	-4.68443	-0.819425	-3.03943	-2.41776	-3.41776	-1.68943	-1.95776	-2.22609	-4.51776	-3.47276	-3.48443	-2.36443	-2.78276	-2.48609	-2.12109	-2.26943	-2.70943	-2.62985	-1.66609	-3.01109	-5.17276
hsa-miR-452	-8.29776	-9.18109	-7.19609	-10.2461	-9.40609	-7.03443	-8.52609	-7.06609	-10.8611	-8.38609	-3.12109	-3.37776	-5.75109	-1.40609	-5.98943	-6.50943	-5.48609	-9.99943	-7.87776	-6.76776	-6.12109	-5.74943	-10.3511	-5.96776	-5.83609	-4.17276	-5.56609	-5.80943	-8.02443	-8.77943	-7.32943	-6.94776	-7.97776	-6.87943	-5.56776	-7.38609	-6.74776	-6.77276	-7.22443	-6.09443	-7.99276	-6.98609	-9.04109	-8.94943	-6.70943	-5.96443	-8.20609	-8.88109	-6.32276
hsa-miR-215	-3.64776	-4.40109	-5.05609	-5.27609	-3.58609	-1.36443	-4.78609	-6.45609	-3.53109	-6.64609	0.348908	-4.62776	-6.47109	-2.78609	-2.27943	-1.72943	-3.35609	-5.21943	-4.38776	-4.80776	-3.96109	-3.59943	-4.49109	-5.69776	-6.04609	-4.13276	-2.69609	-5.67943	-5.54443	-4.93943	-6.76943	-7.18776	-6.87776	-6.40943	-6.03776	-5.61609	-6.06776	-5.89276	-6.94443	-5.54443	-6.85276	-5.86609	-6.71109	-6.91943	-6.24943	-5.90443	-7.24609	-7.91109	0.837241
hsa-miR-141	2.10224	0.418908	0.263908	1.12391	1.87391	1.40557	0.823908	-0.386092	1.17891	-0.746092	2.07891	2.89224	0.208908	3.11391	2.63057	2.60057	0.233908	0.600575	1.25224	-0.00775862	1.94891	0.860575	0.808908	0.732241	-0.266092	2.64724	2.72391	0.0605747	0.0255747	-2.60943	-0.739425	-1.80776	-1.98776	-1.55943	0.622241	0.073908	-0.997759	-0.542759	-1.64443	0.505575	-2.46276	-0.616092	-1.75109	-3.17943	-1.44943	-0.914425	-2.49609	-1.21109	-1.60276
hsa-miR-374b	-1.68776	-3.80109	-3.20609	-3.61609	-2.82609	-2.52443	-3.12609	-3.44609	-2.52109	-4.11609	-0.111092	-0.867759	-3.10109	0.323908	-0.249425	-0.129425	-3.53609	-2.52943	-3.63776	-2.04776	-1.81109	-0.559425	-2.89109	-1.83776	-2.82609	-0.552759	-1.03609	-3.01943	-2.92443	-2.62943	-2.87943	-3.06776	-3.83776	-3.06943	-1.99776	-2.30609	-3.40776	-3.63276	-3.02443	-2.43443	-2.70276	-2.30609	-3.04109	-3.30943	-3.03943	-2.46443	-2.95609	-3.07109	-3.39276
hsa-miR-33a	-6.43776	-8.38109	-9.38609	-8.90609	-7.39609	-6.76443	-9.18609	-7.91609	-7.17109	-9.27609	-7.43109	-8.51776	-10.0211	-8.05609	-8.22943	-7.68943	-9.96609	-9.02943	-8.94776	-11.5078	-9.71109	-8.36962	-9.17444	-8.83821	-9.28609	-9.44276	-6.30609	-7.86943	-7.04443	-10.6694	-11.3394	-9.48776	-10.9898	-12.3394	-9.46776	-9.88329	-10.7978	-9.54276	-9.51443	-9.15443	-10.7479	-10.1133	-10.9011	-11.1481	-12.3594	-10.2681	-11.4661	-11.2311	-8.79276
hsa-miR-101	-1.27776	-2.11109	-1.93609	-2.42609	-1.16609	-2.94443	-2.80609	-2.64609	-2.17109	-1.97609	-1.12109	0.542241	-3.13109	0.503908	0.370575	-1.28943	-2.60609	-3.37943	-2.23776	-1.84776	-1.22109	-1.08943	-1.84109	-2.24776	-1.70609	0.427241	-0.266092	-1.83943	-1.99443	-4.10943	-5.26943	-2.61776	-6.36776	-3.69943	-1.60776	-4.49609	-4.33776	-3.00276	-4.06443	-1.86443	-5.77276	-3.82609	-3.82703	-7.27943	-5.04943	-4.57443	-4.47609	-5.02109	-1.62276
hsa-miR-30c-2*	-6.53776	-6.97109	-8.77609	-8.26609	-6.52609	-7.05443	-7.93609	-6.69609	-6.75109	-8.06609	-5.44109	-4.75776	-6.92109	-5.78609	-7.06943	-7.04943	-7.56609	-9.44943	-6.28776	-7.85776	-5.95109	-5.74943	-7.69109	-6.80776	-6.75609	-7.79276	-5.68609	-7.84943	-8.58443	-8.79943	-10.4294	-8.69776	-10.2178	-10.2994	-9.20776	-10.3161	-10.1878	-9.47276	-7.88443	-8.61443	-9.45276	-8.28609	-9.48109	-10.0372	-10.4294	-9.23443	-9.69609	-10.0511	-9.56276
hsa-miR-331-3p	-1.38776	-3.24109	-2.42609	-2.75609	-1.87609	-1.60443	-1.88609	-2.95609	-2.03109	-3.73609	-2.43109	-3.24776	-3.58109	-1.30609	-2.20943	-2.45943	-4.25609	-4.03943	-3.43776	-3.54776	-3.46109	-3.12943	-2.94109	-3.14776	-3.47609	-2.78276	-2.51609	-1.97943	-2.39443	-2.90943	-4.60943	-4.45776	-5.22776	-4.28943	-2.98776	-4.21609	-4.36776	-4.18276	-3.40443	-3.15443	-4.82276	-3.72609	-4.08109	-4.59943	-4.76943	-3.71443	-4.64609	-5.11109	-2.85276
hsa-miR-340	-6.12776	-8.36109	-8.54609	-8.16609	-6.33609	-10.0844	-8.32609	-8.67609	-7.91109	-8.75609	-7.48109	-7.31776	-8.32476	-6.84609	-6.09943	-7.15943	-9.11609	-8.1188	-8.66776	-8.77776	-8.66109	-6.59943	-7.98109	-8.09776	-8.71609	-7.35276	-7.56609	-7.73943	-7.79443	-8.96943	-10.5981	-10.6678	-11.1249	-10.9094	-8.83776	-11.9661	-10.8084	-11.0228	-9.09443	-9.17443	-10.8951	-10.7361	-10.6711	-11.2824	-13.1394	-10.9444	-12.1261	-11.2734	-9.58276
hsa-miR-196a	-5.05776	-6.77109	-5.55609	-9.71609	-4.58609	-5.68443	-6.35609	-3.48609	-4.86109	-5.96609	-0.131092	-2.19776	-5.72109	2.97391	-2.38943	-3.66943	-5.81609	-7.27943	-0.407759	-4.09776	-4.26109	-2.44943	-2.87109	-4.33776	-4.80609	-3.45276	-2.76609	-4.39943	-1.01443	-4.14943	-6.77943	-6.15776	-7.71776	-6.67943	-4.55776	-5.94609	-6.72776	-7.62276	-4.67443	-6.48443	-6.74276	-4.60609	-5.89109	-8.00943	-8.18943	-6.88443	-6.37609	-7.50109	-3.28276
hsa-miR-888	-6.64776	-8.29109	-9.55609	-9.38609	-7.83609	-6.95443	-8.31609	-7.75609	-8.26109	-8.99609	-5.39109	-6.30776	-6.89109	-6.62609	-6.66943	-6.55943	-9.27609	-8.82943	-7.44776	-8.44776	-7.41109	-7.80943	-7.47109	-3.44776	-7.88609	-7.65276	-5.17609	-8.73943	-7.81443	-8.92943	-7.09943	-7.66776	-8.14776	-7.94943	-7.56776	-5.98609	-7.97776	-8.14276	-7.16443	-7.89443	-7.08276	-6.60609	-7.00109	-7.15943	-8.49943	-5.90443	-8.90609	-6.39109	-9.20276
hsa-miR-330-3p	-6.13776	-9.33109	-10.8261	-9.01138	-6.98609	-7.07443	-9.02609	-10.1961	-7.78109	-10.3961	-4.98109	-8.16776	-7.84109	-4.93609	-5.95943	-6.74943	-8.53497	-7.87943	-8.53507	-8.03776	-8.01109	-7.02943	-8.57109	-7.93776	-7.79609	-6.09276	-4.68609	-8.79943	-8.02443	-7.89943	-11.1594	-9.30776	-10.1678	-8.90943	-7.44776	-9.04609	-9.25776	-8.62276	-8.85443	-8.23443	-9.00276	-7.47609	-9.37109	-9.81943	-9.21943	-7.99443	-8.87609	-8.17109	-7.26276
hsa-miR-570	-8.41338	-10.6811	-11.5261	-12.7061	-7.55609	-7.14443	-8.92609	-10.0261	-9.68109	-10.2217	-8.83109	-7.83776	-9.52855	-5.13609	-7.84943	-8.38479	-9.9117	-9.32751	-10.5478	-9.48776	-9.63109	-9.89943	-9.90109	-9.43155	-9.66987	-8.60276	-7.40802	-8.27943	-8.45443	-9.86943	-10.3738	-10.6478	-10.9478	-10.1726	-11.0978	-10.7561	-10.5788	-10.9928	-9.98443	-9.29443	-10.6618	-8.66609	-10.2317	-11.0457	-10.7748	-10.1749	-11.8661	-11.0452	-10.6728
hsa-miR-200a	1.38224	-0.581092	-0.196092	-0.826092	1.56391	1.42557	0.753908	-0.406092	0.458908	-1.26609	1.37891	2.11224	-0.681092	4.20391	1.15057	1.04057	-1.23609	-0.679425	1.17224	-1.24776	0.958908	1.08057	-0.391092	-0.167759	-0.606092	1.56724	0.943908	-0.739425	-0.524425	-4.65943	-2.87943	-4.29776	-3.20776	-3.73943	-2.28776	-2.26609	-3.29776	-2.50276	-2.95443	-2.52443	-4.80276	-2.52609	-3.31109	-5.13943	-4.99943	-3.30443	-3.90609	-3.41109	-1.74276
hsa-miR-188-5p	-6.84776	-8.14109	-7.76609	-7.67609	-6.08609	-6.68443	-8.43609	-8.93609	-6.76109	-8.45609	-6.72109	-6.41776	-9.59109	-5.89609	-6.93943	-7.48943	-9.15609	-9.30943	-9.24776	-8.98776	-9.13109	-8.60943	-8.73109	-8.26776	-9.86609	-7.13276	-7.24609	-8.00943	-6.33443	-9.55943	-7.40943	-9.10776	-9.66776	-6.68943	-8.08776	-7.98609	-9.65776	-10.4428	-7.47443	-8.55443	-11.8128	-6.90609	-6.81109	-9.33641	-11.3394	-8.63443	-9.40609	-9.36109	-8.48276
hsa-miR-26a	3.49224	1.38891	2.53391	1.58391	2.81391	2.27557	2.32391	1.46391	2.57891	1.81391	3.69891	3.52224	1.88891	6.35391	5.14057	3.75057	0.473908	1.05057	1.81224	2.73224	2.54891	3.82057	2.76891	1.12224	1.93391	4.73724	5.00391	2.00057	1.35557	2.02057	0.180575	1.80224	0.332241	1.89057	2.17224	0.813908	0.702241	1.00724	1.42557	1.40557	0.127241	1.37391	1.04891	-0.629425	0.290575	1.09557	0.723908	-0.091092	2.35724
hsa-miR-99b	0.232241	-1.39109	-0.556092	-1.72609	-0.676092	0.115575	-0.246092	-1.34609	-0.111092	-1.42609	1.51891	1.79224	-1.16109	3.04391	1.23057	0.600575	-1.88609	-0.349425	-0.757759	-0.367759	-0.081092	1.30057	-0.431092	0.482241	-0.426092	2.33724	3.44391	-0.879425	-0.514425	-0.529425	-1.99943	-1.69776	-2.42776	-0.529425	-1.25776	-1.52609	-1.69776	-2.17276	-1.27443	-1.84443	-2.87276	-1.17609	-1.52109	-2.90943	-2.48943	-1.27443	-2.26609	-3.39109	-1.79276
hsa-miR-431	-7.96776	-8.93109	-9.71609	-10.1661	-8.82609	-8.19443	-10.2461	-8.47609	-8.62109	-9.41609	-6.32109	-7.05776	-9.00875	-7.37609	-8.21943	-8.97943	-8.78609	-9.62943	-9.56776	-10.0678	-8.35109	-7.95943	-10.0711	-8.71776	-7.93609	-8.71276	-5.55609	-8.19943	-8.80443	-9.24943	-8.38943	-11.1078	-7.91776	-7.29943	-7.83776	-8.01609	-6.63776	-9.78276	-8.18443	-8.22443	-7.61276	-8.05609	-9.40109	-7.76943	-8.82943	-6.80443	-10.5061	-11.4411	-9.72276
hsa-miR-23b	1.51224	0.388908	1.77391	-1.26609	0.903908	0.695575	1.11391	0.563908	1.47891	0.813908	1.96891	1.23224	-0.271092	4.29391	3.46057	3.25057	1.54391	1.06956	-0.347759	1.95224	0.518908	1.97057	0.708908	-0.137759	1.65391	3.33724	2.11391	0.990575	0.145575	-0.449425	0.770575	1.34224	-0.0477586	1.48057	1.53224	1.24391	0.252241	0.207241	1.41557	1.31557	-0.412759	1.29391	1.07891	-0.809425	-0.0594253	1.23557	0.593908	0.148908	0.347241
hsa-miR-505	-2.67776	-4.50109	-3.78609	-5.57609	-2.87609	-3.68443	-3.72609	-4.41609	-3.63109	-4.91609	-1.30109	-1.78776	-3.68109	0.293908	-1.77943	-1.79943	-4.03609	-2.71943	-3.83776	-3.75776	-2.81109	-2.04943	-3.29109	-1.73776	-3.49609	-1.70276	-1.76609	-4.44943	-2.56443	-3.24943	-3.43943	-5.08776	-5.14776	-4.70943	-4.15776	-4.21609	-5.66776	-5.83276	-4.87443	-4.80443	-4.72276	-3.81609	-4.48109	-5.03943	-4.51943	-3.67443	-4.70609	-5.51109	-4.24276
hsa-miR-18a	-5.24776	-4.68109	-5.98609	-7.81609	-6.63609	-4.01443	-5.63609	-3.64609	-4.79109	-7.49609	-1.84109	-2.82776	-4.85109	-1.44609	-3.07943	-2.57943	-4.05609	-3.22943	-5.30776	-5.35776	-3.74109	-2.10943	-6.22109	-3.17776	-5.33609	-3.06276	-0.846092	-5.13943	-3.80443	-4.09943	-5.60943	-7.60776	-7.05776	-6.96943	-6.14776	-5.04609	-5.23776	-5.72276	-5.51443	-5.77443	-6.98276	-4.90609	-6.58109	-7.54943	-7.25943	-5.12443	-7.25609	-8.14109	-6.76276
hsa-miR-92a	1.90224	1.25891	0.493908	-0.686092	0.773908	2.02557	0.723908	1.32391	1.02891	0.243908	3.02891	3.46224	1.06891	4.30391	2.69057	2.47057	1.87391	2.83057	1.10224	0.832241	2.20891	3.48057	1.20891	2.22224	0.373908	3.50724	4.93391	1.19057	1.46557	2.71057	1.93057	0.372241	1.28224	1.26057	1.11224	2.05391	1.60224	1.07724	1.13557	0.775575	1.52724	2.26391	1.21891	0.390575	0.560575	1.84557	0.673908	0.518908	0.727241
hsa-miR-500a	-3.72776	-4.71109	-4.76609	-6.75609	-3.21609	-3.81443	-4.71609	-5.51609	-3.96109	-5.13609	-3.30109	-2.91776	-4.76109	-0.896092	-2.39943	-3.57943	-4.41609	-4.11943	-5.29776	-3.68776	-4.91109	-5.01943	-4.23109	-3.33776	-5.31609	-1.42276	-2.72609	-4.32943	-4.39443	-5.16943	-3.72943	-5.43776	-4.44776	-3.18943	-4.53776	-2.90609	-4.82776	-4.99276	-4.23443	-4.74443	-4.37276	-3.31609	-3.63109	-6.25943	-4.56943	-3.73443	-4.28609	-4.74109	-5.25276
hsa-miR-887	-6.53776	-7.92109	-7.61609	-8.79609	-5.57609	-8.72443	-7.38609	-7.74609	-6.72109	-6.95609	-6.29109	-8.22776	-5.77109	-4.62609	-5.99943	-8.96943	-8.33609	-5.68943	-9.08776	-6.64776	-8.23109	-8.70943	-7.59109	-10.6278	-7.11609	-6.32276	-4.67609	-6.45943	-6.45443	-6.66943	-6.58943	-6.74776	-8.18776	-6.04943	-7.21776	-6.67609	-8.46776	-8.00276	-7.11443	-7.08443	-7.82276	-6.62609	-6.05109	-7.46943	-6.76943	-6.20443	-6.75609	-7.47109	-8.06276
hsa-miR-423-3p	0.272241	-1.51109	-1.12609	-1.21609	-0.406092	-0.764425	-1.10609	-0.956092	-1.01109	-1.79609	-0.341092	-0.877759	-1.83109	-0.316092	0.0505747	-0.909425	-1.29609	-0.319425	-0.837759	-1.43776	-0.981092	-1.09943	-1.55109	-0.897759	-1.71609	-0.722759	-0.456092	-0.789425	-0.724425	-0.819425	-1.16943	-1.99776	-2.16776	-1.53943	-1.44776	-1.14609	-2.28776	-2.09276	-1.26443	-1.71443	-1.68276	-0.716092	-1.03109	-1.79943	-2.01943	-0.824425	-1.75609	-2.03109	-1.38276
hsa-miR-126	0.982241	-0.511092	0.963908	-0.716092	0.563908	0.675575	0.513908	0.043908	1.46891	0.413908	2.65891	1.23224	0.058908	3.89391	2.97057	2.66057	1.10391	0.860575	-0.0877586	1.79224	2.18891	1.40057	0.288908	0.922241	2.24391	2.87724	4.13391	1.26057	0.595575	-1.54943	-0.139425	-0.147759	-0.257759	-0.159425	1.56224	0.703908	0.422241	0.0172414	-0.144425	1.55557	0.517241	0.743908	0.848908	-0.369425	2.01057	1.36557	-0.596092	-0.661092	1.51724
hsa-miR-622	-8.77776	-10.5211	-9.91609	-9.61609	-8.00609	-8.26443	-10.3861	-8.84609	-9.54109	-12.5861	-7.76109	-6.31776	-9.09109	-6.52609	-6.73943	-8.03444	-10.3061	-8.67943	-9.43776	-9.56776	-8.61109	-8.01943	-8.73109	-7.93776	-9.25609	-9.38276	-6.27609	-5.65943	-11.6544	-9.81943	-7.73943	-10.0378	-8.05776	-9.77943	-9.44776	-8.55609	-9.25776	-8.95276	-8.33443	-9.58443	-8.91276	-8.57609	-8.47109	-9.11943	-9.49943	-9.90443	-9.97609	-10.2311	-6.26276
hsa-miR-376b	-8.26776	-9.47109	-7.80609	-10.6761	-8.32216	-8.97443	-9.06609	-9.15609	-6.67109	-9.19609	-7.42648	-7.68345	-10.2811	-6.62609	-6.17943	-7.73279	-11.5361	-9.52943	-8.38776	-7.52776	-8.81109	-6.77943	-9.11689	-8.77656	-10.9361	-6.65276	-7.52609	-7.51943	-9.40443	-9.46943	-8.62943	-8.14776	-10.2978	-6.91943	-7.08776	-7.13609	-8.03776	-8.29276	-7.27443	-5.81443	-7.59276	-7.16609	-7.57109	-8.77943	-7.70943	-6.86443	-9.90609	-9.21109	-8.29276
hsa-miR-185*	-8.77776	-10.5811	-10.8861	-10.2361	-8.24609	-7.71443	-9.69609	-9.85609	-8.97109	-11.8061	-6.94109	-7.24776	-7.51109	-7.27609	-6.69943	-8.36887	-9.45609	-9.06943	-11.4178	-11.1578	-9.67109	-9.14943	-9.20109	-7.84776	-8.24609	-9.86276	-7.85609	-8.46943	-10.0344	-11.7794	-8.16943	-11.3478	-11.3278	-10.6294	-9.81776	-9.54609	-10.1778	-10.6528	-8.40443	-10.0344	-9.79276	-9.75609	-9.63109	-10.4394	-11.2194	-10.0344	-11.2661	-10.8911	-9.51276
hsa-miR-339-5p	-2.50776	-4.06109	-4.92609	-4.76609	-2.77609	-3.17443	-3.44609	-3.92609	-4.08109	-4.87609	-2.40109	-3.33776	-3.44109	-1.84609	-2.95943	-3.13943	-4.10609	-3.86943	-4.30776	-5.56776	-3.80109	-4.34943	-5.05109	-3.93776	-5.83609	-2.78276	-1.36609	-3.13943	-3.48443	-6.25943	-5.71943	-6.00776	-7.40776	-5.66943	-5.19776	-5.70609	-7.59776	-6.52276	-4.76443	-5.69443	-6.88276	-4.29609	-5.35109	-6.86943	-7.24943	-5.94443	-6.84609	-6.78109	-3.89276
hsa-miR-323-3p	-8.36845	-10.0137	-10.5461	-10.3365	-8.93676	-10.1944	-9.40298	-10.9861	-8.43109	-11.7361	-7.47109	-9.15776	-8.37109	-6.46609	-8.35943	-8.29943	-8.02609	-9.28101	-9.85783	-9.04776	-9.41109	-8.15943	-9.72733	-9.3752	-8.80609	-7.69276	-8.18609	-8.64943	-9.48978	-10.4194	-8.41943	-8.85776	-9.22776	-7.23943	-7.85776	-7.28609	-8.58776	-10.6228	-7.56443	-8.02443	-8.64276	-6.94609	-7.61109	-8.07943	-8.83943	-7.43443	-8.84609	-9.25109	-8.68276
hsa-miR-181d	-3.84776	-4.34109	-4.63609	-6.92609	-4.13609	-3.70443	-3.59609	-4.48609	-4.41109	-5.39609	-2.53109	-2.15776	-3.65109	-1.31609	-2.93943	-2.46943	-7.90609	-3.08943	-4.67776	-4.65776	-4.44109	-2.01943	-4.10109	-5.37776	-5.28609	-1.79276	-1.35609	-3.78943	-4.45443	-2.92943	-5.47943	-6.16776	-6.17776	-7.06943	-7.04776	-4.73609	-6.89776	-6.14276	-5.10443	-7.08443	-6.51276	-4.90609	-7.14109	-8.99943	-7.75943	-7.56443	-6.00609	-6.65109	-7.05276
hsa-miR-125a-5p	2.58224	0.348908	1.47391	0.503908	1.65391	1.46557	1.66391	0.263908	1.47891	0.793908	3.23891	3.33224	0.838908	5.05391	3.88057	2.42057	0.083908	1.60057	1.12224	1.71224	1.88891	3.12057	1.38891	1.92224	1.13391	4.46724	5.08391	1.21057	1.14557	1.48057	0.950575	1.33224	0.152241	2.05057	1.53224	1.50391	1.20224	0.897241	0.935575	0.815575	1.26724	1.12391	1.34891	0.170575	0.860575	1.04557	0.583908	0.178908	0.307241
hsa-miR-346	-8.98776	-8.27109	-8.31609	-11.7561	-9.39609	-8.51108	-10.1161	-10.3961	-9.64109	-9.55609	-5.36109	-8.17013	-9.36064	-7.44609	-7.35943	-8.21713	-9.10609	-10.4094	-9.45776	-9.45138	-9.35109	-9.07943	-10.7711	-7.90776	-9.50106	-9.49276	-6.44609	-8.01943	-10.5344	-9.39943	-8.87943	-9.79776	-9.65776	-8.12943	-9.88776	-7.02609	-10.4778	-9.82276	-8.22443	-9.96443	-9.00276	-6.93609	-6.40109	-9.02943	-10.6994	-5.51443	-9.27609	-7.40109	-8.24276
hsa-miR-151-3p	-1.70776	-3.54109	-2.99609	-3.81609	-2.51609	-1.65443	-2.66609	-3.01609	-2.68109	-3.69609	-0.621092	-0.977759	-2.42109	0.933908	0.0405747	-1.04943	-3.11609	-2.68943	-2.51776	-2.29776	-1.90109	-1.25943	-2.40109	-1.72776	-2.38609	-1.27276	0.163908	-2.98943	-2.55443	-2.31943	-3.02943	-4.19776	-3.83776	-3.65943	-3.45776	-3.68609	-4.19776	-4.67276	-3.66443	-3.64443	-5.00276	-3.15609	-4.65109	-5.19943	-4.43943	-3.65443	-4.54609	-4.76109	-4.10276
hsa-miR-493	-6.68776	-8.98109	-8.51609	-8.85609	-8.31609	-10.9444	-10.7361	-7.83609	-7.79109	-8.65609	-7.02109	-6.48776	-7.73109	-5.58609	-7.63943	-7.46345	-11.0261	-8.4112	-9.53776	-7.67776	-7.87109	-7.93943	-9.06109	-9.65776	-8.87609	-7.28276	-5.10609	-6.93943	-9.61443	-9.01943	-7.74943	-8.83776	-7.37776	-7.29943	-8.36776	-6.82609	-8.70776	-8.84276	-8.31443	-7.46443	-8.37276	-7.49609	-8.95109	-7.52943	-7.66943	-5.97443	-8.61609	-8.49109	-9.28276
hsa-miR-99a*	-4.24776	-6.39109	-4.81609	-9.19609	-6.48609	-4.25443	-6.82609	-7.78609	-5.50109	-5.39609	-7.00109	-4.43776	-9.51109	-3.92609	-4.64943	-5.33359	-9.17609	-7.54943	-9.35776	-6.60776	-6.73109	-6.80943	-6.28109	-8.47776	-6.62609	-3.74276	-2.67609	-5.36943	-3.31443	-5.34943	-5.07943	-4.83776	-5.61776	-4.42943	-4.74776	-4.61609	-6.93776	-5.77276	-5.85443	-5.05443	-5.35276	-5.83609	-5.81109	-5.45943	-5.15943	-4.59443	-4.62609	-5.68109	-6.90276
hsa-miR-10a	1.03224	-2.44109	-2.08609	-0.536092	2.47391	0.385575	-0.096092	-5.39609	-0.481092	-2.74609	0.508908	2.57224	-0.201092	2.32391	2.19057	-0.699425	-0.696092	0.000574712	-7.32776	-2.30776	-6.77109	-1.13943	-0.291092	-7.73776	-4.72609	1.37724	1.26391	-1.03943	-2.33443	-0.469425	-3.07943	-4.11776	-5.16776	-4.89943	-3.11776	-3.86609	-4.90776	-3.76276	-3.33443	-3.59443	-4.97276	-3.33609	-4.00109	-4.72943	-4.72943	-3.67443	-3.83609	-3.79109	-3.90276
hsa-miR-202	-9.09817	-9.51109	-10.3161	-11.0691	-8.67609	-9.36902	-10.6561	-11.6061	-9.60396	-10.9152	-8.64109	-9.03179	-10.221	-8.17316	-8.65621	-8.95943	-9.30609	-9.46943	-10.6029	-10.3102	-8.78109	-11.1794	-9.95109	-10.8078	-10.8761	-10.5828	-6.10609	-10.0094	-10.2342	-12.5394	-10.7794	-10.8278	-11.1962	-10.3494	-9.13776	-10.0984	-12.1178	-11.4728	-10.4944	-10.5881	-10.2928	-10.4461	-10.2611	-11.3664	-11.7694	-9.82443	-11.6561	-11.3545	-10.6398
hsa-miR-10b	-2.40776	-3.55109	-2.30609	-6.25609	-3.65609	-2.84443	-2.26609	-3.56609	-2.14109	-2.15609	-1.38109	-0.837759	-4.97109	4.08391	0.480575	-1.47943	-3.29609	-2.47943	-0.767759	-1.51776	-2.37109	0.710575	-1.21109	2.67224	-1.18609	0.397241	0.023908	-2.28943	-2.72443	0.510575	-3.92943	-3.16776	-5.72776	-3.64943	-2.78776	-4.20609	-4.63776	-4.57276	-3.59443	-3.35443	-4.61276	-3.70609	-3.73109	-4.64943	-3.59943	-3.49443	-3.87609	-4.52109	-3.61276
hsa-miR-503	-6.77776	-8.18109	-6.79609	-9.72609	-7.32009	-6.67443	-8.12609	-7.49609	-6.79109	-7.54609	-7.50109	-6.11776	-8.25109	-7.51609	-6.90943	-7.75943	-8.24687	-8.20943	-9.99776	-6.93776	-7.57109	-8.97943	-8.71109	-7.77182	-7.87609	-6.24276	-4.65609	-5.69943	-6.08443	-8.62943	-6.80943	-5.69776	-7.62776	-6.95943	-6.03776	-4.06609	-6.57776	-7.01276	-4.55443	-4.66443	-6.45276	-5.15609	-3.70109	-7.31943	-6.81943	-5.92443	-6.36609	-6.74109	-8.78276
hsa-miR-30d	-1.71776	-4.07109	-3.79609	-2.85609	-1.29609	-2.70443	-2.27609	-3.85609	-2.51109	-3.89609	-0.771092	-0.647759	-2.66109	0.443908	0.390575	0.150575	-2.89609	-2.83943	-2.45776	-1.99776	-1.89109	-1.62943	-2.28109	-1.55776	-3.31609	-0.392759	0.853908	-1.96943	-2.99443	-3.08943	-2.24943	-3.50776	-2.06776	-2.92943	-2.03776	-3.22609	-3.36776	-3.80276	-3.01443	-2.67443	-2.16276	-2.17609	-3.53109	-2.86943	-3.40943	-1.96443	-3.68609	-2.53109	-2.48276
hsa-miR-514	-8.68776	-8.79109	-9.08609	-8.18609	-8.03609	-8.87443	-8.41609	-9.28609	-9.15109	-8.55609	-8.28109	-8.38776	-7.67109	-6.86609	-7.10943	-7.75943	-9.51609	-9.25943	-8.54776	-8.46776	-8.64109	-6.24943	-7.94109	-9.23776	-8.29609	-7.57276	-6.99609	-9.44943	-10.5344	-8.86943	-10.5394	-9.03776	-11.1378	-9.60943	-9.07776	-9.49609	-10.5478	-9.33276	-8.18443	-9.76443	-9.87276	-9.03609	-8.95109	-10.2294	-10.4494	-9.83443	-9.33609	-9.98109	-9.67276
hsa-miR-16	3.16224	0.868908	0.453908	0.703908	2.74391	2.68557	1.65391	1.48391	2.08891	0.593908	4.36891	4.66224	1.33891	4.73391	4.15057	3.40057	0.213908	-0.489425	1.54224	2.27224	3.12891	3.37057	1.49891	1.64224	0.493908	2.74724	4.04391	1.85057	1.59557	1.14057	0.850575	-0.437759	1.25224	0.730575	1.15224	1.84391	1.56224	1.52724	1.47557	1.29557	0.767241	2.07391	0.668908	-0.109425	0.550575	0.825575	-0.266092	-1.16109	1.68724
hsa-miR-150	-0.0777586	-1.56109	-0.736092	-1.85609	-0.576092	-0.484425	-2.58609	-1.49609	-0.811092	-1.93609	0.018908	-2.09776	-2.09109	-0.556092	1.15057	-0.849425	-5.36609	-4.12943	-2.12776	-0.147759	-1.19109	0.550575	-0.481092	-3.45776	-3.08609	-1.53276	2.00391	0.850575	-1.00443	-5.08943	-4.19943	-3.89776	-4.24776	-2.96943	-1.23776	-2.96609	-3.43776	-2.71276	-3.38443	-2.27443	-3.47276	-2.67609	-3.08109	-2.37943	-2.48943	-2.73443	-4.38609	-3.84109	3.77724
hsa-miR-654-5p	-7.08776	-8.87109	-9.26609	-9.34609	-8.32001	-7.82443	-10.1761	-8.12609	-8.97109	-10.6561	-6.41109	-8.74776	-8.14109	-6.06609	-6.99943	-8.57943	-10.6661	-8.66809	-8.70776	-8.77776	-7.62109	-6.80943	-8.91109	-8.61776	-9.48609	-9.18276	-6.26609	-8.09943	-10.1544	-9.41943	-8.67943	-9.57776	-9.10776	-7.51943	-10.0678	-8.67609	-8.29776	-8.79276	-7.11443	-8.55443	-7.82276	-7.83609	-7.82109	-9.24943	-8.59943	-7.78443	-9.30609	-10.0811	-9.13276
hsa-miR-545	-9.26893	-10.4011	-10.0561	-11.3161	-9.83621	-9.28443	-10.3105	-9.43609	-10.0511	-11.7361	-8.9371	-9.19152	-10.3874	-7.77609	-10.1694	-9.23599	-10.7656	-10.179	-10.7647	-11.1378	-9.86109	-10.0094	-10.6344	-10.7178	-10.5213	-10.6728	-6.92609	-9.01943	-10.6544	-11.2294	-9.52943	-11.3178	-11.3578	-12.3194	-9.01776	-9.63609	-10.7378	-10.4928	-9.33443	-10.0144	-9.77276	-9.49609	-10.1311	-11.0694	-12.2094	-10.6544	-11.8461	-11.0911	-10.9628
hsa-miR-29b-2*	-2.74776	-6.75109	-6.79609	-5.96609	-3.82609	-4.48443	-6.53609	-7.29609	-5.84109	-5.59609	-3.85109	-4.82776	-6.45109	-3.54609	-2.99943	-5.53943	-8.05609	-5.81943	-4.96776	-6.09776	-5.73109	-5.42943	-6.31109	-8.53776	-7.66609	-5.32276	-5.23609	-5.33943	-6.22443	-6.71943	-7.81943	-8.09776	-7.18776	-7.15943	-6.87776	-7.91609	-7.85776	-7.86276	-8.01443	-7.51443	-8.42276	-8.24609	-8.86109	-7.38943	-7.76943	-7.07443	-7.52609	-7.94109	-5.41276
hsa-miR-491-5p	-3.97776	-5.90109	-5.98609	-6.37609	-4.84609	-5.23443	-5.38609	-6.40609	-5.14109	-6.89609	-5.88109	-7.87776	-5.37109	-4.62609	-4.69943	-4.20943	-7.46609	-6.55943	-6.37776	-7.99776	-6.23109	-5.72943	-5.37109	-6.44776	-6.06609	-6.28276	-5.39609	-7.05943	-6.33443	-7.09943	-6.14943	-7.03776	-6.91776	-4.92943	-3.99776	-4.87609	-6.78776	-5.16276	-6.03443	-7.16443	-5.92276	-4.61609	-4.62109	-6.56943	-7.08943	-5.57443	-6.36609	-6.12109	-7.56276
hsa-miR-92b	-1.13776	-5.16109	-4.10609	-5.21609	-2.52609	-1.65443	-1.43609	-3.44609	-1.24109	-3.07609	-1.71109	-0.907759	-4.47109	-0.416092	0.600575	-3.94943	-5.53609	-5.36943	-3.28776	-2.74776	-3.79109	-1.74943	-1.73109	-3.80776	-5.40609	-2.17276	-1.00609	-3.27943	-5.05443	-1.57943	-4.84943	-5.16776	-5.18776	-4.36943	-4.16776	-3.36609	-5.25776	-4.93276	-3.35443	-4.31443	-4.11276	-3.83609	-4.37109	-5.13943	-5.60943	-3.84443	-5.38609	-5.64109	-5.11276
hsa-miR-665	-6.82776	-7.07109	-7.27609	-6.59609	-6.10609	-6.62443	-7.11609	-6.53609	-6.51109	-6.69609	-4.78109	-5.97776	-5.95109	-6.36609	-6.05943	-5.85943	-7.15609	-8.02943	-6.38776	-6.81776	-6.26109	-5.58943	-6.74109	-7.26776	-6.17609	-9.04276	-5.09609	-6.13943	-7.37443	-7.91943	-6.10943	-6.85776	-4.58776	-6.72943	-7.86776	-6.21609	-6.86776	-7.13276	-4.69443	-6.43443	-5.84276	-4.70609	-5.80109	-6.23943	-6.65943	-5.29443	-6.45609	-6.64109	-6.03276
hsa-miR-363	-4.31776	-8.73109	-7.34609	-9.43609	-2.78609	-5.55443	-5.33609	-8.73609	-3.87109	-4.28609	-6.93109	0.0322414	-3.63109	-2.02609	-7.68943	-9.01943	-9.04609	-3.02943	-4.91776	-9.38776	-5.48109	-4.32943	-3.62109	-4.31776	-9.54609	-3.88276	-5.50609	-2.02943	-8.34443	-2.49943	-6.15943	-8.48776	-6.41776	-6.74943	-5.88776	-6.55609	-5.97776	-6.56276	-5.55443	-6.28443	-8.38276	-4.96609	-6.87109	-7.09943	-8.62943	-6.48443	-7.72609	-7.54109	-5.33276
hsa-miR-663	-2.54776	-2.93109	-3.84609	-2.89609	-1.03609	-2.98443	-3.92609	-2.13609	-3.57109	-4.00609	-0.931092	0.132241	-3.51109	-1.69609	-2.57943	-3.10943	-5.27609	-4.45943	-3.85776	-4.34776	-2.03109	-2.50943	-3.73109	-3.57776	-2.86609	-3.76276	-1.30609	-2.89943	-2.92443	-3.83943	-3.83943	-4.68776	-3.85776	-4.44943	-5.37776	-4.82609	-4.42776	-4.28276	-2.86443	-4.59443	-5.16276	-2.32609	-4.23109	-5.19943	-4.83943	-3.77443	-4.90609	-5.38109	-3.46276
hsa-miR-651	-8.53776	-8.79109	-9.41609	-8.31609	-9.14609	-9.20443	-11.3561	-7.51609	-8.40568	-10.7761	-8.09109	-6.48776	-9.03127	-6.01609	-8.05943	-6.70943	-9.41812	-8.83096	-9.03776	-10.5278	-8.90109	-8.62943	-10.0011	-9.50776	-9.1697	-6.57276	-6.9135	-9.61943	-5.73443	-10.9794	-11.3294	-10.5478	-11.2038	-10.4994	-9.97776	-11.0861	-10.8888	-10.7228	-9.91443	-9.85443	-10.9698	-10.7261	-10.3411	-11.3617	-12.6894	-10.4817	-11.6561	-11.354	-10.0628
hsa-miR-342-3p	-0.407759	-2.25109	-1.11609	-1.54609	0.173908	-0.664425	-1.51609	-1.94609	-1.02109	-2.20609	-0.701092	1.32224	-1.63109	1.73391	1.03057	0.0805747	-2.41609	-0.874314	-1.80776	-0.437759	-0.861092	0.340575	-0.731092	-0.927759	-1.71609	0.927241	1.41391	-0.459425	-0.484425	-2.55943	-1.31943	-1.54776	-1.46776	-1.21943	-0.297759	-0.606092	-1.34776	-2.00276	-1.20443	-0.754425	-1.09276	-0.796092	-0.751092	-0.259425	-1.67943	-0.0144253	-1.47609	-1.77109	0.817241
hsa-miR-432	-9.94776	-12.2911	-9.69609	-10.266	-8.86226	-8.69443	-9.32793	-10.8061	-8.61109	-12.4961	-7.9641	-9.25776	-9.91109	-5.48609	-7.01943	-7.34943	-10.6261	-9.21094	-9.78962	-7.73776	-9.94109	-7.59943	-11.0811	-9.3078	-7.79609	-7.75276	-6.96609	-7.90943	-9.30443	-8.25943	-7.72943	-8.94776	-7.37776	-5.28943	-7.54776	-6.87609	-7.52776	-9.44276	-7.96443	-6.77443	-6.11276	-7.22609	-7.66109	-6.45943	-6.32943	-6.00443	-8.36609	-9.40109	-9.84276
hsa-miR-154*	-9.49776	-11.3211	-11.8661	-11.4257	-10.0228	-9.72034	-10.4969	-11.0861	-7.90109	-10.7161	-9.12657	-8.96776	-10.5736	-7.90609	-9.49943	-9.41568	-10.9502	-10.365	-10.9488	-11.1678	-9.64109	-10.7194	-10.8191	-10.4665	-10.7067	-10.1628	-8.4532	-10.7894	-10.5244	-10.6394	-9.58943	-10.9178	-10.3878	-8.33943	-8.06776	-8.33609	-10.9678	-9.77616	-9.4194	-8.54443	-9.72276	-9.69609	-10.6211	-10.0794	-9.24943	-7.68443	-10.4261	-10.3211	-10.3328
hsa-miR-27a	2.07224	0.598908	1.53391	-0.756092	1.20391	1.13557	1.52391	1.65391	1.93891	1.07391	3.71891	3.86224	1.50891	5.28391	4.10057	3.51057	1.86391	1.99057	1.16224	2.34224	2.48891	3.92057	1.23891	1.76224	2.20391	4.03724	4.70391	1.64057	1.42557	0.760575	2.19057	1.16224	1.01224	2.19057	2.03224	2.43391	1.25224	1.04724	1.49557	1.67557	1.63724	2.11391	1.53891	0.350575	1.86057	2.00557	1.54391	1.02891	0.0772414
hsa-miR-376c	-5.70776	-6.88109	-5.61609	-8.72609	-6.81609	-6.26443	-6.31609	-5.70609	-3.89109	-6.67609	-4.77109	-8.64776	-5.30109	-1.90609	-2.95943	-4.37943	-5.41609	-6.53943	-7.73776	-3.49776	-5.18109	-3.32943	-6.67109	-7.52776	-5.41609	-3.17276	-3.54609	-5.36943	-6.22443	-5.53943	-3.89943	-4.28776	-4.32776	-2.55943	-2.97776	-2.76609	-4.26776	-5.01276	-3.75443	-2.83443	-2.78276	-3.16609	-3.71109	-3.52943	-2.65943	-2.39443	-3.83609	-4.19109	-5.56276
hsa-miR-940	0.392241	-0.581092	-0.416092	-1.90609	2.94391	-0.224425	-1.63609	0.953908	-0.581092	-1.42609	1.48891	2.85224	0.108908	2.07391	2.50057	-0.309425	-1.47609	0.420575	-0.797759	-2.61776	1.54891	0.840575	-0.891092	0.652241	0.653908	-0.502759	1.51391	-0.869425	-0.664425	-2.45943	-1.57943	-3.09776	-2.37776	-3.12943	-2.60776	-2.24609	-1.77776	-1.75276	-2.02443	-2.34443	-2.26276	-1.55609	-2.48109	-2.72943	-2.23943	-1.81443	-2.63609	-3.34109	-1.82276
hsa-miR-22*	-2.61776	-6.29109	-5.53609	-4.61609	-3.67609	-4.20443	-4.82609	-4.56609	-3.59109	-5.82609	-4.38109	-5.16776	-6.13109	-4.45609	-5.06943	-6.49943	-6.52609	-6.41943	-7.50776	-7.01776	-6.67109	-5.54943	-7.42109	-7.18776	-7.06609	-7.17276	-5.39609	-4.45943	-5.61443	-5.93943	-5.92943	-6.88776	-6.74776	-5.72943	-4.51776	-6.63609	-5.77776	-6.50276	-5.56443	-3.91443	-5.88276	-6.01609	-5.68109	-5.68943	-5.08943	-4.12443	-6.78609	-7.00109	-4.94276
hsa-miR-34c-5p	-1.04776	-9.48109	-4.16609	-7.93609	-6.00609	-3.04443	-3.23609	-8.49609	0.188908	-3.28609	-7.29109	-3.66776	-9.47109	-7.49609	-1.35943	-7.82943	-8.40609	-7.43943	-6.96672	-6.51776	-6.32867	-8.56943	-2.06109	-8.56776	-8.39609	-6.17276	-7.05609	-7.30943	-9.37443	-10.0294	-3.89943	-10.1678	-5.59776	-5.95943	-3.92776	-2.18609	-5.03776	-3.31276	-5.20443	-4.63443	-6.05276	-5.13609	-3.87109	-6.29943	-4.87943	-5.87443	-4.90609	-7.91109	-10.3628
hsa-miR-885-5p	-4.61776	-8.48109	-8.81609	-5.45609	-8.01609	-2.97443	-9.27609	-7.51609	-7.40109	-9.49609	-3.38109	-3.13776	-7.89109	-1.41609	-9.36943	-4.10943	-3.12609	-6.74908	-5.46776	-6.49776	-3.16109	-11.1494	-9.04109	-3.35776	-7.08918	-7.81276	-4.43609	-10.2494	-6.96073	-9.91943	-5.73943	-10.6878	-7.00776	-9.65943	-8.34776	-7.73609	-9.41776	-7.84276	-7.94443	-10.1944	-7.40276	-7.24609	-7.55109	-9.50943	-9.56943	-7.54443	-10.3361	-7.83109	-12.4728
hsa-miR-320a	0.712241	-0.381092	-0.106092	-0.396092	0.573908	0.395575	-0.056092	0.073908	0.028908	-0.066092	2.37891	2.17224	1.59891	2.30391	2.48057	1.46057	0.553908	1.41057	0.482241	0.682241	1.60891	1.08057	0.128908	2.31224	1.43391	1.81724	2.59391	1.31057	1.35557	0.760575	0.610575	0.292241	1.07224	0.790575	1.19224	1.04391	0.752241	0.0872414	0.635575	0.325575	1.54724	1.03391	0.518908	0.800575	0.580575	1.39557	0.063908	0.118908	0.527241
hsa-miR-18b	-3.65776	-3.73109	-5.69609	-7.20609	-5.68609	-3.61443	-5.32609	-2.89609	-3.94109	-5.97609	-1.09109	-1.40776	-3.84109	-0.996092	-2.53943	-1.86943	-3.40609	-2.11943	-3.97776	-4.97776	-3.73109	-1.69943	-4.94109	-2.40776	-3.81609	-2.18276	-0.346092	-3.14943	-3.40443	-4.47943	-5.36943	-6.94776	-6.74776	-6.19943	-4.64776	-5.49609	-5.22776	-5.10276	-4.99443	-5.55443	-7.00276	-4.16609	-5.98109	-7.53943	-7.10943	-5.28443	-7.35609	-7.26109	-5.31276
hsa-miR-187	-0.807759	-8.42109	-5.01609	-6.83609	-5.35609	-3.18443	-4.37609	-4.45609	-4.04109	-4.66609	-3.68109	-5.55776	-4.73109	-3.10609	-0.319425	-0.159425	-5.11609	-2.41943	-4.93776	-3.04776	-2.85109	-7.21943	-2.85109	-4.51004	-4.44609	-1.43276	-2.10609	-4.03943	-8.90443	-7.99943	-2.41943	-4.88776	-3.71776	-2.92943	-5.88776	-3.38609	-5.73776	-5.05276	-3.85443	-6.66443	-4.16276	-2.99609	-3.40109	-7.08943	-6.21943	-5.44443	-4.36609	-3.69109	-9.54276
hsa-miR-186	-0.617759	-2.31109	-2.39609	-1.84609	-0.846092	-1.19443	-2.09609	-3.09609	-1.61109	-2.74609	-1.10109	-0.537759	-2.41109	-0.146092	-0.149425	-1.18943	-3.19609	-0.929425	-3.09776	-2.52776	-2.05109	-1.36943	-2.12109	-2.46776	-2.37609	-0.122759	-0.776092	-2.04943	-1.81443	-3.44943	-5.06943	-4.17776	-6.03776	-4.36943	-2.57776	-4.42609	-5.15776	-4.11276	-3.16443	-3.33443	-6.25276	-3.12609	-4.34109	-5.09943	-5.92943	-4.53443	-4.70609	-5.97109	-2.11276
hsa-miR-199a-5p	-0.227759	-1.13109	0.333908	-3.58609	-1.98609	-0.674425	-0.276092	-0.336092	0.00890804	-0.446092	-1.91109	-5.25776	-2.21109	0.753908	0.200575	-2.47943	-2.68609	-6.93943	-4.34776	-0.967759	-3.37109	-0.329425	-3.23109	-3.13776	-1.35609	-1.30276	-0.836092	-0.389425	-0.654425	-0.0294253	-0.669425	0.302241	-1.69776	-0.179425	0.582241	0.443908	-0.837759	-0.912759	0.715575	0.0755747	-0.492759	0.713908	0.318908	-1.54943	-1.31943	0.0855747	-0.786092	-1.18109	-1.47276
hsa-miR-155	-2.40776	-3.18109	-3.71609	-2.71609	-4.47609	-1.27443	-4.34609	-2.52609	-3.47109	-4.74609	-1.23109	-2.95776	-2.48109	-2.25609	-0.699425	0.670575	-5.20609	0.410575	-3.46776	-3.61776	-1.68109	-0.829425	-2.73109	-4.23776	-3.48609	-1.96276	0.483908	0.320575	-1.36443	-6.29943	-6.21943	-5.91776	-6.77776	-5.85943	-4.85776	-5.61609	-6.35776	-5.86276	-4.73443	-5.70443	-5.80276	-4.71609	-5.68109	-5.80943	-7.43943	-4.65443	-6.45609	-7.41109	-0.452759
hsa-miR-107	1.33224	-0.251092	0.313908	-0.146092	1.66391	1.69557	0.713908	-0.306092	1.03891	-0.856092	2.01891	2.25224	-0.341092	2.76391	1.69057	1.34057	-0.546092	0.650575	-0.217759	-0.207759	0.398908	1.53057	-0.071092	0.532241	0.033908	1.85724	2.81391	0.740575	1.06557	1.15057	0.280575	-0.627759	-0.497759	0.400575	0.122241	0.613908	0.0722414	-0.232759	0.325575	0.0755747	-0.0627586	0.753908	0.098908	-0.859425	-0.549425	0.275575	-0.386092	-1.04109	-0.0827586
hsa-miR-662	-7.12776	-9.56109	-9.32609	-8.44609	-8.26609	-7.20443	-9.32609	-8.88609	-8.48109	-9.85609	-6.33109	-7.25776	-7.47109	-8.04609	-7.65943	-8.18943	-9.02609	-9.35943	-8.59776	-8.76776	-8.53109	-9.43943	-7.86109	-9.25776	-7.93609	-9.23276	-5.89609	-9.40943	-10.2344	-10.0394	-8.29943	-9.92776	-9.22776	-9.36943	-9.16776	-9.13609	-10.1778	-9.69276	-7.92443	-10.0744	-10.2128	-7.82609	-8.07109	-10.0494	-10.2294	-8.86443	-9.92609	-9.70109	-10.4328
hsa-miR-30a	-1.82776	-4.73109	-4.34609	-3.89609	-1.83609	-1.99443	-2.77609	-5.08609	-2.01109	-4.65609	0.608908	-1.08776	-4.04109	1.35391	-0.999425	-1.85943	0.863908	-4.21943	-3.84776	-3.70776	-4.11109	-1.05943	-3.18109	-3.45776	-5.12609	-1.12276	-0.886092	-5.53943	-5.80443	-4.33943	-2.68943	-4.33776	-3.75776	-3.07943	-2.00776	-2.70609	-3.36776	-3.44276	-3.12443	-2.55443	-3.44276	-2.81609	-3.74109	-4.16943	-3.76943	-2.70443	-4.07609	-4.23109	-4.80276
hsa-miR-484	-0.387759	-3.38109	-2.25609	-2.89609	-1.51609	-0.364425	-1.77609	-2.41609	-1.71109	-2.99609	0.048908	-1.23776	-2.39109	0.143908	-0.219425	-0.559425	-2.36609	-1.68943	-2.14776	-2.19776	-1.26109	-2.12943	-2.01109	-2.17776	-2.44609	-1.35276	0.683908	-1.69943	-1.51443	-2.31943	-2.04943	-4.01776	-2.94776	-2.40943	-2.29776	-2.63609	-2.56776	-2.91276	-2.35443	-2.81443	-3.06276	-1.94609	-2.86109	-3.64943	-3.68943	-2.15443	-3.79609	-3.78109	-2.72276
hsa-miR-494	-9.47205	-11.6411	-10.5861	-11.4343	-10.0346	-9.73811	-10.5162	-10.4461	-9.98109	-11.9861	-9.13673	-9.39183	-10.5912	-6.82609	-8.87943	-9.43779	-10.3561	-10.383	-10.9614	-9.72776	-10.1511	-9.95943	-10.8347	-10.4747	-11.2561	-10.8128	-8.96609	-10.0894	-10.6019	-11.8394	-11.0094	-10.6678	-11.2778	-9.06943	-9.37776	-10.9461	-9.76776	-11.3428	-10.2644	-8.49443	-10.4599	-11.2061	-10.0244	-10.2294	-10.0494	-9.14443	-11.2961	-10.8411	-10.1315
hsa-miR-103	2.00224	0.318908	1.20391	0.543908	2.40391	2.33557	1.41391	0.493908	1.77891	-0.216092	2.44891	3.09224	0.328908	3.40391	2.22057	1.98057	-0.166092	0.990575	0.452241	0.492241	0.998908	2.07057	0.378908	1.03224	0.653908	2.32724	3.24391	1.15057	1.65557	1.58057	1.16057	0.242241	0.562241	1.14057	0.892241	1.61391	0.892241	0.697241	0.845575	0.835575	1.09724	1.36391	0.898908	0.150575	0.660575	1.23557	0.573908	0.078908	0.467241
hsa-miR-144	-6.24776	-9.74109	-7.54609	-7.90609	-8.37609	-6.27443	-8.56609	-5.95609	-6.76109	-8.83609	-9.17109	-7.4994	-8.69404	-8.81609	-7.10943	-7.54975	-9.07818	-8.49002	-9.07531	-8.77665	-8.45757	-10.1894	-8.93903	-8.60083	-8.82667	-8.99276	-6.57944	-10.4494	-6.21443	-11.9994	-6.86943	-9.27776	-5.05776	-6.62943	-3.92776	-4.65609	-4.40776	-2.21276	-4.99443	-2.90443	-7.75276	-4.70609	-7.14109	-6.78686	-9.43943	-7.46443	-8.91609	-10.2811	-7.65276
hsa-let-7f	0.182241	-2.09109	-0.766092	-1.67609	0.203908	-0.644425	-0.456092	-1.42609	-0.711092	-1.69609	0.448908	0.902241	-1.44109	1.90391	1.47057	0.630575	-1.01609	-0.139425	-1.06776	-0.867759	-0.911092	-0.989425	-0.951092	-0.817759	-0.626092	0.357241	1.29391	-0.00942529	-0.924425	-3.67943	-4.84943	-3.05776	-6.40776	-5.09943	-2.78776	-5.02609	-5.61776	-4.58276	-3.11443	-3.18443	-5.24276	-3.94609	-3.99109	-5.50943	-5.07943	-3.65443	-4.08609	-4.64109	-1.56276
hsa-miR-625*	-7.63776	-7.67109	-7.52609	-6.63609	-6.28609	-6.18443	-8.82609	-7.26609	-8.68109	-9.20609	-4.96109	-6.13776	-7.8259	-2.90609	-5.67943	-5.15943	-6.93609	-7.90943	-11.3078	-9.23776	-8.43109	-7.21943	-8.45109	-9.24776	-10.8161	-6.26276	-5.10609	-8.66943	-6.80443	-8.62943	-8.95943	-8.73776	-10.8378	-9.39943	-9.73776	-8.09609	-9.63776	-9.87276	-8.93443	-8.27443	-9.62276	-7.84609	-8.42109	-8.51943	-10.4294	-7.55443	-9.46609	-10.5011	-7.30276
hsa-miR-34a	1.56224	-1.92109	-0.306092	-0.896092	0.163908	0.905575	-0.736092	-0.796092	0.668908	-1.43609	-0.291092	-2.11776	-1.70109	-1.39609	0.320575	-0.599425	-3.60609	-2.55943	-1.68776	-2.43776	-0.561092	-2.51943	-1.62109	-2.28776	-2.31609	-2.50276	-1.54609	-0.259425	-0.634425	-4.74943	-3.84943	-4.53776	-5.27776	-2.38943	-3.18776	-2.49609	-4.42776	-3.35276	-2.62443	-2.93443	-3.90276	-2.66609	-3.22109	-5.82943	-4.03943	-3.21443	-4.86609	-5.32109	-2.14276
hsa-miR-744	-5.34776	-7.18109	-6.82609	-7.39609	-5.84609	-6.76443	-6.76609	-6.84609	-6.58109	-7.45609	-4.51109	-6.36776	-7.23109	-4.49609	-5.18943	-5.47943	-8.13609	-7.57943	-6.14776	-6.57776	-6.20109	-5.89943	-5.69109	-6.10776	-6.53609	-5.62276	-5.44609	-6.84943	-6.59443	-6.54943	-5.55943	-6.79776	-6.87776	-5.57943	-6.17776	-4.83609	-7.22776	-6.98276	-5.95443	-7.15443	-5.50276	-5.07609	-5.43109	-7.38943	-6.75943	-6.13443	-5.99609	-7.23109	-7.47276
hsa-miR-29b	-0.587759	-4.32109	-3.83609	-2.71609	-2.03609	-2.32443	-4.02609	-4.53609	-2.57109	-3.68609	-2.44109	-3.87776	-4.27109	-2.55609	-1.59943	-3.58943	-4.95609	-6.39943	-4.48776	-4.24776	-3.40109	-3.75943	-4.88109	-6.63776	-5.84609	-4.22276	-1.90609	-2.98943	-4.10443	-7.71943	-6.46943	-5.68776	-6.75776	-4.18943	-2.55776	-5.13609	-4.24776	-4.09276	-6.36443	-2.02443	-6.43276	-6.07609	-7.42109	-4.84943	-4.64943	-4.47443	-6.89609	-7.65109	-1.69276
hsa-let-7a	2.71224	0.258908	0.993908	0.673908	2.66391	0.675575	1.90391	0.553908	1.69891	0.923908	2.71891	2.24224	0.558908	4.28391	4.21057	2.49057	-0.526092	-0.979425	1.68224	1.75224	2.28891	2.31057	1.76891	0.602241	0.733908	2.24724	3.04391	1.96057	0.855575	0.340575	0.730575	0.592241	-0.00775862	1.34057	1.04224	1.45391	-0.497759	-0.0827586	1.34557	0.295575	0.497241	1.65391	1.28891	-0.859425	-0.269425	0.425575	0.383908	-0.901092	0.677241
hsa-miR-30e	-4.18776	-5.45109	-5.21609	-4.72609	-3.17609	-4.10443	-4.19609	-4.74609	-4.39109	-5.90609	-2.57109	-2.14776	-4.63109	-2.05609	-2.59943	-3.53943	-5.61609	-5.53943	-4.49776	-4.61776	-3.90109	-2.75943	-4.19109	-5.30776	-5.62609	-2.60276	-2.17609	-4.72943	-5.11443	-5.91943	-5.88943	-5.84776	-6.59776	-5.57943	-4.89776	-4.56609	-5.90776	-5.85276	-5.24443	-5.59443	-6.79276	-5.24609	-6.48109	-7.86943	-7.11943	-6.50443	-6.03609	-8.32109	-5.07276
hsa-miR-433	-9.21776	-11.0611	-10.1561	-11.6661	-8.93609	-10.4844	-9.51609	-9.46609	-9.11109	-10.4361	-7.63109	-9.48776	-8.83109	-6.90609	-8.24943	-8.56937	-10.1008	-9.52181	-10.1019	-9.41776	-7.96109	-8.97943	-11.0411	-9.6247	-8.99609	-10.0028	-6.90609	-8.65943	-9.86443	-9.45943	-9.54943	-9.16776	-8.04776	-6.55943	-8.44776	-7.50609	-8.46776	-9.03276	-8.91443	-8.41443	-7.92276	-8.32609	-8.31109	-8.51943	-8.68943	-7.95443	-9.47609	-9.67109	-8.93276
hsa-miR-660	-3.27776	-4.15109	-3.82609	-5.07609	-2.62609	-3.55443	-3.58609	-5.28609	-3.01109	-4.70609	-2.55109	-2.18776	-5.82109	-0.496092	-0.969425	-2.30943	-5.61609	-5.88943	-4.75776	-3.12776	-3.63109	-4.19943	-3.46109	-3.18776	-4.87609	-1.39276	-2.00609	-3.72943	-3.83443	-5.38943	-3.80943	-5.30776	-4.45776	-2.76943	-4.11776	-2.57609	-5.20776	-4.74276	-3.98443	-4.66443	-4.43276	-3.11609	-3.19109	-6.95943	-4.56943	-3.90443	-3.93609	-5.75109	-5.17276
hsa-let-7c	0.452241	-1.89109	-1.21609	-2.01609	-0.116092	-1.02443	-0.686092	-2.01609	-0.811092	-1.11609	-0.311092	0.462241	-2.32109	1.65391	1.62057	-0.659425	-2.80609	-1.21943	-1.34776	-0.637759	-0.241092	-0.719425	-0.681092	-2.30776	-1.73609	1.23724	2.08391	-0.0194253	0.165575	-0.899425	-1.23943	-0.817759	-1.63776	-0.0994253	-0.747759	-0.806092	-1.99776	-1.80276	-1.00443	-1.21443	-1.69276	-0.826092	-1.36109	-1.92943	-1.41943	-0.944425	-0.936092	-1.97109	-1.20276
hsa-miR-28-5p	-1.71776	-3.22109	-3.24609	-3.62609	-1.78609	-1.75443	-2.85609	-2.48609	-2.14109	-2.86609	-0.571092	-1.21776	-2.97109	1.44391	-0.579425	-1.49943	-2.39609	-2.12943	-3.10776	-2.39776	-2.45109	-1.48943	-2.49109	-3.13776	-2.35609	-1.01276	-0.976092	-1.91943	-2.66443	-3.47943	-4.32943	-4.84776	-5.14776	-4.49943	-3.29776	-4.19609	-4.76776	-4.92276	-3.98443	-3.93443	-5.50276	-3.91609	-4.95109	-5.37943	-4.82943	-3.89443	-5.50609	-5.88109	-2.56276
hsa-miR-324-5p	-2.46776	-4.65109	-3.86609	-5.16609	-1.66609	-2.37443	-3.87609	-4.07609	-3.51109	-4.92609	-1.97109	-2.20776	-4.29109	-0.816092	-2.29943	-2.71943	-4.12609	-3.2197	-3.45776	-3.77776	-2.75109	-2.59943	-3.91109	-2.87776	-3.20609	-1.33276	-0.166092	-2.82943	-2.53443	-3.85943	-4.79943	-5.80776	-6.43776	-4.84943	-4.99776	-5.08609	-6.75776	-6.82276	-4.96443	-5.55443	-8.01276	-4.61609	-5.50109	-8.26943	-6.74943	-5.43443	-5.88609	-7.07109	-3.81276
hsa-miR-219-5p	-6.38776	-5.14109	-8.41609	-7.90609	-5.72609	-7.21443	-11.3961	-7.61609	-8.30109	-7.50609	-5.05109	-6.11776	-7.61109	-5.26609	-7.09943	-7.95943	-7.63609	-7.3438	-7.43776	-9.46776	-6.67109	-7.84943	-7.45109	-8.20776	-6.43609	-4.45276	-5.43609	-7.85943	-6.82443	-7.45943	-8.76943	-7.58776	-9.16776	-9.14943	-7.09776	-7.06609	-7.91776	-8.54276	-9.17443	-7.13443	-11.0728	-6.88609	-9.34109	-9.33149	-9.69943	-9.67443	-9.27609	-10.6511	-8.51276
hsa-miR-19b	1.11224	1.23891	-0.00609195	-0.556092	0.123908	0.915575	0.103908	1.32391	0.838908	-0.146092	2.32891	3.01224	0.808908	3.38391	2.17057	2.30057	1.44391	2.22057	0.682241	0.412241	1.26891	2.85057	0.538908	1.33224	0.073908	2.62724	3.92391	0.970575	1.26557	0.860575	0.410575	0.592241	-0.0777586	0.280575	1.68224	2.15391	1.29224	0.917241	0.595575	1.07557	0.247241	1.21391	0.068908	-1.48943	-0.439425	0.535575	-0.016092	-0.571092	0.187241
hsa-miR-720	10.7722	8.08891	8.09391	8.04391	9.86391	10.1356	9.14391	7.56391	9.33891	7.09391	10.4289	8.95224	8.12891	9.49391	9.39057	9.87057	8.45391	8.50057	7.90224	7.38224	8.90891	7.81057	7.71891	8.64224	6.70391	8.77724	10.7439	8.84057	7.68557	7.22057	8.98057	6.60224	7.59224	7.89057	8.32224	9.12391	7.55224	7.30724	8.22557	8.42557	7.83724	8.96391	8.24891	6.66057	7.14057	8.95557	6.77391	7.50891	8.67724
hsa-miR-30b	1.95224	-0.141092	0.073908	1.06391	2.01391	1.18557	0.973908	-0.506092	1.31891	-0.076092	1.98891	2.32224	0.858908	3.73391	3.73057	3.18057	1.60391	1.95057	-0.127759	0.952241	1.04891	1.12057	0.978908	1.80224	-0.266092	3.50724	3.81391	0.120575	0.355575	0.0805747	1.37057	0.332241	1.71224	1.10057	2.25224	1.02391	0.302241	0.497241	0.135575	0.965575	1.26724	1.29391	0.228908	0.940575	0.350575	1.95557	0.113908	1.51891	0.167241
hsa-miR-199a-3p	-0.147759	-0.871092	0.683908	-3.60609	-1.99609	-0.764425	-0.176092	-0.246092	0.068908	-0.386092	-0.371092	-2.78776	-1.27109	2.86391	2.22057	-1.09943	-1.52609	-4.35943	-2.71776	0.742241	-1.61109	1.27057	-1.52109	-1.33776	-0.206092	0.837241	1.27391	0.170575	-0.454425	0.0205747	0.440575	0.662241	-1.04776	0.520575	1.21224	1.14391	-0.817759	-0.542759	1.04557	0.665575	0.297241	1.17391	1.03891	-1.57943	-0.269425	0.805575	0.493908	-0.411092	-0.752759
hsa-miR-335	-4.00776	-4.44109	-4.10609	-4.40609	-3.27609	-3.07443	-3.30609	-4.02609	-3.40109	-5.02609	-2.64109	-2.57776	-3.28109	-0.076092	-0.999425	-2.46943	-3.38609	-3.11943	-3.38776	-3.47776	-4.47109	-2.48943	-3.46109	-5.92776	-5.29609	-0.692759	-2.00609	-4.88943	-5.01443	-4.08943	-6.29943	-5.08776	-8.21776	-6.72943	-5.37776	-5.13609	-6.61776	-6.19276	-5.24443	-6.17443	-7.14276	-5.83609	-5.37109	-9.87943	-7.08943	-6.23443	-5.36609	-6.42109	-7.18276
hsa-miR-134	-5.44776	-8.78109	-7.22609	-9.52609	-8.01609	-6.29443	-7.39609	-7.81609	-5.79109	-8.25609	-5.33109	-8.38776	-5.47109	-3.90609	-5.35943	-5.07943	-5.87609	-6.53943	-7.30776	-5.80776	-7.59109	-5.70943	-8.73109	-8.69776	-6.84609	-5.60276	-4.10609	-5.96943	-7.46443	-6.92943	-6.76943	-8.98776	-6.89776	-4.89943	-5.76776	-6.21609	-6.82776	-5.67276	-6.43443	-6.04443	-5.73276	-4.86609	-5.67109	-5.54943	-5.88943	-4.13443	-6.68609	-6.15109	-7.73276
hsa-miR-21	4.79224	3.48891	4.43391	1.45391	3.86391	5.32557	4.63391	4.39391	4.80891	3.10391	7.36891	4.77224	5.09891	7.36391	6.95057	6.25057	5.31391	3.94057	4.48224	4.65224	5.57891	6.13057	3.79891	4.88224	5.11391	4.14724	7.22391	4.75057	4.05557	1.45057	3.28057	2.87224	1.84224	2.86057	4.59224	2.97391	3.60224	3.38724	2.76557	3.82557	2.31724	3.31391	1.95891	1.71057	2.51057	3.30557	1.58391	1.47891	2.95724
hsa-miR-129-3p	-6.35776	-10.7311	-8.75609	-9.77609	-9.82609	-8.27538	-10.9161	-10.8561	-8.50223	-8.93609	-6.66109	-8.51776	-9.13336	-8.37609	-7.49943	-7.97985	-9.69609	-10.7394	-9.51481	-9.33776	-8.88245	-8.04943	-8.26109	-9.04042	-8.29609	-7.63276	-5.16609	-8.40943	-9.13703	-9.47943	-9.88943	-10.0378	-9.00776	-9.63943	-9.94776	-8.97609	-10.1678	-12.8328	-9.66443	-9.01443	-8.88276	-11.1461	-9.7887	-10.3194	-9.19943	-8.78443	-9.44609	-10.4711	-11.8828
hsa-miR-26b	1.67224	-1.41109	-0.626092	-0.766092	0.223908	-0.534425	-0.536092	-1.29609	-0.491092	-1.08609	1.27891	-0.0377586	-1.18109	3.37391	2.12057	0.430575	-0.556092	-0.279425	-1.35776	-0.0877586	0.378908	0.260575	-0.071092	-0.777759	-1.48609	1.70724	2.18391	-1.13943	-0.774425	-0.429425	-0.879425	-1.08776	-1.51776	-0.459425	0.172241	0.00390804	-1.55776	-1.33276	-0.754425	-0.814425	-0.752759	-0.666092	-0.751092	-2.13943	-1.21943	-1.01443	-1.07609	-2.06109	-1.18276
hsa-miR-214	-3.15776	-4.31109	-2.81609	-6.50609	-4.86609	-3.92443	-3.13609	-3.02609	-3.41109	-3.25609	-2.95109	-5.35776	-3.44109	0.193908	-1.05943	-3.49943	-4.28609	-7.40943	-4.96776	-1.95776	-4.08109	-1.16943	-4.53109	-3.52776	-2.37609	-2.36276	-1.82609	-2.75943	-3.57443	-1.23943	-0.559425	-1.59776	-1.06776	-0.849425	-0.437759	0.383908	-1.37776	-1.94276	-0.464425	-1.23443	0.167241	-0.276092	-0.621092	-1.51943	-0.839425	-0.604425	-1.46609	-1.98109	-4.26276
hsa-miR-32	-3.68776	-4.48109	-5.08609	-5.14609	-3.37609	-3.52443	-4.90609	-4.40609	-4.07109	-5.48609	-2.71109	-3.25776	-5.30109	-2.92609	-2.97943	-2.92943	-3.29609	-3.42943	-6.11776	-6.44776	-4.06109	-4.99943	-4.75109	-4.43776	-5.40609	-3.08276	-2.75609	-4.79943	-3.79443	-7.36943	-6.73943	-5.99776	-7.93776	-6.16943	-4.03776	-4.34609	-6.38776	-5.74276	-6.15443	-3.94443	-7.11276	-5.95609	-6.35109	-7.00943	-7.31943	-5.30443	-6.89609	-6.92109	-5.17276
hsa-miR-324-3p	-1.82776	-3.44109	-3.16609	-4.33609	-1.56609	-2.02443	-3.33609	-3.35609	-3.17109	-3.81609	-1.74109	-2.29776	-3.04109	-1.27609	-1.94943	-2.78943	-4.15609	-2.92943	-3.25776	-3.60776	-3.00109	-2.30943	-4.11109	-2.82776	-2.80609	-1.97276	-0.956092	-2.55943	-2.31443	-2.52943	-3.14943	-3.95776	-3.81776	-3.40943	-2.50776	-3.14609	-4.37776	-4.31276	-3.22443	-4.07443	-3.41276	-2.78609	-2.86109	-4.36943	-4.20943	-3.43443	-3.93609	-3.90109	-3.33276
hsa-miR-455-5p	-3.97776	-5.69109	-4.98609	-4.69609	-4.70609	-5.21443	-4.74609	-5.94609	-4.90109	-5.88609	-3.13109	-8.08776	-5.39109	-3.99609	-3.14943	-4.18943	-4.81609	-6.33943	-6.20776	-4.55776	-4.97109	-5.52943	-4.94109	-7.17776	-6.73609	-2.46276	-4.14609	-5.54943	-6.59443	-6.78943	-6.39943	-5.67776	-7.16776	-4.82943	-5.16776	-3.05609	-5.68776	-5.73276	-4.40443	-5.68443	-5.40276	-4.90609	-3.98109	-9.87943	-6.56943	-6.41443	-5.30609	-5.64109	-7.43276
hsa-miR-205	-5.16776	-0.951092	1.14391	-4.69609	1.90391	0.805575	3.29391	-2.23609	1.86891	-2.54609	1.89891	2.42224	1.41891	4.10391	3.60057	5.28057	-7.75609	2.71057	1.16224	0.612241	-5.06109	1.46057	-2.65109	2.63224	3.71391	0.407241	-0.036092	-3.77943	1.63557	0.100575	-3.63943	-3.05776	-5.06776	-7.18943	-6.27776	-1.68609	-5.04776	2.36724	-2.90443	-9.96443	-4.77276	-3.18609	-1.96109	-9.48943	-8.57943	-7.26443	-3.31609	-6.03109	-4.67981
hsa-miR-361-5p	-4.99776	-7.15109	-6.29609	-6.55609	-4.56609	-5.91443	-5.88609	-6.76609	-5.62109	-6.83609	-4.47109	-3.04776	-6.44109	-2.42609	-3.08943	-4.68943	-7.55609	-5.56943	-6.50776	-5.52776	-5.72109	-5.02943	-5.77109	-5.88776	-6.40609	-2.16276	-2.78609	-11.0094	-6.39443	-4.57943	-6.01943	-6.65776	-7.36776	-5.64943	-5.30776	-5.36609	-7.21776	-7.09276	-5.76443	-6.47443	-6.68276	-5.68609	-5.95109	-7.49943	-6.80943	-6.21443	-5.89609	-7.00109	-6.50385
hsa-miR-454	-6.86776	-7.95109	-7.60609	-8.55609	-6.29609	-5.16443	-7.37609	-7.32609	-6.91109	-8.97609	-6.36109	-5.24776	-7.78109	-5.56609	-5.90943	-6.45943	-7.88609	-6.68943	-7.65776	-8.32776	-7.37109	-8.48943	-7.70109	-6.89776	-8.76609	-5.37276	-6.48609	-9.22943	-6.50443	-8.13943	-9.97943	-9.76776	-11.2278	-9.80943	-8.99776	-9.62462	-9.89776	-10.1028	-9.04443	-9.18443	-10.4884	-10.7461	-10.0572	-10.8819	-11.7594	-11.2744	-9.96609	-12.0711	-10.4528
hsa-miR-15a	1.49224	-0.471092	-0.806092	-0.806092	0.323908	1.21557	0.253908	0.463908	0.888908	-0.576092	1.33891	1.56224	-1.07109	1.03391	1.43057	0.420575	-1.18609	-0.329425	-0.687759	-0.657759	0.838908	0.360575	-0.881092	-0.427759	-1.53609	-0.282759	1.51391	0.910575	0.785575	-1.08943	-0.259425	-1.90776	-0.467759	-0.409425	0.132241	0.813908	-0.287759	-0.302759	-0.544425	0.295575	-1.03276	0.033908	-1.11109	-2.01943	-0.419425	-0.474425	-1.88609	-2.21109	-0.102759
hsa-miR-191	1.01224	-1.18109	-0.756092	-0.856092	1.42391	0.475575	0.493908	-1.53609	0.278908	-2.00609	2.26891	2.40224	-0.581092	2.32391	1.86057	1.90057	-1.69609	0.120575	-0.367759	-0.107759	0.808908	0.960575	0.848908	1.19224	-0.316092	2.39724	2.71391	-0.189425	-0.134425	-0.249425	-0.189425	-2.02776	-0.967759	-0.689425	-0.927759	0.253908	-0.837759	-1.25276	-1.05443	-1.73443	-0.412759	-0.036092	-0.541092	-1.26943	-1.20943	-0.764425	-1.38609	-1.24109	-0.882759
hsa-miR-576-5p	-9.41776	-9.66109	-9.96609	-10.7261	-9.24609	-7.23443	-9.31609	-10.0361	-10.0911	-11.1461	-9.53109	-9.56776	-10.1608	-7.62609	-8.96943	-8.25943	-10.2961	-10.0994	-10.5366	-11.3478	-9.76109	-9.97943	-10.6311	-9.39776	-10.2973	-9.51276	-8.04232	-11.7394	-9.75443	-11.3194	-11.3608	-11.7778	-11.8864	-11.1662	-11.0378	-10.789	-11.559	-11.554	-11.9944	-11.2697	-11.64	-11.012	-11.2153	-12.0212	-11.7614	-11.1658	-12.8261	-12.0213	-9.69276
hsa-miR-497	0.752241	-2.38109	-1.00609	-0.636092	0.853908	-2.51443	-1.29609	-1.87609	-0.421092	-1.00609	-2.99109	-5.17776	-4.64109	-0.666092	0.0805747	-3.46943	-5.87609	-2.67943	-3.86776	-2.40776	-3.55109	-3.75943	-4.89109	-7.27776	-4.07609	-4.86276	-3.36609	-0.179425	-2.11443	-3.46943	-1.90943	-0.787759	-3.15776	-1.72943	-0.157759	-0.796092	-3.85776	-2.74276	-1.60443	-1.41443	-1.55276	-1.56609	-0.981092	-3.24943	-5.86943	-1.29443	-0.756092	-1.34109	-1.24276
hsa-miR-19a	-5.11776	-3.69109	-5.27609	-6.30609	-5.63609	-4.37443	-5.64609	-3.71609	-5.32109	-5.57609	-3.30109	-3.08776	-5.18109	-1.48609	-3.06943	-2.68943	-4.90609	-5.72943	-4.39776	-5.42776	-3.21109	-1.87943	-5.10109	-4.40776	-4.92609	-3.52276	-0.986092	-4.43943	-3.87443	-5.13943	-5.41943	-4.62776	-5.74776	-5.90943	-3.40776	-3.25609	-4.22776	-4.17276	-4.64443	-4.28443	-5.63276	-4.23609	-5.51109	-7.51943	-6.78943	-4.95443	-6.10609	-6.35109	-5.15276
hsa-miR-187*	-7.34776	-8.70109	-11.0861	-8.86609	-9.20609	-8.34443	-10.2761	-8.08609	-8.83109	-9.50609	-6.09109	-8.10776	-8.07109	-7.78609	-6.51943	-7.26943	-11.2261	-8.92899	-10.4778	-9.57776	-6.64109	-7.76943	-8.31109	-7.96776	-9.49609	-10.8928	-6.85609	-10.3694	-11.4644	-8.45943	-8.05943	-8.41776	-8.63776	-8.94943	-10.8078	-7.20609	-9.26776	-10.5228	-7.30443	-8.33443	-7.20276	-7.48609	-7.79109	-10.0094	-9.00943	-7.52443	-8.85609	-10.4011	-9.34276
hsa-let-7i	0.682241	-1.60109	-0.306092	-1.93609	-0.086092	0.315575	-0.416092	0.163908	0.128908	-1.14609	0.338908	-0.617759	-1.29109	1.75391	1.02057	0.250575	-0.606092	-1.94943	-1.47776	-1.15776	-0.551092	-0.199425	-1.25109	-1.56776	-1.31609	-0.452759	1.74391	0.240575	0.275575	-1.65943	-0.729425	-0.777759	-1.84776	-0.299425	0.902241	-1.26609	-1.78776	-1.09276	-0.664425	-0.0144253	-1.10276	-0.496092	-0.871092	-1.82943	-0.989425	0.335575	-1.02609	-1.78109	-0.192759
hsa-miR-501-5p	-4.52776	-5.90109	-5.83609	-7.19609	-4.54609	-4.87443	-6.02609	-7.65609	-4.96109	-6.99609	-3.23109	-4.81776	-6.58109	-2.78609	-3.96943	-5.28943	-7.73609	-7.19943	-5.49776	-5.77776	-6.67109	-6.95943	-5.42109	-4.60776	-6.12609	-4.27276	-3.13609	-5.26943	-4.63443	-5.96943	-5.39943	-7.39776	-5.35776	-4.54943	-5.32776	-4.33609	-6.90776	-6.70276	-5.60443	-6.59443	-5.36276	-4.90609	-4.55109	-6.88943	-6.21943	-5.46443	-5.97609	-7.08109	-6.72276
hsa-miR-652	-2.31776	-3.15109	-4.08609	-4.37609	-2.38609	-1.64443	-3.61609	-3.88609	-3.48109	-4.87609	-1.38109	-2.59776	-4.40109	-0.666092	-1.95943	-2.70943	-5.44609	-4.76943	-2.25776	-4.39776	-3.27109	-3.31943	-3.56109	-3.72776	-4.72609	-3.26276	-1.26609	-3.06943	-3.37443	-4.62943	-5.31943	-5.66776	-6.25776	-5.54943	-4.53776	-5.26609	-6.86776	-5.27276	-4.54443	-5.59443	-5.67276	-4.25609	-5.01109	-6.23943	-6.80943	-5.06443	-5.57609	-6.03109	-3.56276
hsa-miR-1979	6.13224	3.07891	3.03391	4.50391	4.64391	4.79557	4.53391	3.73391	4.20891	3.36391	5.15891	4.79224	4.05891	6.24391	6.22057	5.55057	2.05391	2.21057	4.20224	3.86224	5.53891	4.94057	4.00891	4.25224	4.50391	4.57724	6.65391	5.28057	3.79557	3.44057	2.96057	2.13224	1.84224	2.54057	3.46224	2.87391	1.70224	1.43724	3.83557	3.02557	2.98724	3.91391	3.55891	2.06057	1.78057	3.86557	1.96391	2.34891	4.49724
hsa-miR-30e*	-1.85776	-4.26109	-3.61609	-3.60609	-1.36609	-2.72443	-2.81609	-4.41609	-2.55109	-4.66609	-0.111092	-0.777759	-3.36109	0.543908	-0.599425	-1.38943	-1.83609	-4.31943	-3.13776	-3.19776	-2.72109	-1.19943	-2.72109	-3.66776	-4.29609	-0.422759	-1.03609	-3.99943	-4.11443	-4.89943	-4.29943	-4.64776	-6.18776	-4.39943	-3.13776	-3.88609	-5.70776	-4.83276	-3.44443	-4.45443	-4.62276	-4.19609	-3.90109	-6.12943	-5.64943	-4.55443	-4.91609	-5.21109	-4.05276
hsa-miR-181c	-3.32776	-4.40109	-3.89609	-6.77609	-3.37609	-4.07443	-3.58609	-4.86609	-4.19109	-4.96609	-4.85109	-3.28776	-5.79109	-3.02609	-3.79943	-5.08943	-5.42015	-5.75943	-6.21776	-6.37776	-5.66109	-3.82943	-5.23109	-6.45776	-5.41609	-4.19276	-4.18609	-4.52943	-4.60443	-3.27943	-4.67943	-5.20776	-5.44776	-5.80943	-4.97776	-3.69609	-5.69776	-5.54276	-4.98443	-5.92443	-4.91276	-4.60609	-5.04109	-6.67943	-6.23943	-5.80443	-5.21609	-5.45109	-6.70276
hsa-miR-152	-2.55776	-4.64109	-3.72609	-4.29609	-3.21609	-2.95443	-3.87609	-3.99609	-2.82109	-4.73609	-2.00109	-1.27776	-2.67109	0.113908	-0.759425	-3.10943	-4.48609	-4.06943	-4.60776	-2.72776	-2.84109	-2.31943	-4.56109	-4.48776	-3.46609	-2.07276	-0.686092	-2.95943	-3.96443	-4.24943	-4.95943	-4.52776	-5.47776	-3.83943	-2.76776	-3.62609	-5.70776	-5.63276	-3.74443	-4.03443	-5.51276	-4.06609	-4.14109	-5.83943	-5.75943	-4.17443	-4.90609	-5.89109	-3.85276
hsa-miR-93	1.27224	0.048908	-0.086092	-1.23609	0.923908	1.09557	0.903908	0.463908	0.538908	-0.756092	2.51891	2.20224	0.568908	3.23391	1.86057	1.83057	-1.40609	0.410575	0.412241	-0.337759	1.43891	1.55057	0.148908	0.662241	0.073908	2.23724	2.76391	0.730575	1.36557	-0.239425	-0.559425	-1.40776	-1.11776	-0.939425	-0.447759	0.403908	-0.677759	-0.762759	-0.384425	-1.62443	-1.43276	0.323908	-0.311092	-2.10943	-2.46943	-0.974425	-1.28609	-2.06109	-1.05276
hsa-miR-490-3p	-9.67776	-9.72109	-11.2061	-10.3861	-11.0261	-8.57443	-10.8161	-10.9961	-8.61109	-10.6161	-8.56047	-8.10776	-8.81109	-10.3061	-8.85943	-8.13943	-9.54609	-9.67943	-9.38776	-10.2978	-9.75959	-9.89943	-9.79109	-9.57776	-10.2561	-9.78276	-6.20609	-6.91943	-9.50443	-13.6894	-9.65644	-10.247	-10.1825	-9.46211	-10.9278	-9.09144	-9.86516	-9.8596	-9.50781	-9.57216	-9.95067	-8.68609	-9.15109	-10.339	-10.0625	-9.85443	-10.1575	-11.9111	-8.63276
hsa-miR-29c	1.51224	-1.55109	-0.706092	-0.616092	0.303908	-0.284425	-0.536092	-1.28609	-0.00109195	-0.386092	-0.621092	-1.48776	-2.07109	0.233908	1.18057	-0.759425	-2.43609	-2.92943	-2.32776	-1.34776	-1.55109	-0.469425	-1.61109	-3.96776	-2.62609	-1.43276	-0.016092	-0.719425	-1.57443	-1.98943	-0.849425	-0.707759	-0.997759	0.610575	0.842241	-0.076092	-0.387759	-0.622759	-1.74443	0.465575	-0.692759	-0.876092	-2.52109	-1.12943	-0.129425	-0.104425	-1.78609	-2.09109	0.567241
hsa-miR-133a	-5.32776	-5.89109	-8.58609	-9.84609	-8.62609	-7.58443	-8.71609	-5.87609	-5.70109	-4.04609	-8.62109	-8.24776	-8.69109	-3.12609	-3.73943	-7.54943	-7.82609	-9.05943	-8.70776	-6.28776	-8.05109	-4.60943	-9.54109	-10.9478	-7.65609	-9.53276	-5.28656	-4.00943	-7.32443	-3.22943	-8.41943	-8.00776	-7.73776	-8.49943	-6.27776	-7.62609	-8.22776	-8.07276	-9.01443	-6.00443	-7.35276	-7.99609	-9.91109	-6.89943	-6.16943	-6.77443	-8.93609	-8.69109	-3.75276
hsa-miR-124	-8.99776	-9.99322	-9.65164	-9.60609	-8.919	-10.0844	-8.11609	-10.6061	-8.83705	-10.2161	-8.02249	-8.39776	-9.47189	-8.76609	-9.10943	-7.61943	-9.84637	-9.2661	-9.84129	-11.6078	-9.22054	-10.3694	-9.11109	-9.36866	-11.3361	-8.04276	-7.92609	-9.20603	-2.64443	-8.48943	-9.79943	-9.75776	-10.7778	-5.26943	-9.02776	-8.61609	-10.6778	-7.95276	-11.4844	-10.1844	-7.45276	-9.04609	-9.63109	-9.9862	-10.9794	-8.96443	-9.88609	-9.64109	-8.18276
hsa-miR-190	-6.82776	-6.73109	-7.06609	-5.79609	-4.56609	-4.14443	-5.71609	-6.34609	-6.06109	-7.72609	-4.28109	-6.41776	-6.24459	-2.53609	-4.33943	-4.43943	-5.46609	-6.03786	-6.6156	-6.41776	-6.00109	-5.21943	-6.57109	-5.22776	-7.93609	-4.99276	-6.25609	-6.94943	-6.29443	-6.89943	-7.25943	-7.95776	-7.18776	-6.78943	-5.32776	-5.54609	-6.91776	-7.15276	-6.97443	-6.42443	-9.01276	-7.65609	-6.76109	-11.0994	-8.72943	-7.75443	-7.68609	-8.27109	-6.62276
hsa-miR-595	-10.3778	-9.34109	-11.8861	-11.1234	-9.30609	-10.4244	-11.7461	-11.4861	-9.60109	-9.83609	-8.57109	-9.07452	-10.2631	-8.79609	-8.64943	-9.11904	-10.6449	-10.0682	-10.6481	-12.1878	-10.0206	-9.70311	-10.5139	-10.9278	-10.3987	-9.83276	-4.71609	-6.17943	-9.22443	-12.0894	-9.65943	-11.4578	-10.0678	-9.62943	-10.2778	-8.57609	-11.6478	-10.1328	-11.2644	-10.7244	-10.6528	-10.9461	-9.45109	-11.3543	-11.072	-10.6944	-12.6661	-12.0311	-12.3628
hsa-miR-602	-8.47118	-10.6611	-10.7461	-9.14609	-10.1861	-9.69443	-9.71609	-9.23609	-8.96961	-11.3161	-7.75109	-9.45776	-7.31109	-8.97609	-7.74943	-9.73943	-9.23609	-9.16943	-8.52776	-9.93776	-8.79109	-7.56943	-9.83265	-9.29776	-9.36609	-9.07276	-7.91609	-8.53943	-9.59643	-10.4994	-9.69943	-9.61776	-9.21776	-11.6694	-9.37776	-9.62609	-10.0853	-11.6928	-10.1944	-11.3044	-9.20276	-9.03609	-9.92109	-9.12943	-11.4994	-10.7144	-9.33609	-10.3011	-8.92276
hsa-miR-223	-0.757759	-3.84109	0.393908	-3.44609	-2.38609	-0.674425	1.61391	-1.58609	0.888908	-3.26609	6.21891	-0.237759	2.42891	-0.446092	1.34057	0.350575	-1.09609	-1.34943	-2.85776	-1.55776	2.37891	-1.03943	-1.87109	0.642241	-1.79609	-1.04276	1.98391	-0.0294253	1.23557	-4.37943	-2.67943	-4.66776	-1.71776	-2.36943	-1.07776	-1.37609	1.04224	-0.0227586	-2.08443	-1.24443	-1.60276	-1.58609	-2.72109	-2.83943	-1.07943	-1.83443	-3.68609	-3.37109	0.537241
hsa-miR-627	-9.72776	-9.82109	-9.40609	-8.84609	-9.10609	-8.56443	-9.05432	-9.71609	-10.5711	-9.38609	-8.07109	-7.07776	-8.35109	-5.97609	-7.87943	-6.96943	-9.17609	-7.01943	-9.51696	-9.47776	-7.25109	-8.45943	-8.23109	-9.85776	-9.38609	-7.38276	-5.84609	-9.84943	-10.5544	-12.1194	-9.39943	-10.4678	-9.82776	-10.3694	-9.90776	-9.29609	-11.0478	-11.6328	-9.63443	-10.0286	-9.73276	-9.10609	-10.5111	-10.8003	-12.3194	-9.91312	-10.2461	-10.5511	-9.46276
hsa-miR-34b	-2.32776	-11.7211	-5.59609	-10.3761	-6.73609	-3.89443	-5.10609	-10.9161	-1.16109	-5.85609	-7.55109	-4.76776	-7.26336	-7.08609	-1.80943	-6.11422	-7.65598	-7.84943	-7.64568	-6.22776	-8.65109	-8.96943	-1.96109	-10.4778	-10.6461	-5.32276	-7.56609	-8.81943	-7.26592	-9.57943	-4.33943	-10.6878	-4.90776	-5.91943	-4.89776	-3.65609	-5.48776	-4.82276	-5.66443	-6.69443	-5.48276	-5.76609	-4.43109	-5.33943	-4.63943	-5.85443	-5.54609	-7.86109	-5.59823
hsa-miR-410	-8.71776	-10.8511	-8.52609	-10.4161	-9.43609	-9.52443	-10.2261	-9.30609	-8.17109	-9.89257	-7.21109	-8.01777	-9.20911	-6.67609	-7.74943	-8.06315	-9.58461	-8.98943	-9.58926	-8.30776	-8.9617	-8.00943	-10.8311	-9.113	-8.85609	-7.12276	-7.26609	-7.34943	-10.6644	-8.61943	-8.01943	-8.64776	-9.24776	-6.95943	-6.52776	-7.50609	-8.85776	-9.62276	-8.17443	-6.91443	-7.71276	-7.68609	-7.45109	-8.11943	-8.20943	-7.16443	-9.05609	-8.88109	-9.72276
hsa-miR-17	-3.67776	-3.21109	-4.54609	-5.31609	-4.30609	-2.36443	-4.46609	-2.67609	-3.27109	-5.06609	-1.00109	-1.24776	-4.19109	-0.346092	-1.63943	-1.65943	-2.45609	-1.96943	-3.81776	-3.99776	-2.45109	-0.789425	-3.20109	-1.89776	-3.73609	-1.02276	0.543908	-3.05943	-2.42443	-1.97943	-3.90943	-4.68776	-5.67776	-4.94943	-3.62776	-3.64609	-4.68776	-4.43276	-3.50443	-4.49443	-4.74276	-3.13609	-4.14109	-5.98943	-6.13943	-3.81443	-4.84609	-6.26109	-4.48276
hsa-miR-376a	-5.22776	-6.51109	-5.57609	-8.83609	-6.79609	-6.65443	-7.02609	-5.48609	-3.82109	-6.57609	-4.26109	-6.21776	-4.80109	-1.94609	-2.80943	-5.72943	-6.02609	-6.34943	-6.71776	-3.97776	-4.46109	-3.58943	-6.09109	-8.16776	-4.93609	-3.48276	-3.23609	-4.79943	-5.99443	-5.79943	-5.01943	-5.09776	-5.86776	-3.24943	-3.18776	-3.63609	-5.57776	-5.91276	-4.10443	-3.55443	-3.90276	-4.18609	-4.47109	-4.88943	-4.31943	-2.95443	-4.89609	-5.78109	-5.68276
hsa-miR-877	-5.78776	-7.15109	-8.06609	-7.56609	-6.03609	-4.94443	-7.41609	-7.62609	-7.31109	-8.93609	-3.93109	-4.01776	-7.09109	-3.85609	-5.74943	-6.72943	-6.31609	-5.19943	-6.07776	-7.24776	-6.55109	-5.29943	-6.65109	-5.44776	-6.14609	-3.50276	-3.41609	-6.87943	-6.81443	-8.14943	-7.00943	-8.48776	-8.44776	-8.28943	-8.51776	-7.39609	-9.01776	-8.84276	-7.01443	-8.25443	-7.85276	-7.62609	-6.86109	-8.47943	-8.76943	-7.42443	-8.08609	-8.75109	-8.17276
hsa-miR-449a	-0.137759	-7.71109	-2.25609	-8.22609	-7.68609	3.18557	1.37391	-8.26609	3.28891	-1.78609	0.518908	1.61224	-4.71109	-4.92609	3.06057	-1.60943	-4.24691	-1.88943	-8.79776	-0.687759	-8.60109	-9.85943	1.47891	-9.60776	-9.54609	-0.362759	0.833908	-3.96943	-6.28443	-8.60943	-2.06943	-11.3478	-4.18776	-3.68943	-4.49776	-0.736092	-6.38776	-5.08276	-2.15443	-6.07443	-6.45276	-2.47609	-2.20109	-7.79943	-6.45943	-4.39443	-2.76609	-5.65109	-10.0028
hsa-miR-148b	-2.60776	-4.65109	-2.80609	-4.24609	-2.65609	-3.06443	-3.35609	-3.62609	-2.83109	-4.52609	-2.65109	-2.94776	-4.93109	-0.686092	-1.99943	-2.99943	-3.72609	-2.36943	-4.41776	-4.35776	-4.21109	-4.45943	-4.15109	-3.53776	-4.32609	-2.25276	-1.96609	-3.42943	-3.75443	-5.00943	-5.56943	-5.34776	-7.77776	-5.24943	-4.37776	-5.31609	-6.93776	-5.71276	-4.77443	-5.29443	-6.39276	-5.00609	-4.69109	-6.92943	-7.11943	-4.96443	-5.28609	-6.09109	-3.93276
hsa-miR-127-3p	-3.36776	-6.65109	-3.85609	-8.00609	-5.37609	-4.85443	-4.94609	-4.49609	-2.94109	-4.38609	-3.94109	-7.16776	-2.80109	-1.35609	-2.05943	-4.56943	-5.10609	-8.16943	-6.25776	-3.44776	-3.97109	-2.82943	-6.69109	-8.42776	-3.25609	-3.48276	-2.26609	-2.88943	-4.62443	-4.59943	-4.22943	-4.49776	-4.67776	-2.85943	-2.55776	-3.22609	-4.91776	-5.25276	-3.64443	-3.73443	-3.56276	-3.71609	-3.52109	-3.48943	-4.28943	-2.85443	-4.51609	-4.93109	-4.27276
hsa-miR-598	-7.40776	-9.17109	-7.74609	-7.32609	-10.1361	-7.34443	-7.77609	-8.71609	-7.82109	-8.62609	-6.97109	-1.82776	-7.44109	-5.09609	-5.20943	-6.10034	-6.03609	-8.64943	-7.83776	-7.11776	-9.00109	-4.91943	-7.73109	-3.51776	-8.29609	-2.47276	-3.39609	-6.50943	-9.28443	-6.94943	-7.31943	-7.34776	-10.2178	-7.75943	-4.22776	-6.22609	-9.71776	-8.20276	-6.91443	-8.01443	-9.92276	-4.12609	-4.87109	-9.47943	-9.76943	-5.43443	-8.53609	-4.90109	-6.64276
hsa-miR-96	-3.12776	-3.49109	-4.42609	-3.15609	-1.53609	-4.13443	-2.04609	-3.05609	-3.44109	-5.70609	-3.47109	-2.52776	-4.64109	-1.06609	-2.83943	-2.61943	-5.56609	-3.34943	-5.22776	-5.63776	-3.41109	-3.40943	-4.47109	-2.66776	-3.39609	-2.48276	-2.14609	-4.33943	-2.41443	-7.61943	-7.16943	-8.16776	-8.88776	-8.47943	-7.29776	-6.05609	-8.77776	-7.85276	-6.21443	-9.42443	-10.6428	-6.12609	-7.46109	-8.92731	-11.8694	-9.25443	-8.21609	-9.14109	-9.44276
hsa-let-7d	-1.09776	-2.78109	-1.98609	-2.19609	-0.446092	-0.494425	-1.57609	-1.80609	-1.60109	-2.60609	0.438908	-0.497759	-2.14109	1.51391	0.470575	-0.379425	-2.27609	-1.68943	-1.92776	-1.57776	-1.48109	-0.729425	-1.31109	-1.17776	-1.54609	-0.792759	0.923908	-1.22943	-1.42443	-2.88943	-1.21943	-1.82776	-2.03776	-1.34943	-1.37776	-0.856092	-2.33776	-2.37276	-1.28443	-2.21443	-1.26276	-1.02609	-1.53109	-2.77943	-2.21943	-1.64443	-1.76609	-2.76109	-2.15276
hsa-miR-135b	-2.15776	-1.76109	-2.87609	-8.13609	-3.02609	-0.484425	0.863908	-2.36609	-0.691092	-5.94609	0.448908	1.17224	-1.38109	2.60391	-0.339425	1.18057	-4.52609	-0.259425	-1.39776	-2.47776	-0.581092	1.21057	-3.26109	1.68224	-2.13609	0.867241	1.03391	-3.21943	-4.48443	-1.05943	-4.30943	-5.37776	-5.61776	-5.17943	-3.99776	-3.51609	-3.78776	-3.03276	-4.37443	-4.35443	-5.72276	-4.22609	-5.59109	-6.64943	-6.78943	-5.28443	-6.32609	-9.35109	-9.31276
hsa-miR-495	-6.57776	-8.87109	-6.62609	-10.4661	-7.04884	-7.27443	-8.14609	-7.42609	-5.27109	-6.94609	-7.28109	-6.40564	-7.59582	-4.83609	-7.18943	-6.4567	-9.30609	-7.3994	-9.63776	-6.19776	-7.63109	-6.95943	-8.80109	-7.50075	-6.66609	-6.14276	-5.70609	-5.96943	-7.22443	-7.52943	-6.78943	-6.31776	-7.04776	-4.91943	-5.34776	-5.59609	-7.42776	-7.96276	-5.86443	-6.23443	-7.59276	-5.72609	-6.35109	-7.21943	-7.09943	-5.83443	-6.77609	-7.73109	-6.49276
hsa-miR-299-5p	-7.61776	-11.0711	-6.76609	-9.66609	-8.69609	-6.83443	-7.76609	-7.42609	-6.62109	-7.71609	-5.91109	-6.99776	-8.05109	-3.26609	-4.96943	-5.18943	-9.09609	-8.05943	-7.63776	-5.09776	-6.96109	-5.27943	-7.99109	-9.26776	-6.68609	-5.76276	-6.07609	-6.33943	-6.68443	-7.39943	-6.09943	-6.69776	-6.65776	-4.48943	-4.80776	-5.24609	-6.79776	-7.30276	-6.22443	-4.96443	-6.03276	-5.28609	-5.77109	-5.86943	-5.59943	-4.99443	-6.74609	-7.03109	-7.47276
hsa-miR-34c-3p	-2.86776	-6.16109	-5.23609	-6.23609	-6.19609	-4.63443	-5.09609	-5.91609	-2.39109	-5.89609	-4.67109	-4.51776	-5.61109	-5.27609	-2.83943	-5.93943	-7.09609	-7.50943	-6.16776	-6.04776	-5.65109	-5.12943	-3.11109	-6.34776	-6.45609	-6.73276	-5.42609	-6.14943	-6.00443	-6.65943	-4.31943	-7.40776	-4.97776	-5.39943	-5.77776	-3.98609	-6.17776	-4.91276	-4.85443	-6.16443	-5.69276	-4.73609	-5.38109	-6.09943	-5.39943	-5.44443	-5.50609	-7.67109	-6.36276
hsa-miR-596	-9.90776	-10.3111	-10.3161	-9.74609	-8.09609	-9.64443	-10.0561	-9.26609	-9.20299	-11.3561	-7.57109	-7.29776	-9.82729	-9.64609	-8.04943	-8.67598	-9.24609	-9.62098	-10.206	-10.1478	-10.1811	-8.48943	-10.0684	-9.90776	-9.52609	-8.53709	-6.82609	-10.6494	-9.56443	-11.5594	-8.65943	-11.5078	-10.8878	-10.4603	-10.4178	-10.5061	-11.0478	-10.8591	-11.3444	-10.575	-10.9466	-10.2761	-11.6011	-11.3461	-11.4694	-9.23443	-11.2061	-11.9611	-10.8728
hsa-miR-126*	-2.79776	-4.70109	-2.93609	-4.77609	-3.48609	-3.39443	-3.59609	-3.86609	-2.32109	-3.52609	-1.43109	-2.29776	-3.76109	0.343908	-0.379425	-0.649425	-3.67609	-3.51943	-4.19776	-2.12776	-1.42109	-2.64943	-3.87109	-2.80776	-1.49609	-0.552759	0.063908	-3.11943	-3.94443	-6.08943	-3.79943	-4.23776	-4.18776	-3.84943	-2.29776	-3.40609	-3.45776	-3.68276	-4.43443	-2.29443	-4.40276	-4.08609	-4.36109	-5.16943	-2.28943	-3.02443	-4.68609	-4.85109	-2.63276
hsa-miR-145	2.92224	1.67891	2.22391	-0.856092	0.823908	0.925575	1.93391	1.76391	2.42891	2.94391	2.00891	-1.36776	0.808908	5.54391	4.43057	2.06057	0.263908	-0.919425	-0.457759	2.86224	1.88891	2.48057	1.35891	-0.367759	2.84391	3.40724	1.74391	3.59057	0.655575	3.54057	1.74057	2.36224	1.18224	2.22057	2.83224	2.81391	1.53224	1.33724	1.70557	2.08557	3.17724	1.44391	2.44891	1.41057	2.87057	2.25557	2.07391	1.58891	3.21724
hsa-miR-421	-6.35776	-7.68109	-6.72609	-8.04609	-7.29609	-5.84443	-6.44609	-6.71609	-6.43109	-8.76609	-3.76109	-4.29776	-5.64109	-3.09609	-4.88943	-3.71943	-6.75609	-5.68943	-8.19776	-6.68776	-6.88109	-4.95943	-7.50109	-4.60776	-6.60609	-4.11276	-5.69609	-6.77943	-5.89443	-6.24943	-7.46943	-8.71776	-9.61776	-7.93943	-8.19776	-8.50609	-10.6778	-9.72276	-7.49443	-7.88443	-8.98276	-8.06609	-8.82109	-9.03943	-9.98943	-7.85443	-7.61609	-8.04109	-7.64276
hsa-miR-362-5p	-6.35776	-6.97109	-7.77609	-8.53609	-6.85609	-6.86443	-7.32609	-8.48609	-6.87109	-8.15609	-5.34109	-5.57776	-8.06109	-3.53609	-4.29943	-5.82943	-9.15609	-8.76943	-7.65776	-6.02776	-6.72109	-7.01943	-7.04109	-5.54776	-8.24609	-5.00276	-5.44609	-6.43943	-6.95443	-7.36943	-6.80943	-8.85776	-8.70776	-7.07943	-7.47776	-6.80609	-11.3878	-9.03276	-7.13443	-9.52443	-8.63276	-6.38609	-6.84109	-10.0694	-9.82943	-7.16443	-7.51609	-8.75109	-8.07276
hsa-miR-615-3p	-9.59776	-9.30109	-10.6761	-8.85609	-6.63609	-10.1344	-9.61609	-8.28609	-9.79109	-9.47609	-6.64109	-9.74776	-9.00591	-4.49609	-9.19943	-7.86037	-9.39158	-9.23943	-6.78776	-9.26776	-5.94109	-8.84943	-11.1711	-9.95776	-9.67609	-10.1128	-6.06609	-7.64943	-5.67443	-9.85943	-9.70943	-12.1678	-11.5678	-10.3494	-7.82776	-11.2861	-12.3178	-9.48276	-7.79443	-9.58443	-10.0747	-9.94609	-9.79109	-9.57943	-11.3394	-8.51443	-9.81609	-10.3411	-8.02276
hsa-miR-550a	-8.59866	-8.96109	-12.3761	-9.24609	-10.3561	-8.86521	-9.75609	-9.68609	-9.42109	-9.11609	-7.61109	-8.52577	-9.71812	-7.05609	-7.50943	-9.78943	-9.24609	-9.51222	-9.22776	-8.52776	-10.9511	-9.15236	-9.95956	-9.89776	-10.9261	-11.5528	-7.59803	-9.81943	-8.70443	-8.84943	-9.50776	-11.8278	-10.6078	-9.03943	-9.16344	-9.52609	-10.3278	-9.45276	-8.62443	-9.00443	-8.69276	-9.05609	-9.63109	-9.45943	-10.1994	-10.0844	-10.2561	-10.1897	-6.74276
hsa-miR-766	-5.01776	-7.23109	-7.79609	-7.27609	-5.30609	-6.27443	-7.86609	-6.86609	-6.86109	-8.06609	-5.05109	-6.24776	-7.61109	-4.07609	-5.05943	-5.76943	-8.80609	-6.97943	-7.65776	-7.28776	-7.04109	-5.56943	-7.07109	-6.23776	-7.07609	-5.64276	-8.31609	-5.17943	-6.06443	-3.83943	-7.83943	-7.77776	-8.93776	-6.62943	-5.77776	-7.24609	-9.18776	-7.04276	-7.15443	-6.86443	-6.71276	-7.11609	-6.99109	-7.03943	-8.52943	-5.44443	-8.01609	-6.18109	-5.44276
hsa-miR-200b	2.86224	0.758908	0.603908	0.263908	2.61391	2.63557	2.06391	1.07391	1.83891	0.00390804	3.96891	3.91224	2.24891	6.22391	3.87057	3.46057	-0.216092	0.950575	3.17224	1.29224	3.50891	3.56057	1.94891	2.67224	2.12391	3.68724	3.90391	0.920575	0.575575	-1.95943	0.170575	-2.24776	-0.837759	-1.47943	-0.357759	-0.016092	-1.52776	-0.772759	-0.874425	-1.64443	-1.57276	-0.266092	-1.05109	-2.61943	-2.55943	-1.60443	-1.43609	-1.82109	-0.162759
hsa-miR-193a-5p	-4.31776	-7.76109	-7.73609	-8.82609	-4.99609	-5.84443	-5.77609	-7.31609	-6.54109	-6.89609	-4.88109	-6.97776	-6.54109	-5.02609	-4.53943	-5.00943	-9.65609	-7.73943	-6.19776	-6.53776	-6.75109	-5.76943	-6.14109	-8.87776	-7.33609	-5.54276	-6.10609	-5.84943	-8.30443	-6.86943	-5.92943	-8.12776	-6.27776	-6.64943	-6.86776	-6.04609	-7.06776	-7.35276	-6.35443	-7.92443	-6.00276	-5.80609	-6.33109	-8.30943	-7.12943	-6.80443	-7.23609	-6.82109	-7.36276
hsa-miR-449b	-3.34776	-6.57813	-5.88609	-11.1661	-9.96609	-0.00442529	-2.27609	-10.5461	-0.221092	-5.01609	-2.73109	-1.91776	-8.55109	-6.59609	-0.0494253	-4.93943	-6.43549	-8.10943	-6.4345	-4.35776	-8.74109	-5.48278	-1.93109	-5.95699	-6.18377	-4.44276	-3.33609	-7.93943	-10.0444	-11.1994	-6.63943	-11.9778	-7.61776	-8.08943	-8.60776	-4.55609	-10.4178	-8.96276	-5.59443	-9.79443	-10.0428	-6.14609	-6.13109	-11.0794	-10.3794	-7.84443	-6.67609	-9.27109	-8.16625
hsa-miR-192	-2.50776	-3.22109	-4.07609	-4.22609	-2.26609	-0.164425	-3.51609	-5.38609	-2.24109	-5.08609	1.33891	-3.53776	-5.32109	-1.88609	-0.919425	-0.689425	-2.65609	-3.72943	-3.23776	-3.72776	-3.36109	-2.63943	-3.03109	-4.42776	-4.67609	-3.16276	-1.78609	-4.42943	-3.82443	-4.13943	-5.95943	-6.77776	-6.65776	-5.73943	-4.77776	-4.69609	-5.83776	-5.82276	-6.71443	-5.42443	-5.85276	-5.14609	-5.64109	-7.76943	-6.36943	-5.50443	-6.41609	-7.03109	1.62724
hsa-miR-29a	0.762241	-1.85109	-0.426092	-1.40609	-0.356092	-0.414425	-0.546092	-1.34609	-0.101092	-0.426092	-0.491092	-1.65776	-1.61109	0.193908	0.780575	-0.519425	-2.24609	-3.03943	-3.57776	-1.51776	-1.40109	-0.209425	-1.59109	-3.69776	-2.27609	-1.27276	-0.136092	-0.439425	-1.36443	-1.89943	-0.379425	-0.487759	-0.897759	0.740575	1.21224	-0.256092	-0.267759	-0.302759	-1.46443	0.835575	-0.462759	-0.516092	-1.81109	-0.479425	-0.0194253	0.405575	-1.62609	-1.46109	0.717241
hsa-miR-18a*	-5.71776	-6.50109	-5.92609	-8.75609	-7.07609	-4.79443	-6.61609	-4.81609	-6.80109	-7.62609	-3.63109	-4.35776	-6.45109	-2.58609	-5.30943	-4.90943	-7.22609	-6.78943	-6.35776	-6.31776	-5.54109	-2.86943	-8.41109	-4.84776	-4.76609	-4.28276	-2.58609	-5.68943	-4.84443	-5.00943	-10.8094	-8.91776	-10.3178	-10.2494	-9.02776	-7.97609	-11.4778	-10.2628	-7.43443	-10.7044	-9.68424	-7.41609	-8.85109	-10.0834	-12.5994	-9.19834	-10.0761	-10.1311	-7.11276
hsa-miR-9	-4.21776	-2.96109	-2.56609	-2.26609	0.343908	-5.48443	-0.636092	-2.35609	-0.541092	-3.96609	0.358908	-2.74776	-1.18109	-1.95609	2.37057	1.00057	-8.73609	-7.80943	-1.40776	-3.26776	-2.70109	0.820575	1.15891	1.38224	1.14391	-1.31276	-2.09609	-1.87943	2.26557	-7.42943	-5.83943	-5.51776	-5.08776	-4.92943	-5.54776	-3.56609	-7.71776	-6.01276	-4.43443	-6.91443	-6.19276	-4.74609	-4.71109	-9.19943	-6.99943	-6.28443	-4.71609	-4.46109	-7.29276
hsa-miR-147b	-6.02776	-9.31109	-9.45989	-10.3561	-8.70609	-8.42349	-8.31609	-8.54609	-9.17109	-9.04609	-6.59109	-8.07685	-8.35109	-6.57609	-9.03943	-8.12657	-10.6961	-9.0717	-9.64776	-10.1978	-8.81109	-10.7994	-9.84109	-10.9678	-9.40642	-9.46276	-6.78609	-8.67943	-8.50443	-10.0125	-10.091	-10.5678	-11.1978	-9.90165	-9.74897	-9.52371	-9.67776	-10.4828	-10.1344	-10.6844	-10.3846	-11.4061	-9.95382	-10.7747	-12.4194	-9.90338	-10.5932	-10.7634	-5.56276
hsa-miR-197	-0.987759	-3.84109	-3.19609	-3.43609	-1.20609	-2.35443	-3.07609	-2.97609	-2.67109	-3.58609	-1.45109	-0.0877586	-2.88109	0.313908	-0.379425	-1.35943	-3.64609	-2.20558	-2.82776	-2.67776	-1.78109	-1.44943	-2.46109	-1.72776	-2.40609	0.207241	-0.306092	-2.38943	-2.01443	-2.27943	-2.62943	-3.40776	-3.39776	-3.35943	-2.46776	-1.91609	-3.33776	-3.59276	-2.75443	-3.48443	-2.36276	-2.22609	-2.47109	-3.16943	-2.84943	-2.63443	-2.97609	-3.01109	-2.59276
hsa-miR-326	-5.63776	-7.33109	-6.19609	-6.44609	-4.61609	-5.18443	-7.13609	-6.06609	-5.91109	-7.76609	-4.39109	-4.37776	-6.33109	-3.63609	-4.20943	-6.82943	-7.08609	-6.20943	-7.42776	-6.80776	-3.64109	-5.17943	-7.15109	-5.90776	-6.54609	-5.74276	-4.16609	-5.48943	-5.87443	-6.83943	-4.79943	-6.98776	-6.14776	-5.28943	-6.12776	-6.22609	-7.27776	-6.77276	-6.56443	-6.87443	-6.01276	-5.35609	-6.57109	-6.88943	-6.11943	-5.05443	-6.63609	-6.98109	-6.08276
hsa-miR-15b	0.542241	-1.20109	-2.07609	-1.26609	0.833908	-0.164425	-0.706092	-0.636092	-0.521092	-1.91609	1.50891	2.51224	-1.70109	3.06391	1.70057	0.900575	-0.096092	0.200575	-1.23776	0.412241	0.848908	1.11057	-0.821092	0.392241	-2.46609	1.41724	1.25391	-1.05943	-0.0444253	-0.0994253	0.430575	-2.19776	-0.907759	-0.869425	-0.917759	-0.276092	-1.80776	-1.49276	-0.374425	-1.28443	-1.38276	0.493908	-1.03109	-1.76943	-1.64943	-0.864425	-1.35609	-1.84109	-1.67276
hsa-miR-105	-7.14678	-8.79811	-8.12609	-9.11555	-7.72387	-7.41726	-8.18667	-10.6761	-10.7211	-8.97089	-6.82031	-9.50776	-8.26181	-6.24022	-9.15943	-2.77943	-8.63195	-2.09943	-8.64102	-9.13776	-8.02423	-10.9994	-8.51444	-9.38776	-3.08609	-3.72276	-7.06609	-8.49943	-8.28614	-10.4994	-6.34943	-9.49776	-8.98776	-8.56943	-11.2778	-6.60609	-9.09026	-10.2728	-7.21443	-10.0544	-7.66276	-7.27609	-8.41109	-9.56274	-11.2494	-8.25443	-8.79609	-9.47109	-8.84981
hsa-miR-196b	-1.25776	-1.59109	0.013908	-3.76609	-1.73609	-1.29443	-0.756092	0.443908	0.078908	-1.11609	1.01891	0.932241	-1.77109	3.74391	2.33057	1.89057	-2.39609	-2.00943	1.16224	0.802241	1.09891	2.21057	-0.091092	2.41224	-0.576092	2.00724	1.52391	-0.819425	-1.55443	-0.629425	0.890575	-0.557759	-0.857759	-0.179425	0.222241	1.16391	-2.63776	-2.12276	0.395575	-0.944425	-0.0627586	0.523908	0.388908	-2.02943	-1.97943	0.165575	0.293908	-0.691092	-2.17276
hsa-miR-296-5p	-8.05776	-8.67109	-6.52609	-8.78609	-8.61609	-6.99443	-7.63609	-4.53609	-6.83109	-6.74609	-7.69109	-3.25776	-8.19109	-2.85609	-6.53943	-6.34471	-9.78609	-9.32943	-9.55776	-7.72776	-7.79109	-7.68943	-8.21109	-9.35776	-7.10609	-3.05276	-6.96609	-6.55943	-9.79443	-3.15943	-4.88943	-5.64776	-6.44776	-4.78943	-5.97776	-4.21609	-6.66776	-5.86276	-5.39443	-6.46443	-4.92276	-5.50609	-4.81109	-6.77943	-5.38943	-5.40443	-5.58609	-6.49109	-6.36276
hsa-miR-20b	-5.40776	-11.6711	-9.62609	-10.9061	-5.25609	-5.56443	-7.18609	-10.0761	-5.82109	-5.52609	-6.67109	-1.16776	-4.23109	-2.76609	-9.66943	-7.14943	-7.55609	-1.98943	-5.77776	-9.46776	-5.24109	-4.77943	-4.55109	-3.83776	-6.50362	-3.83276	-4.24546	-3.19943	-6.37232	-3.33943	-5.44943	-9.39776	-6.61776	-7.44943	-5.92776	-6.57609	-7.21776	-7.52276	-6.88443	-7.07443	-6.50276	-6.25609	-6.93109	-7.48943	-8.16943	-6.52443	-7.21609	-8.44109	-8.46276
hsa-miR-375	2.00224	-2.31109	-2.76609	-3.02609	-6.98609	-3.36443	-3.42609	-2.63609	-2.24109	-1.98609	-5.29109	-3.86776	-4.11109	-1.11609	1.80057	-0.599425	-9.55609	-3.19943	-2.52776	-1.00776	1.38891	-5.58943	0.978908	-3.09776	-2.07609	-5.18276	-3.24609	-0.149425	-1.09443	-8.49943	-1.65943	-3.99776	-1.92776	-2.08943	-4.14776	-0.856092	-3.61776	-3.04276	-2.30443	-5.18443	-3.16276	-0.846092	-1.47109	-5.98943	-3.73943	-4.84443	-3.49609	-0.521092	-0.682759
hsa-miR-361-3p	-3.26776	-4.88109	-4.73609	-3.90609	-3.30609	-1.81443	-4.17609	-6.02609	-3.74109	-5.41609	-3.09109	-3.53776	-4.58109	-3.95609	-3.94943	-4.60943	-5.24609	-4.01943	-5.50776	-5.84776	-4.91109	-5.18943	-5.30109	-4.69776	-5.20609	-4.16276	-1.83609	-4.23943	-5.32443	-5.53943	-7.82943	-6.82776	-8.52776	-7.94943	-5.03776	-6.05609	-8.98776	-7.24276	-5.92443	-6.92443	-7.08276	-5.35609	-5.81109	-7.88943	-9.20943	-6.08443	-7.41609	-7.18109	-4.07276
hsa-miR-21*	-4.34776	-5.30109	-4.53609	-7.96609	-6.15609	-3.84443	-4.74609	-4.76609	-4.39109	-5.96609	-3.36109	-6.65776	-5.19109	-4.48609	-4.89943	-5.47943	-5.33609	-7.70943	-6.12776	-6.76776	-5.13109	-5.24943	-6.69109	-6.45776	-5.71609	-8.02276	-4.09609	-4.38943	-5.43443	-6.76943	-3.84943	-7.03776	-5.70776	-5.58943	-5.06776	-5.04609	-3.49776	-4.63276	-5.71443	-4.85443	-4.92276	-4.69609	-7.19109	-7.25943	-5.46943	-5.45443	-8.33609	-6.86109	-5.12276
hsa-miR-222	-0.607759	-1.35109	-0.376092	-3.49609	-1.31609	2.02557	-0.336092	-1.37609	1.06891	-1.10609	0.308908	1.59224	-1.93109	2.14391	0.970575	-0.579425	-0.096092	-2.03943	-1.90776	-0.507759	-0.051092	0.200575	-1.25109	-1.53776	-1.26609	1.36724	4.27391	-0.889425	-1.60443	-0.999425	-1.20943	-1.08776	-2.03776	-0.609425	-0.307759	-0.076092	-1.60776	-0.752759	-1.50443	-1.27443	-0.802759	-0.926092	-0.901092	-1.66943	-0.889425	-0.544425	-0.826092	-2.13109	-0.242759
hsa-miR-154	-6.52776	-8.25109	-5.53609	-10.4561	-6.27609	-7.19443	-7.34609	-7.07609	-5.24109	-6.81609	-4.81109	-7.86776	-4.81109	-3.45609	-3.91943	-5.88943	-7.05917	-8.00943	-7.64776	-4.71776	-6.73109	-5.08943	-6.67109	-6.58775	-5.52609	-5.34276	-5.91609	-4.98943	-6.76443	-6.90943	-5.78943	-6.45776	-6.64776	-4.23943	-4.65776	-4.71609	-6.92776	-7.51276	-6.11443	-5.69443	-5.85276	-6.39609	-6.66109	-6.58943	-6.10943	-4.89443	-6.30609	-6.64109	-6.18276
hsa-miR-708	-4.62776	-2.89109	-2.88609	-4.54609	-6.03609	-2.88443	-3.69609	-3.61609	-3.86109	-4.87609	-2.51109	-3.25776	-1.36109	-0.266092	-0.739425	-0.989425	-4.44609	-3.06943	-4.67776	-2.25776	-4.87109	-0.729425	-4.81109	-1.41776	-2.07609	-0.312759	-1.32609	-4.02943	-1.34443	-4.56943	-4.57943	-5.12776	-7.19776	-5.73943	-5.50776	-2.92609	-6.49776	-5.09276	-3.93443	-7.08443	-5.10276	-4.05609	-3.79109	-9.05943	-6.68943	-5.96443	-4.43609	-5.73109	-5.42276
hsa-let-7b	5.19224	1.67891	2.93391	2.34391	4.42391	2.06557	3.83391	1.96391	3.18891	2.90391	3.87891	3.33224	2.92891	5.17391	5.28057	3.68057	1.77391	2.49057	3.50224	2.89224	4.44891	2.88057	2.89891	2.69224	2.34391	3.68724	4.04391	3.36057	2.91557	1.37057	3.89057	2.63224	2.94224	3.60057	3.48224	3.82391	2.24224	2.27724	3.01557	2.52557	3.74724	3.50391	3.21891	2.43057	2.93057	3.23557	2.67391	2.46891	1.72724
hsa-miR-95	-4.16776	-4.80109	-4.72609	-4.48609	-4.28609	-2.65443	-4.55609	-5.64609	-2.73109	-5.88609	-4.35109	-0.667759	-6.23109	-2.72609	-1.71943	-4.57943	-9.27609	-4.17943	-7.23776	-5.31776	-7.18109	-2.96943	-2.78109	-6.73776	-8.26609	-4.26276	-2.78609	-6.81943	-5.11443	-4.29943	-6.15943	-6.61776	-8.79776	-6.14943	-4.93776	-4.60609	-5.42776	-6.25276	-6.01443	-6.20443	-6.36276	-6.66609	-5.46109	-6.69943	-7.36943	-7.42443	-7.31609	-6.88109	-5.15276
hsa-miR-517c	-7.51138	-8.20109	-8.82206	-9.48367	-8.16609	-7.77397	-9.61609	-8.70609	-8.01236	-11.6861	-6.64109	-3.19776	-10.6411	-8.96609	-6.24943	-5.34943	-9.01691	-8.15943	-8.21776	-8.99776	-8.39375	-9.70943	-8.87514	-9.11776	-8.76711	-7.34016	-4.71609	-8.36943	-8.71443	-10.1094	-10.2319	-10.8203	-10.7634	-9.84943	-9.08776	-9.66045	-11.7878	-11.2928	-8.63443	-11.1244	-10.5237	-9.60609	-10.0917	-10.9249	-10.1094	-8.19443	-12.1061	-10.0611	-10.2063
hsa-miR-151-5p	0.282241	-1.75109	-1.11609	-1.55609	-0.266092	0.135575	-0.896092	-1.64609	-0.711092	-2.00609	0.258908	0.512241	-1.52109	2.26391	1.80057	0.110575	-2.16609	-0.809425	-1.57776	-0.807759	-0.781092	0.0505747	-1.01109	-0.587759	-1.17609	0.367241	1.09391	-1.42943	-0.974425	-0.449425	-0.939425	-2.13776	-2.58776	-1.80943	-1.15776	-1.62609	-3.08776	-2.98276	-1.99443	-2.18443	-3.70276	-1.70609	-2.19109	-4.17943	-3.44943	-2.45443	-2.71609	-2.74109	-1.74276
hsa-miR-502-5p	-4.66776	-2.42109	-2.99609	-2.92609	-5.24609	-4.30443	-3.15609	-1.46609	-3.51109	-1.79609	-3.27109	-2.83776	-2.46109	-2.38609	-3.58943	-4.36943	-3.30609	-5.02943	-2.19776	-3.59776	-4.07109	-2.77943	-2.95109	-3.21776	-2.10609	-3.61276	-3.20609	-0.879425	-2.84443	-2.67943	-2.41943	-4.44776	-1.12776	-3.62943	-4.84776	-2.87609	-4.83776	-4.73276	-2.11443	-4.14443	-4.60276	-1.72609	-3.53109	-5.54943	-3.79943	-2.56443	-4.24609	-3.92109	-2.32276
hsa-miR-345	-2.01776	-7.76109	-6.40609	-6.37609	-4.84609	-4.36443	-6.63609	-7.40609	-6.56109	-8.72609	-7.77109	-6.97776	-8.43109	-6.36609	-8.02943	-7.87943	-8.85609	-6.56943	-8.14776	-9.60776	-9.99109	-8.84943	-9.78109	-6.88776	-8.65609	-7.85276	-6.67609	-7.73943	-6.52443	-10.7294	-8.34943	-8.93776	-9.55776	-8.29943	-7.80776	-9.87609	-9.46776	-8.51276	-8.19443	-8.79443	-9.4966	-10.1461	-11.6711	-10.5394	-10.2994	-9.08443	-9.73609	-8.91109	-9.40276
hsa-miR-509-3p	-7.14776	-8.05109	-10.0361	-10.4261	-9.04609	-9.13443	-8.93609	-8.83609	-7.86672	-10.7061	-5.37109	-6.99776	-8.48991	-5.21609	-4.83943	-5.49943	-9.35609	-10.0294	-6.27776	-7.24776	-7.73109	-6.73943	-7.68109	-7.65776	-8.63271	-8.08276	-8.99609	-7.02943	-11.0044	-10.4594	-7.70943	-10.7278	-10.7778	-7.16943	-9.49776	-8.33609	-8.78776	-9.76276	-9.22443	-9.59443	-8.37276	-7.34609	-7.07109	-9.04943	-10.4894	-8.69164	-9.95609	-10.1011	-9.26276
hsa-miR-382	-7.25776	-8.73109	-6.66609	-9.92609	-8.46609	-6.25443	-6.87609	-6.27609	-5.94109	-7.50609	-5.01109	-7.53776	-4.52109	-3.32609	-4.32943	-4.61943	-7.47609	-8.23943	-6.61776	-5.16776	-5.72109	-5.10943	-7.06109	-8.65776	-4.35609	-5.67276	-3.78609	-4.65943	-6.85443	-6.41943	-5.63943	-7.41776	-5.91776	-4.55943	-5.63776	-5.03609	-7.26776	-8.10276	-5.35443	-6.03443	-5.68276	-5.36609	-6.05109	-5.71943	-5.77943	-4.72443	-6.69609	-8.33109	-7.08276
hsa-miR-200c	4.51224	1.93891	2.42391	2.47391	4.19391	3.52557	3.26391	1.42391	2.97891	1.03391	5.12891	5.17224	3.52891	6.27391	4.91057	5.03057	1.86391	3.18057	3.36224	2.41224	4.10891	3.50057	2.97891	3.88224	2.74391	4.95724	4.91391	2.31057	2.24557	0.370575	2.64057	-0.0977586	1.52224	1.12057	2.42224	2.13391	0.702241	1.06724	1.21557	1.66557	1.15724	2.08391	1.09891	0.920575	0.790575	1.55557	0.303908	1.15891	1.09724
hsa-miR-9*	-10.4278	-8.55109	-7.17609	-7.99609	-5.52609	-5.91995	-7.10609	-8.44609	-6.64109	-9.44609	-4.09109	-7.29776	-5.90109	-6.95609	-2.59943	-3.43943	-10.8961	-6.56188	-5.83776	-7.66776	-7.62109	-3.98943	-3.58109	-3.28776	-3.87609	-6.62276	-6.34609	-6.73943	-3.46443	-7.511	-9.37943	-10.6278	-10.4178	-10.9994	-9.50776	-9.45609	-11.1278	-12.0528	-9.85443	-11.4644	-9.96276	-9.66609	-9.30109	-11.3694	-11.0794	-9.90443	-11.5861	-10.2411	-10.3172
hsa-miR-181b	-3.61776	-3.23109	-3.21609	-4.72609	-2.89609	0.305575	-2.80609	-4.54609	-3.18109	-5.09609	-3.27109	-3.82776	-3.64109	-1.48609	-1.21943	-2.13943	-6.59609	-3.84943	-4.23776	-4.37776	-2.26109	-0.929425	-2.86109	-3.97776	-2.88609	-1.27276	-1.14609	-2.43943	-3.96443	-0.539425	-3.05943	-4.95776	-4.65776	-5.20943	-4.63776	-4.02609	-7.85776	-5.88276	-4.35443	-5.80443	-5.63276	-3.90609	-4.47109	-6.83943	-7.29943	-4.24443	-5.12609	-5.25109	-3.75276
hsa-miR-628-3p	-7.07776	-9.10109	-7.88609	-9.40609	-6.49609	-6.58443	-7.33609	-7.96609	-7.70109	-8.23609	-4.49109	-6.61776	-6.99109	-4.69609	-5.65943	-5.46943	-7.99844	-7.93943	-6.38776	-9.15776	-8.15109	-7.00943	-6.81109	-8.00776	-8.66609	-6.43276	-5.34609	-7.55943	-8.26443	-7.73943	-9.64136	-9.97776	-11.0778	-9.50943	-8.92776	-9.03609	-11.0878	-9.58276	-9.14443	-9.03443	-9.10276	-9.90609	-8.93109	-9.49943	-10.9594	-9.50443	-10.0461	-10.0111	-8.64276
hsa-miR-195	1.79224	-1.22109	-0.046092	0.283908	1.54391	-1.96443	-0.316092	-1.02609	0.328908	-0.436092	0.178908	-2.01776	-1.64109	2.91391	3.40057	-0.219425	-3.34609	-0.379425	-1.09776	1.22224	-1.11109	-0.409425	-1.64109	-3.55776	-1.66609	-1.01276	-0.186092	0.480575	-1.56443	-1.77943	-0.569425	0.882241	-0.637759	0.560575	1.53224	1.30391	-0.767759	-0.642759	0.115575	0.245575	1.50724	0.133908	1.07891	-0.859425	-3.17943	0.535575	1.12391	0.168908	-0.162759
hsa-miR-183	-5.54776	-6.70109	-6.57609	-6.28609	-3.05609	-6.07443	-4.11609	-5.75609	-5.84109	-8.58609	-3.42109	-2.80776	-5.10109	-1.69609	-4.01943	-2.61943	-7.38609	-4.84943	-6.06776	-6.59776	-4.68109	-4.49943	-5.68109	-3.18776	-3.28609	-2.87276	-2.18609	-6.84943	-4.78443	-8.83943	-10.5094	-10.1878	-12.1678	-11.0294	-9.19776	-10.2061	-10.4244	-10.4128	-8.17443	-9.76443	-11.3928	-9.47609	-8.44109	-10.0894	-13.1894	-9.79443	-11.9761	-10.8211	-9.46276
hsa-miR-135a	-1.76776	-3.08109	-3.62609	-2.72609	-1.71609	-1.85443	0.113908	-2.50609	-1.73109	-3.61609	-0.871092	-0.327759	-3.21109	1.37391	0.790575	0.240575	-7.77609	-2.67943	-1.79776	-1.59776	-1.60109	0.160575	-2.27109	-0.337759	-3.12609	-0.252759	1.79391	-2.11943	-4.35443	-2.61943	-5.68943	-4.39776	-7.90776	-5.83943	-5.42776	-3.33609	-7.04776	-4.55276	-4.17443	-6.56443	-6.54276	-4.75609	-4.08109	-8.75943	-9.18943	-6.13443	-5.34609	-5.81109	-7.09276
hsa-miR-30b*	-6.06776	-8.34109	-8.64609	-8.30609	-8.03609	-8.70443	-7.50609	-8.75609	-10.0511	-9.51609	-5.28109	-6.04776	-6.77109	-6.63609	-7.17943	-6.88943	-8.82609	-9.65943	-7.75776	-7.51776	-6.85109	-7.57943	-7.55109	-7.42776	-10.2561	-6.97276	-3.69609	-7.89943	-8.19058	-11.2394	-10.9394	-9.77776	-11.9778	-11.0994	-9.59776	-10.7361	-10.6837	-12.8628	-8.70443	-12.1844	-11.4528	-9.57609	-10.0211	-11.1576	-10.8748	-9.58443	-11.2261	-11.1498	-9.30276
hsa-miR-146b-5p	-3.65776	-4.07109	-2.63609	-5.48609	-4.26609	-1.63443	-3.23609	-3.83609	-2.93109	-4.45609	-1.13109	-1.09776	-1.50109	-0.586092	-1.25943	-1.60943	-3.05609	-5.87943	-3.41776	-2.96776	-1.76109	-0.899425	-3.44109	-3.22776	-2.33609	-1.01276	0.673908	-2.33943	-2.41443	-2.93943	-3.74943	-3.33776	-4.35776	-2.34943	-2.28776	-2.79609	-2.88776	-3.46276	-3.07443	-3.59443	-3.10276	-3.29609	-3.97109	-4.58943	-4.23943	-1.84443	-4.24609	-5.88109	-2.29276
hsa-miR-301a	-5.45776	-6.42109	-5.62609	-6.03609	-3.75609	-4.61443	-6.70609	-4.72609	-5.27109	-6.99609	-2.52109	-2.90776	-6.57109	-2.02609	-3.82943	-4.18943	-6.77609	-5.95943	-5.67776	-5.33776	-4.21109	-4.08943	-5.11109	-4.30776	-5.47609	-3.11276	-1.18609	-4.77943	-3.61443	-4.58943	-5.82943	-4.75776	-6.44776	-5.49943	-3.87776	-2.72609	-5.07776	-5.12276	-4.60443	-4.54443	-5.08276	-4.95609	-4.95109	-7.59943	-6.86943	-5.82443	-6.09609	-7.23109	-6.45276
hsa-miR-1	-6.14776	-4.53109	-8.59609	-8.00609	-7.40609	-7.35443	-7.04609	-4.74609	-5.28109	-2.88609	-5.30718	-5.56623	-8.98109	-1.83609	-2.63943	-5.93943	-8.38609	-10.1294	-7.13719	-5.38776	-7.85109	-3.80943	-9.49109	-9.76776	-6.37609	-8.66276	-7.86609	-3.00943	-6.98443	-5.33943	-9.74761	-8.97776	-10.2678	-9.54737	-8.76776	-9.76609	-9.95859	-11.1228	-10.3644	-10.6644	-11.8128	-10.6461	-9.81109	-10.4356	-11.6894	-8.33443	-11.1761	-10.4209	-3.61276
hsa-miR-142-3p	-1.32776	-0.531092	-0.836092	-0.726092	-1.71609	-0.134425	-1.30609	-0.406092	-0.281092	-2.12609	1.94891	-2.23776	-0.831092	-1.01609	0.790575	-0.0794253	-3.68609	-2.12943	-1.39776	-1.06776	0.738908	0.760575	-1.05109	-2.34776	-2.26609	-2.64276	1.97391	0.890575	0.335575	-7.61943	-4.14943	-3.31776	-3.23776	-3.27943	0.242241	-1.68609	-2.09776	-1.58276	-3.49443	-1.00443	-4.58276	-3.15609	-4.43109	-4.25943	-5.06943	-2.09443	-4.84609	-6.37109	2.61724
hsa-miR-338-3p	-6.31776	-7.66109	-5.38609	-2.32609	-4.28609	-4.87443	-5.69609	-6.49609	-5.85109	-7.37609	-3.61109	-5.02776	-4.11109	-4.68609	-5.12943	-7.76943	-8.62609	-7.43943	-7.28776	-7.43776	-5.54109	-5.23943	-8.90109	-6.17411	-6.66609	-7.15276	-6.72609	-4.80943	-2.89443	-5.65943	-8.13943	-7.93776	-9.47776	-8.92943	-6.33776	-5.87609	-7.73776	-7.93276	-8.16443	-7.46443	-8.17931	-8.56609	-8.79109	-9.90943	-9.30943	-8.19443	-8.59609	-8.66109	-4.10276
hsa-miR-584	-7.75776	-10.6574	-11.0861	-11.0561	-9.88609	-10.9944	-10.4661	-9.72609	-8.54109	-11.8461	-6.64109	-9.04776	-10.4611	-7.38609	-8.69943	-8.81943	-10.5133	-9.93159	-10.5137	-10.9878	-9.8833	-10.6294	-11.2811	-10.7778	-9.41609	-8.92276	-6.96609	-10.5394	-8.75443	-10.4394	-10.0294	-11.0678	-10.1578	-9.70943	-10.2978	-9.88609	-9.42776	-9.44276	-10.3844	-12.3144	-11.0128	-8.97609	-10.1411	-11.3494	-11.5194	-9.42443	-11.3261	-10.8064	-8.31276
hsa-miR-377	-9.26776	-9.29109	-9.53609	-10.8261	-8.6696	-8.52443	-9.35609	-8.63609	-7.01109	-9.65609	-7.77261	-8.02659	-9.21824	-8.31609	-8.17943	-8.07096	-9.59417	-9.0158	-9.59447	-9.04776	-9.35109	-7.34943	-10.2511	-9.11479	-8.42609	-9.82276	-7.40609	-8.02943	-8.37443	-9.65943	-6.87943	-7.21776	-8.94776	-6.58943	-6.25776	-5.53609	-7.02776	-8.16276	-7.66443	-5.65443	-8.50276	-7.77609	-7.78109	-8.40943	-8.23943	-6.75443	-8.39609	-9.10109	-8.11276
hsa-miR-140-3p	-1.38776	-2.94109	-2.30609	-3.81609	-2.73609	-1.74443	-3.02609	-3.39609	-1.78109	-2.21609	0.138908	-3.24776	-2.80109	0.483908	0.160575	-0.00942529	-2.66609	-2.27943	-3.46776	-1.49776	-2.74109	-1.96943	-2.41109	-3.20776	-2.90609	-1.22276	-1.17609	-1.25943	-2.75443	-1.99943	-1.35943	-2.18776	-1.89776	-1.86943	-0.927759	-0.726092	-2.03776	-2.02276	-1.98443	-1.73443	-0.622759	-1.38609	-1.39109	-2.12943	-1.36943	-1.28443	-1.95609	-2.06109	-0.742759
hsa-miR-181a	-0.777759	-0.411092	-0.506092	-2.14609	-0.266092	2.63557	-0.136092	-1.39609	-0.311092	-1.76609	-0.261092	-1.17776	-0.801092	1.49391	1.44057	0.260575	-2.26609	-0.0694253	-1.64776	-1.51776	0.348908	0.950575	-0.091092	-1.08776	0.283908	1.34724	1.19391	0.0505747	-0.854425	2.53057	0.420575	-1.02776	0.0322414	-0.559425	-0.387759	0.393908	-1.93776	-1.69276	-0.774425	-1.28443	-0.542759	-0.086092	-0.461092	-1.65943	-1.14943	-0.524425	-0.706092	-0.711092	-0.502759
hsa-miR-106a	0.822241	0.588908	-0.746092	-1.37609	0.013908	1.24557	-0.506092	0.723908	0.598908	-0.856092	2.67891	3.14224	0.428908	3.46391	2.07057	2.19057	0.953908	2.52057	0.0822414	-0.297759	1.20891	2.85057	0.498908	1.87224	-0.166092	2.91724	4.21391	1.09057	1.40557	1.58057	0.750575	-0.807759	-0.857759	-0.509425	0.172241	1.08391	-0.397759	-0.332759	0.295575	-0.554425	-0.532759	0.983908	-0.201092	-1.68943	-1.74943	0.0655747	-0.626092	-1.51109	-0.622759
hsa-miR-182	-1.54776	-2.84109	-3.21609	-2.21609	-0.026092	-1.86443	-0.636092	-1.83609	-2.07109	-4.64609	0.298908	0.562241	-1.23109	1.30391	0.0605747	0.910575	-2.62609	0.580575	-2.43776	-2.72776	-0.501092	-0.619425	-1.91109	0.702241	-0.136092	0.577241	1.09391	-2.92943	-0.874425	-5.34943	-4.20943	-6.57776	-6.68776	-6.95943	-6.25776	-4.34609	-8.04776	-5.57276	-4.63443	-7.24443	-7.27276	-3.58609	-4.68109	-7.62943	-9.00943	-6.14443	-5.53609	-6.96109	-6.43276
hsa-miR-370	-7.11776	-10.0911	-9.90609	-9.48235	-9.11609	-7.77953	-10.2861	-8.48609	-7.20109	-8.34609	-7.18361	-7.43553	-7.30109	-7.54609	-6.96943	-7.47876	-9.00822	-8.42746	-9.61776	-8.77776	-7.72109	-7.11943	-9.61109	-8.52836	-7.41609	-8.36276	-5.91609	-6.74943	-11.2544	-7.41943	-5.86943	-7.44776	-5.80776	-4.27943	-5.90776	-4.65609	-7.26776	-8.05276	-6.20443	-6.01443	-6.00276	-5.18609	-5.91109	-5.20943	-6.20943	-4.68443	-6.77609	-6.83109	-7.55276
hsa-let-7d*	-2.54776	-4.15109	-3.28609	-3.69609	-2.18609	-3.03443	-3.00609	-3.71609	-3.31109	-3.62609	-1.47109	-3.06776	-3.23109	-0.856092	-1.96943	-4.09943	-4.74609	-3.53943	-4.30776	-4.51776	-3.10109	-3.57943	-4.20109	-3.56776	-3.65609	-3.13276	-1.36609	-3.46943	-3.08443	-5.02943	-2.22943	-3.60776	-3.30776	-3.57943	-3.95776	-2.47609	-5.55776	-3.92276	-1.61443	-3.70443	-2.96276	-1.70609	-2.43109	-4.37943	-4.44943	-2.01443	-2.89609	-3.30109	-2.74276
hsa-miR-425*	-2.50776	-4.81109	-4.05609	-4.70609	-2.18609	-3.52443	-3.37609	-5.16609	-3.90109	-5.48609	-2.32109	-2.09776	-4.55109	-2.25609	-3.09943	-2.82943	-4.93609	-2.34943	-3.94776	-5.06776	-4.19109	-3.05943	-3.92109	-2.96776	-4.12609	-1.55276	-1.43609	-3.76943	-3.75443	-4.64943	-4.79943	-6.31776	-6.37776	-5.28943	-5.95776	-4.59609	-7.42776	-6.81276	-5.05443	-6.79443	-5.43276	-5.04609	-5.55109	-6.11943	-7.02943	-4.77443	-5.98609	-5.71109	-4.67276
hsa-miR-450a	-6.23776	-9.76109	-6.56609	-10.3061	-7.30899	-7.00471	-7.59609	-8.67609	-7.69109	-7.86609	-6.61109	-8.96776	-8.71109	-5.33609	-4.94943	-7.88943	-6.74609	-7.65864	-8.55776	-5.74776	-10.0111	-8.07943	-9.14109	-7.76107	-7.26609	-4.31276	-5.29609	-6.67943	-7.60443	-8.71943	-6.75943	-6.76776	-8.21776	-7.28943	-5.89776	-4.36609	-11.4678	-8.30276	-6.05443	-7.15443	-7.37276	-5.80609	-5.18109	-10.2994	-9.03943	-6.75443	-6.32609	-7.82109	-9.34276
hsa-miR-411	-6.75776	-9.69109	-6.20609	-8.30664	-9.00609	-7.66443	-8.68609	-7.01609	-5.78109	-8.25609	-6.50109	-7.85776	-6.61109	-3.65609	-4.70943	-7.45943	-6.93609	-8.66943	-9.37776	-5.71776	-6.68109	-4.98943	-7.53109	-7.36134	-6.70609	-5.22276	-6.37609	-6.30943	-8.49443	-8.23943	-7.45943	-7.60776	-8.76776	-5.92943	-5.17776	-5.91609	-8.83776	-7.79276	-6.94443	-6.01443	-6.93276	-5.72609	-6.50109	-7.12943	-7.43943	-5.83443	-7.05609	-8.21109	-6.87276
hsa-miR-216b	-8.56506	-10.0311	-9.86612	-10.5318	-9.13072	-8.83222	-11.5061	-9.29609	-9.05608	-11.3561	-8.23283	-8.48588	-8.98109	-8.71609	-8.62943	-8.5351	-9.51609	-9.37943	-10.0597	-9.74776	-9.43966	-9.77943	-8.74109	-9.57815	-9.98609	-8.38503	-7.55475	-9.80943	-8.88443	-8.58943	-10.5294	-12.3178	-9.58776	-11.0494	-9.73776	-9.46609	-11.8878	-12.3628	-9.14443	-9.18443	-8.88276	-9.75609	-10.0511	-10.8513	-10.0094	-8.82443	-10.5961	-10.8435	-10.4228
hsa-miR-106b	-3.07776	-3.34109	-4.26609	-4.73609	-3.02609	-2.86443	-2.87609	-3.42609	-3.48109	-4.90609	-2.29109	-2.17776	-4.22109	-0.606092	-2.30943	-2.70943	-4.92609	-3.33943	-4.26776	-4.47776	-2.94109	-2.46943	-4.42109	-3.74776	-4.78609	-1.69276	-2.09609	-3.32943	-2.82443	-4.89943	-3.41943	-4.40776	-4.41776	-4.30943	-3.22776	-2.29609	-3.94776	-4.08276	-3.60443	-3.97443	-4.12276	-3.00609	-3.67109	-6.24943	-5.19943	-4.12443	-4.20609	-5.67109	-4.75276
hsa-miR-886-3p	2.48224	-3.68109	-0.866092	-0.836092	-1.41609	2.62557	-1.17609	-0.626092	0.078908	-1.61609	-1.39109	-3.03776	-1.24109	-0.106092	-1.02943	-0.419425	-2.57609	-1.73943	-2.40776	-2.09776	-0.261092	-2.51943	-1.95109	-6.16776	-2.85609	-3.36276	-0.826092	-0.709425	-3.97443	-1.14943	0.530575	-2.51776	-0.507759	0.420575	-1.39776	-0.186092	-1.04776	-2.50276	0.0155747	-1.28443	-0.552759	1.66391	-0.691092	-1.52943	-1.52943	0.475575	-2.03609	-1.50109	-0.642759
hsa-miR-510	-8.95848	-10.3011	-10.5261	-10.4161	-9.67609	-8.84443	-9.99763	-9.73609	-9.57109	-11.8261	-8.62886	-8.88332	-8.54109	-8.33609	-9.53943	-7.58943	-9.64609	-10.3894	-10.8778	-9.96776	-10.7111	-8.50943	-9.75109	-9.76776	-10.2127	-8.78824	-7.95442	-11.9094	-9.29443	-11.8394	-9.28943	-10.6378	-9.12776	-10.3694	-10.5078	-10.3461	-10.3539	-12.3928	-8.12443	-11.1844	-10.7528	-8.75609	-9.70109	-10.8297	-11.5494	-8.80443	-11.1561	-10.8208	-10.1086
hsa-miR-212	-6.32776	-8.42109	-7.21609	-8.65645	-10.2261	-5.89443	-6.72609	-7.61609	-6.81109	-8.42609	-4.31109	-9.87776	-7.34109	-4.90609	-5.28943	-7.64943	-9.14609	-8.18943	-9.45776	-8.23776	-6.65109	-6.46943	-7.94109	-6.37776	-5.84609	-6.60276	-9.00609	-7.12943	-8.13443	-8.38943	-7.37943	-7.51776	-7.81776	-6.29943	-6.28776	-5.98609	-6.05776	-6.90276	-6.62443	-8.60443	-7.55276	-6.08609	-6.65109	-6.92943	-7.36943	-6.71443	-7.82609	-8.20109	-7.49276
hsa-miR-589	-5.54776	-6.77109	-8.94609	-9.53609	-8.66609	-7.27443	-8.46609	-8.76609	-9.65109	-8.57609	-6.07109	-6.09776	-8.09109	-8.86609	-6.78943	-9.55943	-7.41609	-8.20943	-7.53776	-10.6178	-6.73109	-7.24943	-8.46109	-7.88776	-11.3561	-9.11276	-4.22609	-7.86943	-7.85443	-10.4594	-8.58943	-9.83776	-9.48776	-7.37943	-9.38776	-8.63609	-10.2178	-11.2228	-9.26443	-10.6144	-9.38276	-8.89609	-9.43109	-8.94943	-10.8194	-6.66443	-10.6961	-8.85109	-8.57276
hsa-miR-576-3p	-9.29776	-10.0111	-13.0761	-10.3561	-11.4761	-9.22443	-10.9361	-10.4061	-9.08453	-10.4004	-8.17109	-8.52207	-8.54109	-6.94609	-6.76943	-8.56543	-9.70609	-8.63943	-10.0939	-9.17776	-9.46201	-8.08943	-9.98109	-10.4878	-9.15609	-7.36276	-6.90609	-9.02943	-8.77443	-11.3594	-9.08943	-9.80776	-9.36776	-9.07943	-9.39733	-9.43609	-12.4878	-9.94586	-11.7544	-9.84443	-10.0386	-9.04609	-10.0711	-10.4353	-10.7694	-9.03443	-9.83609	-10.3311	-8.67276
hsa-miR-483-3p	-5.30776	-7.13109	-5.70609	-7.90609	-5.38609	-4.89443	-7.12609	-6.81609	-6.87109	-7.63609	-3.27109	-5.07776	-6.75109	-3.89609	-4.62943	-6.09943	-9.49609	-8.50943	-9.11776	-7.21776	-3.78109	-4.83943	-7.50109	-6.70776	-7.21609	-1.11276	1.29391	-6.34943	-7.11443	-7.64943	-5.30943	-3.40776	-7.08776	-2.69943	-4.93776	-6.53609	-5.29776	-5.87276	-7.25443	-5.76443	-8.19276	-6.33609	-7.05109	-6.12943	-7.30943	-5.24443	-7.31609	-8.78109	-7.40276
hsa-miR-582-5p	-5.62776	-8.18109	-7.10609	-9.26609	-7.10609	-5.30443	-6.41609	-6.78609	-6.95109	-7.82609	-3.13109	-7.08776	-6.21109	-4.72609	-4.28943	-4.65943	-6.75609	-5.99943	-8.40776	-7.28776	-5.10109	-5.98943	-10.0711	-8.56776	-5.69609	-5.86276	-5.57609	-6.26943	-5.12443	-7.68943	-6.88943	-9.28776	-9.17776	-9.86943	-7.12776	-7.96609	-7.33776	-8.17276	-8.14443	-7.88443	-9.11276	-6.80609	-9.92109	-9.27943	-8.51943	-8.28443	-9.71609	-9.04109	-6.37276
hsa-miR-886-5p	-2.59776	-8.92109	-5.62609	-6.61609	-5.33609	-2.49443	-6.28609	-6.02609	-5.92109	-7.16609	-2.84109	-6.05776	-5.06109	-1.67609	-4.62943	-2.54943	-6.38609	-4.73943	-6.86776	-5.47776	-4.46109	-5.44943	-6.66109	-9.26776	-5.74609	-5.55276	-3.18609	-5.27943	-8.06443	-7.05943	-5.41943	-7.92776	-6.42776	-5.62943	-6.42769	-8.50609	-7.18776	-8.06276	-6.25443	-7.71443	-7.63276	-4.95609	-6.92109	-7.73943	-6.73943	-6.27443	-7.43609	-7.18109	-6.34276
hsa-miR-33b	-6.30776	-6.56109	-7.80609	-7.82609	-5.41609	-4.85443	-7.52609	-6.93609	-7.23109	-8.64609	-6.85109	-7.01776	-7.75109	-6.49609	-5.96943	-5.81943	-7.42609	-8.09943	-7.57776	-8.26776	-6.65109	-6.77943	-9.16109	-8.67776	-8.74609	-8.30276	-4.47609	-7.70943	-7.27443	-9.40943	-7.85943	-8.68776	-9.22776	-9.64943	-7.03776	-6.90609	-9.21776	-8.49276	-9.67443	-8.08443	-9.88276	-8.34609	-9.57109	-9.76644	-9.36943	-11.7444	-10.8161	-9.64109	-9.26276
hsa-miR-193a-3p	-4.05776	-7.08109	-7.43609	-7.97609	-3.65609	-4.98443	-6.29609	-6.56609	-5.62109	-6.45609	-5.16109	-6.82776	-6.54109	-5.08609	-5.16943	-5.72943	-8.80609	-8.02943	-6.78776	-7.40776	-7.14109	-6.25943	-5.92109	-8.69776	-7.93609	-5.09276	-5.28609	-5.81943	-7.29443	-6.94943	-5.66943	-8.22776	-7.91776	-7.27943	-7.11776	-6.37609	-7.81776	-7.81276	-7.96443	-8.02443	-8.66276	-6.59609	-7.63109	-10.0294	-7.26943	-8.04443	-7.88609	-7.69109	-8.16276
hsa-miR-153	-7.98776	-10.6111	-9.54609	-5.90609	-8.3633	-9.18443	-9.17609	-5.67609	-9.71109	-9.81609	-7.46618	-7.72842	-8.91541	-7.05609	-6.14943	-9.18943	-9.74609	-8.71269	-7.42776	-10.2078	-10.6311	-9.73943	-7.76109	-8.81334	-9.94609	-6.35276	-6.80609	-7.73943	-7.38443	-12.6994	-8.70943	-7.33776	-9.19776	-6.40943	-8.93776	-5.63609	-8.90776	-7.82276	-7.89443	-7.95443	-8.83276	-7.56179	-7.30109	-8.60454	-8.97943	-7.50443	-6.82609	-7.31109	-10.0928
hsa-miR-409-3p	-5.75776	-8.70109	-7.19609	-8.53609	-6.68609	-6.06443	-7.02609	-6.25609	-5.67109	-6.88609	-3.89109	-5.01756	-4.21109	-2.70609	-3.91943	-5.11943	-6.25609	-7.69943	-6.22776	-5.79776	-4.98109	-4.49943	-8.39109	-7.86776	-4.36609	-5.87276	-3.46609	-4.19943	-6.34443	-5.39943	-4.19943	-7.02776	-5.16776	-3.40943	-4.26776	-4.04609	-4.95776	-6.53276	-4.64443	-4.33443	-3.66276	-5.02609	-4.53109	-3.56943	-4.57943	-3.42443	-6.00609	-6.30109	-6.05276
hsa-miR-22	-0.977759	-4.30109	-2.84609	-2.68609	-2.34609	-2.18443	-2.41609	-2.64609	-1.70109	-3.77609	-2.62109	-3.14776	-3.40109	-1.61609	-2.13943	-2.96943	-5.44609	-5.82943	-5.14776	-4.93776	-3.64109	-2.93943	-5.07109	-4.69776	-3.69609	-4.76276	-2.27609	-2.32943	-3.54443	-3.96943	-3.36943	-4.39776	-3.30776	-2.28943	-1.29776	-2.20609	-2.76776	-3.25276	-3.95443	-1.17443	-2.94276	-3.11609	-4.03109	-2.74943	-2.39943	-1.69443	-4.57609	-4.94109	-3.24276
hsa-miR-629	-6.98776	-7.79109	-8.57609	-8.60609	-8.36609	-5.49443	-7.30609	-7.34609	-7.31109	-8.44609	-7.42109	-6.38776	-7.54109	-4.36609	-6.14943	-4.77943	-6.94609	-7.07623	-7.37776	-9.17776	-4.86109	-6.01943	-7.25109	-6.86776	-6.29609	-7.46276	-5.01609	-5.69943	-7.02443	-7.08943	-7.70943	-10.6578	-8.78776	-8.30943	-7.34776	-8.62609	-9.37776	-9.24276	-7.09443	-8.82443	-7.51276	-6.75609	-7.77109	-9.04943	-8.98943	-9.60443	-8.50609	-8.80109	-6.23276
hsa-miR-365	-1.33776	-3.42109	-2.50609	-2.91609	-1.06609	-2.17443	-1.83609	-2.61609	-2.15109	-3.14609	0.328908	-1.63776	-3.46109	-0.306092	-1.28943	-2.32943	-3.77609	-4.03943	-3.77776	-2.79776	-3.38109	-2.05943	-3.10109	-4.90776	-4.14609	-2.06276	-2.21609	-2.51943	-3.44443	-2.49943	-2.77943	-3.94776	-4.48776	-3.59943	-3.20776	-2.99609	-5.41776	-4.46276	-3.22443	-3.27443	-3.16276	-1.97609	-3.50109	-3.67943	-4.36943	-2.58443	-3.10609	-3.17109	-3.33276
hsa-miR-429	-0.987759	-2.37109	-1.88609	-2.92609	-0.366092	-0.934425	-1.15609	-1.59609	-1.10109	-3.27609	0.938908	0.982241	-0.881092	3.58391	1.09057	0.510575	-2.68609	-1.45943	0.162241	-1.62776	0.838908	0.910575	-1.57109	0.382241	-0.456092	0.527241	1.08391	-2.14943	-2.27443	-6.28943	-3.33943	-5.52776	-5.30776	-5.04943	-4.20776	-3.26609	-7.41776	-5.22276	-4.36443	-5.47443	-6.21276	-3.65609	-4.62109	-7.78943	-7.10943	-5.52443	-4.77609	-5.22109	-3.12276
hsa-miR-98	-7.01776	-8.40109	-7.27609	-8.69609	-6.03609	-7.01443	-7.01609	-7.67609	-6.70109	-8.76609	-5.76109	-5.18776	-8.10109	-3.62609	-4.79943	-6.68943	-9.09609	-6.44943	-7.68776	-7.65776	-7.46109	-7.99943	-7.81109	-6.37776	-6.81609	-6.05276	-4.33609	-7.11108	-6.46443	-9.61943	-9.68943	-9.13776	-11.8078	-9.53943	-7.53776	-9.56609	-9.77009	-10.8228	-9.29443	-10.0944	-10.8128	-9.54609	-9.62109	-10.2451	-9.96184	-9.16443	-9.36609	-11.0711	-8.14276
hsa-miR-148a	1.67224	-0.981092	-2.12609	-0.506092	1.07391	-1.30443	0.333908	-0.816092	-0.111092	-1.83609	-2.86109	0.692241	0.398908	1.62391	1.39057	1.86057	-5.42609	-1.05943	0.202241	-0.237759	0.948908	0.480575	-0.471092	0.522241	-2.53609	0.587241	0.793908	-1.09943	-1.04443	-3.06943	-1.89943	-2.83776	-5.01776	-2.96943	-1.39776	-0.886092	-5.91776	-3.54276	-2.28443	-2.91443	-3.06276	-1.82609	-2.11109	-5.20943	-5.91943	-2.16443	-2.78609	-3.83109	-1.45276
hsa-miR-146a	0.882241	-3.30109	-2.59609	-4.20609	-3.99609	-3.12443	-2.55609	-4.49609	-3.70109	-3.69609	-1.38109	-4.45776	-3.20109	-3.20609	-2.34943	-1.68943	-6.66609	-5.31943	-3.12776	-3.98776	1.02891	-2.07943	-4.17109	-4.89776	-5.48609	-4.44276	-1.20609	-1.37943	-2.44443	-5.85943	-5.89943	-6.11776	-6.63776	-4.96943	-4.62776	-4.87609	-5.41776	-5.81276	-5.42443	-5.75443	-5.72276	-5.83609	-6.44109	-5.48943	-6.03943	-4.89443	-6.46609	-7.76109	-1.26276
hsa-miR-139-5p	-6.05776	-7.66109	-6.30609	-9.41609	-5.15609	-6.39443	-4.91609	-7.84609	-5.68109	-5.69609	-6.65109	-5.55776	-6.27109	-3.54609	-4.18943	-3.81943	-9.04609	-3.82943	-6.97776	-5.64776	-5.89109	-6.54943	-6.29109	-8.33776	-4.23609	-4.51276	-4.14609	-5.68943	-7.11443	-8.53943	-7.05943	-7.33776	-7.60776	-6.55943	-5.07776	-6.47609	-8.48776	-7.09276	-7.04443	-6.69443	-6.50276	-6.95609	-6.14109	-7.35943	-6.12943	-6.16443	-8.25609	-7.21109	-3.91276
hsa-miR-373*	-7.99776	-9.78109	-8.75609	-10.2161	-8.14609	-8.03443	-9.33609	-8.94609	-9.36109	-10.0461	-6.74109	-6.17776	-8.64109	-8.45609	-8.73943	-8.94943	-9.95609	-9.07797	-8.78776	-12.0678	-7.18109	-8.30943	-9.83109	-11.5078	-9.12609	-7.98421	-4.44609	-10.0994	-9.54443	-10.7594	-7.82943	-10.5878	-8.64776	-10.5494	-9.08776	-8.59609	-9.95776	-9.96276	-8.91443	-11.1144	-10.3028	-7.66609	-8.90109	-9.96199	-11.0594	-9.41443	-9.24609	-8.17109	-8.78276
hsa-miR-149	-4.78776	-6.80109	-4.71609	-8.31609	-4.38609	-5.94443	-4.43609	-4.66609	-4.79109	-6.81609	-3.37109	-4.97776	-4.09109	-1.33609	-2.87943	-3.40943	-8.39609	-5.84943	-6.41776	-4.25776	-7.01109	-2.98943	-4.71109	-3.21776	-3.17609	-1.80276	-2.34609	-5.68943	-3.22443	-4.10943	-3.60943	-5.40776	-6.29776	-5.35943	-4.80776	-2.86609	-6.69776	-6.23276	-4.13443	-5.94443	-5.65276	-4.55609	-3.53109	-6.15943	-8.01943	-4.31443	-5.19609	-5.09109	-6.07276
hsa-miR-642a	-9.29776	-9.22109	-10.3261	-9.33609	-8.80609	-8.46443	-8.70609	-9.77609	-6.80109	-9.72609	-6.22109	-6.84776	-9.32109	-7.23609	-5.82943	-6.86943	-8.63609	-10.1694	-9.54776	-11.2778	-9.07109	-6.90943	-6.91109	-9.79776	-9.33804	-10.5628	-6.22609	-10.6894	-9.21021	-13.4294	-9.19943	-10.1178	-10.9878	-7.62943	-8.49776	-9.66609	-11.0778	-7.93276	-12.1844	-10.8144	-10.3728	-8.07609	-9.88109	-10.2994	-10.9994	-7.92443	-9.39609	-8.91109	-7.89276
hsa-miR-31	-4.28776	-6.14109	-6.35609	-7.23609	-6.56609	-0.534425	0.773908	-3.71609	-0.171092	-7.01609	-0.121092	-1.25776	-2.37109	-0.226092	-4.63943	-1.10943	-2.44609	-0.869425	-5.37776	-3.37776	-2.06109	-1.94943	-3.82109	-1.23776	-0.836092	-0.472759	-0.026092	-4.90943	-3.07443	-1.91943	-0.869425	-4.18776	-2.50776	-1.67943	-1.84776	-1.38609	-1.99776	-0.962759	-2.31443	-2.73443	-2.39276	-1.62609	-4.03109	-3.27943	-3.98943	-2.07443	-3.78609	-4.65109	-4.50276
hsa-miR-451	0.502241	-4.07109	-0.656092	-2.21609	-1.99609	-0.00442529	-1.19609	0.393908	-0.601092	-4.20609	-0.301092	-2.81776	-4.46109	-1.47609	-0.259425	-1.41943	-3.34609	-3.66943	-5.09776	-4.35776	-4.10109	-5.67943	-4.62109	-3.45776	-4.88609	-0.842759	0.223908	-2.70943	0.675575	-7.30943	0.380575	-2.54776	3.05224	2.38057	1.91224	1.34391	4.26224	3.67724	1.91557	2.39557	-0.832759	2.43391	-1.07109	-1.75943	-0.879425	-0.864425	-0.926092	-1.54109	-0.832759
hsa-miR-100	-4.02776	-5.50109	-4.46609	-6.89609	-3.71609	-4.78443	-3.56609	-3.39609	-3.48109	-4.71609	-4.46109	-2.45776	-3.60109	-0.866092	-0.529425	-4.18943	-6.19609	-2.33943	-6.57776	-4.27776	-3.94109	-2.94943	-3.72109	-6.08776	-3.29609	-0.272759	-1.98609	-4.09943	-5.36443	-2.89943	-3.98943	-3.62776	-4.43776	-1.29943	-3.40776	-2.75609	-4.95776	-4.80276	-4.50443	-4.17443	-4.11276	-4.64609	-4.44109	-5.57943	-2.45943	-4.63443	-3.81609	-5.20109	-4.70276
hsa-miR-27b	1.44224	0.498908	1.68391	-1.13609	0.963908	0.895575	1.14391	0.863908	1.39891	1.02391	2.46891	1.87224	1.03891	4.48391	4.11057	3.47057	1.87391	1.90057	0.0822414	2.05224	1.20891	2.38057	0.548908	0.262241	2.05391	3.50724	2.89391	1.45057	0.495575	0.180575	1.98057	1.51224	0.792241	2.39057	2.11224	2.85391	0.382241	0.527241	1.56557	1.49557	0.957241	1.36391	1.43891	-0.379425	1.64057	1.19557	1.36391	0.948908	0.187241
hsa-miR-543	-5.68224	-8.17557	-8.63057	-10.6306	-7.48608	-7.07891	-8.12057	-7.01057	-6.44557	-8.79057	-6.58783	-8.27224	-8.24557	-4.16057	-6.95391	-9.46391	-8.08057	-8.97391	-8.92224	-6.12224	-7.54557	-6.07391	-8.27449	-8.14224	-7.52057	-8.55724	-7.92057	-6.94391	-8.04891	-7.52391	-7.69391	-7.57224	-6.26224	-4.63391	-6.11224	-5.84057	-5.95224	-7.70724	-6.23891	-5.91891	-5.45724	-6.16057	-7.63557	-5.43391	-5.87391	-4.51891	-6.82057	-6.20557	-8.62724
hsa-miR-571	-8.15224	-9.72557	-8.89057	-9.38057	-9.45057	-9.29891	-8.86057	-8.92057	-9.00557	-9.55057	-7.84557	-6.09224	-8.62557	-8.26057	-7.39391	-7.37391	-7.21057	-8.15391	-9.28224	-9.38224	-6.91557	-8.22391	-8.97557	-8.48224	-10.3906	-9.20724	-7.47057	-8.69391	-9.34891	-9.79391	-8.26391	-9.65224	-7.82224	-9.14391	-10.2222	-7.79057	-8.92224	-9.26724	-7.65891	-9.25891	-7.53724	-7.74057	-8.61557	-9.23391	-8.80391	-7.96891	-9.77057	-9.26557	-9.46724
hsa-miR-592	-7.70224	-10.3356	-11.4906	-10.2506	-9.69057	-9.37891	-8.32167	-8.81057	-7.78703	-9.49057	-6.08557	-9.04224	-9.25557	-5.92057	-6.55391	-1.80391	-7.22057	-1.76391	-8.66224	-8.49454	-8.15439	-10.0939	-8.64664	-9.35224	-3.43057	-9.69724	-7.18057	-8.88391	-7.37891	-9.15966	-10.2292	-11.1222	-11.5322	-10.0368	-8.59224	-9.27057	-10.456	-10.4972	-10.0738	-10.1564	-10.5572	-9.88244	-10.6756	-10.931	-11.9539	-9.02891	-11.0806	-10.9175	-9.41724
hsa-miR-487a	-9.82569	-11.4627	-11.127	-11.7885	-11.0306	-10.0898	-11.2306	-10.3806	-10.5956	-11.6246	-9.49111	-9.74642	-10.9417	-8.84057	-10.5639	-9.7897	-11.3204	-10.7305	-11.3158	-11.0237	-10.9656	-10.3733	-11.187	-10.6022	-10.5006	-10.8972	-8.81642	-9.41391	-10.9538	-10.5039	-9.42391	-11.3122	-9.83224	-8.13391	-10.3022	-8.10057	-8.85224	-12.5672	-10.2089	-9.09891	-8.78724	-9.96057	-10.0056	-8.54391	-9.38391	-8.00891	-10.3306	-11.1156	-11.6672
hsa-miR-1249	-6.77224	-7.32557	-7.20057	-8.39057	-6.34057	-7.24891	-7.78057	-6.34057	-6.98557	-7.78057	-5.12557	-6.28224	-8.10557	-6.16057	-6.69391	-7.90391	-7.97057	-6.90391	-7.45224	-7.86224	-5.74557	-7.59391	-7.57557	-6.71224	-6.78057	-7.38724	-6.11057	-6.89391	-8.27891	-8.45391	-7.49391	-9.02224	-7.33224	-8.16391	-9.49224	-6.96057	-7.37224	-6.97724	-7.76891	-8.79891	-7.60724	-7.28057	-7.85557	-8.57391	-7.43391	-7.72891	-8.31057	-8.76557	-7.71724
hsa-miR-25*	-6.28224	-9.46557	-8.45057	-9.52057	-9.07057	-5.92891	-6.72057	-7.50057	-8.59557	-8.13057	-6.13557	-6.36224	-9.38557	-6.42057	-7.16391	-6.61391	-8.49435	-6.21391	-8.37224	-8.19411	-9.37557	-6.80391	-10.6556	-7.94224	-10.5006	-7.21724	-6.12057	-7.14391	-5.81891	-7.78391	-9.81391	-10.6522	-8.49224	-10.3839	-9.12224	-7.90057	-7.71224	-8.54724	-7.57891	-9.39891	-8.90724	-8.96057	-9.90557	-9.96312	-11.1139	-9.57891	-9.86057	-10.5156	-9.24585
hsa-miR-504	-7.80224	-9.79557	-9.22057	-9.55057	-9.10057	-10.1689	-9.44057	-9.96057	-9.00557	-9.58057	-7.45557	-8.10305	-10.3256	-6.18057	-8.35391	-8.38391	-8.72057	-8.35391	-11.1322	-9.26224	-8.91557	-9.82391	-8.93557	-9.49224	-8.88057	-7.57724	-7.21057	-9.29391	-7.90891	-9.71391	-8.97391	-8.70224	-7.55224	-8.50391	-8.47224	-7.20057	-8.93224	-8.90724	-7.72891	-8.78891	-8.22724	-7.15057	-8.22557	-9.17391	-7.46391	-7.63891	-8.43057	-9.90557	-8.60724
hsa-miR-502-3p	-3.34224	-4.41557	-4.35057	-5.34057	-2.89057	-3.91891	-4.10057	-5.41057	-3.18557	-5.55057	-4.35557	-3.63224	-6.82557	-2.41057	-2.87391	-2.86391	-4.65057	-4.43391	-5.65224	-3.65224	-4.65557	-5.26391	-5.44557	-3.63224	-6.41057	-2.03724	-3.90057	-4.53391	-3.96891	-4.85391	-3.94391	-5.60224	-4.45224	-3.43391	-4.92224	-2.69057	-4.89224	-4.61724	-4.00891	-4.93891	-4.47724	-3.72057	-3.25557	-5.60391	-4.12391	-4.09891	-4.41057	-5.04557	-5.20724
hsa-miR-125a-3p	-5.25224	-6.72557	-5.90057	-7.20057	-6.86057	-4.45891	-6.42057	-7.02057	-6.58557	-6.15057	-5.03557	-4.31224	-7.49557	-4.10057	-7.43391	-5.47391	-7.54057	-6.02391	-6.47224	-6.43224	-8.54557	-5.20391	-7.85557	-5.68224	-6.99057	-4.01724	-1.94057	-6.32391	-5.88891	-5.83391	-7.30391	-5.95224	-7.10224	-5.70391	-6.36224	-5.63057	-4.56224	-5.94724	-6.81891	-5.97891	-6.60724	-6.31057	-5.71557	-6.83391	-5.66391	-6.56891	-6.88057	-6.47557	-7.92724
hsa-miRPlus-A1027	-9.29862	-11.2656	-10.9606	-10.6106	-9.02057	-9.56066	-10.3371	-10.3306	-11.9956	-10.0306	-8.96552	-7.40224	-10.4194	-8.37643	-10.4539	-9.2556	-10.8007	-9.55391	-10.7992	-10.5322	-10.1759	-9.86718	-10.6564	-10.8722	-10.1106	-9.13089	-8.29494	-11.0639	-10.2089	-11.0439	-11.1739	-10.7822	-9.99224	-10.4239	-11.4322	-9.94205	-10.7195	-10.1872	-10.5489	-10.4489	-11.2172	-10.5806	-10.2256	-10.1439	-10.2939	-11.4489	-9.76057	-11.1908	-10.4827
hsa-miR-148a*	-6.32224	-8.42557	-10.1406	-8.53057	-6.26057	-9.43891	-8.59057	-11.1706	-8.07557	-9.27057	-7.3454	-7.50224	-8.70557	-8.43057	-8.91391	-6.55391	-9.17545	-6.73391	-7.84224	-8.41224	-9.04557	-7.85391	-9.52557	-7.79224	-9.65057	-6.84724	-5.38057	-9.14391	-10.2189	-10.9739	-9.40391	-10.0131	-10.1422	-7.94391	-9.41224	-8.55057	-10.8222	-8.96724	-9.26891	-8.74891	-10.1272	-10.3506	-7.96557	-9.86391	-10.1339	-9.43891	-9.49057	-9.47557	-9.86724
hsa-miRPlus-C1066	-9.30224	-9.97557	-12.4506	-10.8006	-9.78496	-10.1089	-10.253	-9.42057	-9.89557	-11.2406	-7.71557	-9.14082	-10.3265	-8.28982	-8.77574	-9.79391	-8.74057	-9.38391	-8.23224	-10.2222	-10.0813	-11.9639	-10.3356	-9.41224	-10.9906	-9.04459	-8.31057	-10.7039	-10.3413	-13.5839	-10.9641	-11.9122	-11.4956	-11.4539	-10.6179	-11.7706	-11.5822	-10.0572	-10.6789	-12.4889	-11.254	-11.8006	-10.827	-10.8439	-11.2739	-10.4889	-10.9406	-10.0056	-10.1172
hsa-miR-143*	-4.64224	-5.59557	-5.33057	-7.52057	-7.15057	-6.06891	-5.30057	-4.87057	-4.67557	-3.92057	-5.73557	-7.39224	-5.91557	-4.07057	-5.57391	-5.06391	-6.80057	-6.98391	-8.47224	-5.26224	-6.10557	-6.07391	-7.69557	-6.74224	-4.36057	-4.46724	-5.13057	-3.41391	-6.63891	-5.37391	-8.84391	-5.63224	-7.81224	-5.66391	-5.53224	-6.36057	-5.52224	-6.38724	-6.67891	-5.59891	-7.75724	-7.72057	-5.93557	-6.61391	-5.08391	-7.28891	-6.91057	-7.02557	-5.57724
hsa-miR-943	-6.60224	-10.3956	-9.34057	-10.4806	-8.52057	-6.84891	-8.82057	-7.98057	-8.57557	-10.0406	-8.56557	-7.41224	-9.31336	-7.26916	-7.7521	-8.39391	-8.92057	-8.28391	-11.3622	-10.7922	-9.06359	-10.7939	-9.55327	-7.46224	-7.85057	-10.6372	-7.08057	-9.36391	-9.87891	-10.8239	-10.3101	-10.5722	-10.8222	-9.95391	-9.94224	-10.4506	-11.5922	-9.88724	-10.5489	-10.1889	-10.6021	-10.9006	-9.70557	-9.95391	-10.4939	-9.07891	-11.4106	-10.5456	-10.6872
hsa-miR-196b*	-5.66224	-6.37557	-6.10057	-6.84057	-7.32057	-7.05891	-5.70057	-4.43057	-4.18557	-5.88057	-6.91557	-5.97224	-6.24119	-5.11057	-5.44391	-6.17391	-9.76057	-7.31391	-5.90224	-5.39224	-5.78557	-4.59391	-6.27557	-3.94224	-6.64057	-4.40724	-5.15057	-6.19391	-5.62891	-4.18391	-6.24391	-5.82224	-7.57224	-5.80391	-5.32224	-5.53057	-7.05224	-6.22724	-5.14891	-5.59891	-7.94724	-6.29057	-4.10557	-6.92391	-6.16391	-6.49891	-5.64057	-5.23557	-6.75724
hsa-miR-200b*	-1.74224	-4.47557	-5.29057	-4.61057	-2.54057	-2.69891	-3.42057	-4.38057	-3.82557	-4.88057	-3.04557	-1.37224	-3.91557	-1.09057	-3.12391	-2.42391	-3.35057	-1.98391	-2.16224	-4.25224	-2.70557	-3.00391	-4.09557	-2.39224	-3.51057	-1.16724	-2.07057	-4.15391	-5.69891	-8.31391	-7.36391	-7.69224	-6.29224	-6.89391	-7.23224	-6.95057	-6.33224	-5.89724	-7.64891	-6.94891	-10.4572	-7.37057	-6.12557	-7.54391	-6.81391	-8.12891	-7.54057	-5.90557	-5.35724
hsa-miR-942	-7.12224	-8.82557	-11.3006	-10.4106	-8.10057	-7.34891	-9.51057	-7.72057	-9.59557	-9.71057	-5.86557	-8.29224	-8.92557	-7.91057	-7.21391	-5.58391	-8.61057	-6.52391	-8.31224	-8.65224	-9.63557	-8.02391	-8.96557	-7.30224	-9.62057	-5.79724	-5.78057	-9.48391	-9.34891	-10.5939	-10.3839	-9.51224	-10.4622	-9.61391	-10.6322	-8.92668	-9.29224	-8.88724	-9.34075	-9.13891	-10.1872	-8.58057	-9.36183	-9.06391	-10.0239	-9.20891	-9.57057	-11.4556	-9.09724
hsa-miR-24-2*	-4.60224	-6.30557	-5.76057	-7.70057	-5.43057	-4.66891	-5.20057	-5.64057	-5.04557	-7.02057	-5.48557	-2.52224	-6.48557	-3.85057	-5.22391	-4.42391	-5.53057	-4.40391	-5.45224	-5.56224	-6.97557	-4.37391	-6.72557	-4.74224	-4.50057	-3.28724	-3.22057	-5.34391	-5.68891	-6.98391	-10.2339	-7.91224	-8.08224	-7.10391	-6.39224	-8.57057	-5.24224	-5.95724	-7.93891	-5.73891	-8.11724	-6.97057	-7.54557	-6.85391	-5.76391	-8.00891	-7.39057	-7.72557	-7.17724
hsa-miR-27b*	-8.31224	-8.62557	-7.60057	-10.4706	-7.32077	-6.05891	-7.75057	-8.06057	-7.53557	-8.73057	-7.41557	-6.67773	-7.61557	-6.44057	-7.20391	-5.53391	-5.37057	-6.46391	-8.18224	-6.86224	-7.62193	-7.95391	-8.32557	-7.15224	-7.04057	-5.29724	-6.80057	-7.81391	-8.58891	-9.95391	-10.3039	-8.01224	-9.34224	-8.22391	-9.44224	-9.33057	-8.15224	-8.08724	-10.1889	-8.06891	-10.2172	-9.61057	-8.52557	-10.3139	-7.35391	-9.96891	-8.58057	-8.31557	-9.23724
hsa-miR-1909	-2.41224	-5.67557	-5.12057	-5.30057	-3.50057	-2.67891	-4.51057	-5.98057	-4.04557	-6.62057	-6.33557	-5.39224	-6.57557	-6.63057	-6.95391	-5.55391	-5.95057	-6.49391	-6.86224	-7.15224	-6.83557	-7.57391	-7.53557	-5.90224	-6.64057	-5.92724	-5.37057	-5.92391	-7.31891	-7.77391	-9.82391	-6.13224	-7.44224	-5.80391	-5.70224	-8.29057	-4.85224	-5.82724	-7.98891	-4.97891	-8.70724	-6.97057	-5.46557	-6.17391	-5.48391	-5.84891	-6.70057	-5.92557	-4.67724
hsa-miR-770-5p	-8.22224	-8.95557	-11.2506	-11.0606	-8.35057	-9.29891	-10.7906	-9.67057	-9.33974	-10.5706	-8.05557	-8.77286	-9.35557	-7.91888	-11.0639	-9.87391	-10.5106	-9.37391	-8.91224	-10.1822	-9.71572	-10.2439	-10.2061	-9.61224	-8.73057	-8.42724	-7.93057	-9.71944	-9.97139	-11.6439	-10.2269	-12.2822	-9.89224	-9.70391	-11.2422	-10.7906	-10.5722	-11.7472	-10.0739	-12.4789	-10.5225	-9.88878	-11.0356	-9.83391	-8.89391	-9.28891	-9.57057	-9.79557	-10.1372
hsa-miR-376a*	-9.40648	-10.6556	-11.1006	-11.3681	-9.9689	-9.67334	-11.7506	-10.9406	-9.90153	-11.7506	-9.07051	-9.32687	-10.5234	-8.31057	-8.96571	-9.37707	-9.45057	-10.3191	-9.76224	-11.2422	-10.2755	-10.1539	-10.7718	-10.4104	-10.0906	-10.5072	-8.49057	-9.44391	-10.5376	-10.9039	-11.0539	-10.8622	-11.0522	-8.97391	-9.82224	-8.59057	-8.52224	-10.1872	-11.4589	-8.29891	-9.97724	-11.3506	-10.7856	-9.02391	-9.44391	-9.04891	-10.9906	-9.55557	-9.7953
hsa-miR-1247	-7.53224	-6.56557	-5.32057	-8.26216	-7.27057	-7.85891	-8.60057	-6.88057	-6.77609	-6.76057	-6.96557	-6.21853	-3.67557	-4.47057	-4.11391	-7.57391	-8.83057	-8.21391	-7.96224	-3.92224	-10.3156	-7.64391	-7.22557	-7.31475	-7.98057	-5.64724	-7.16057	-7.82391	-10.8189	-5.96391	-7.22391	-5.71224	-3.57224	-3.95391	-3.53224	-4.58057	-3.97224	-4.70724	-6.41891	-3.24891	-2.05724	-5.97057	-5.23557	-2.37391	-2.82391	-2.81891	-4.90057	-4.61557	-6.94724
hsa-miR-936	-7.92708	-9.57065	-9.23466	-9.89081	-8.10057	-7.92891	-8.96636	-9.13833	-8.42894	-9.73694	-6.12557	-7.84667	-9.03684	-8.43057	-7.19391	-7.90194	-8.78057	-8.82283	-7.45224	-9.135	-8.80543	-7.93391	-9.29014	-8.59224	-9.18173	-9.40724	-6.92304	-9.20391	-10.6489	-10.3839	-7.82391	-9.65155	-7.94224	-9.63391	-9.92224	-8.40057	-11.1122	-9.90724	-8.50891	-9.91891	-7.90724	-8.61057	-10.3356	-9.95391	-9.19391	-7.27891	-9.61057	-8.53557	-9.43724
hsa-miR-28-3p	-1.86224	-3.97557	-4.11057	-4.05057	-2.20057	-2.36891	-3.50057	-3.52057	-3.04557	-3.49057	-1.30557	-1.94224	-2.93557	1.04943	-1.36391	-2.46391	-3.13057	-1.41391	-3.32224	-3.19224	-2.59557	-1.61391	-2.95557	-3.29224	-2.89057	-0.727241	-1.56057	-2.39391	-3.67891	-3.64391	-4.82391	-4.60224	-4.00224	-4.21391	-3.81224	-3.42057	-3.44224	-4.26724	-5.00891	-3.56891	-3.43724	-4.02057	-4.44557	-3.79391	-3.73391	-3.28891	-4.92057	-4.22557	-2.85724
hsa-miR-551a	-4.50224	-7.84557	-8.16057	-7.30057	-6.32057	-5.73891	-7.15057	-8.67057	-6.32557	-8.68057	-4.95557	-5.27224	-8.54557	-4.63057	-5.54391	-6.07391	-7.34057	-7.48391	-7.76224	-8.03224	-6.06557	-6.16391	-7.63557	-5.71224	-9.55057	-5.02724	-3.94057	-7.38391	-6.11891	-7.79391	-7.50391	-8.67224	-8.41224	-7.70391	-7.05224	-5.99057	-7.38224	-8.27724	-8.02891	-7.67891	-8.49724	-7.73057	-7.90557	-8.09391	-8.32391	-7.46891	-10.0406	-9.37557	-7.68724
hsa-miR-758	-8.19224	-9.88557	-9.68057	-8.64057	-7.72057	-8.96891	-8.58057	-7.15057	-7.79557	-9.26057	-7.42557	-9.35224	-8.74557	-8.93057	-10.9039	-7.74317	-6.77057	-8.02391	-10.7922	-7.62224	-8.64091	-7.30391	-9.08557	-8.96224	-7.67057	-9.40724	-7.36057	-8.02391	-7.85891	-9.03391	-7.31391	-7.99224	-6.75224	-6.37391	-7.67224	-6.04057	-7.15224	-7.74724	-6.72891	-6.81891	-6.80724	-6.45057	-7.37557	-6.76391	-6.70391	-5.94891	-7.32057	-8.21557	-9.34724
hsa-miR-1244	-9.82224	-8.74557	-9.00057	-8.97057	-8.07057	-7.85891	-8.88057	-7.99057	-8.85557	-11.6406	-4.54557	-7.46224	-6.79557	-7.71057	-7.39391	-7.96391	-9.95057	-7.78391	-8.96224	-8.81224	-7.64557	-7.32391	-8.32557	-7.12224	-9.98057	-7.88724	-5.36057	-8.73391	-9.53891	-10.4339	-8.71391	-9.99224	-9.93224	-10.3239	-9.17992	-10.0206	-8.88224	-10.7072	-8.40891	-10.0289	-8.04724	-10.7306	-8.59557	-10.2187	-9.63391	-9.57891	-9.96057	-9.81557	-10.3972
hsa-miR-566	-8.48224	-9.89557	-9.27057	-10.2706	-8.15057	-10.9189	-9.71057	-8.94057	-9.76557	-11.4206	-6.90557	-7.32224	-8.45557	-7.10057	-8.12391	-7.96391	-9.90252	-8.04391	-9.94224	-12.0322	-8.20557	-8.26391	-9.23557	-9.55224	-9.73057	-7.79724	-7.39489	-9.2686	-9.27891	-12.6639	-11.0539	-12.0522	-10.0422	-10.4884	-10.335	-9.55057	-12.1822	-10.7272	-9.09891	-10.0189	-10.5772	-11.3506	-11.3556	-11.3791	-10.3039	-9.83891	-11.5906	-11.3702	-10.6589
hsa-miR-1256	-7.37224	-9.62557	-10.2806	-9.28057	-9.19057	-8.71891	-10.2606	-9.47057	-8.31557	-9.73057	-9.09557	-9.10224	-9.3809	-7.72057	-7.16391	-9.23391	-10.3906	-7.85391	-10.0522	-9.38224	-8.13557	-8.05391	-9.23557	-10.0922	-9.51602	-8.49724	-7.26225	-9.21391	-9.38522	-9.44391	-10.1439	-9.94224	-8.47224	-9.78391	-9.95224	-8.30057	-10.2022	-11.0172	-9.14891	-8.27891	-8.91724	-8.93057	-8.42557	-9.97391	-9.35391	-8.90891	-10.1106	-10.9056	-8.93724
hsa-miR-548c-5p	-6.60224	-8.48557	-8.32057	-9.62057	-7.18057	-8.16891	-8.12057	-7.18057	-7.52557	-9.52057	-6.13557	-8.13224	-7.37557	-5.66057	-6.79391	-7.09391	-7.29057	-7.29391	-8.21224	-8.87224	-7.12557	-6.61391	-8.61557	-7.00224	-8.18422	-6.17724	-6.47057	-7.22391	-10.9289	-8.44391	-9.04391	-9.49224	-9.55224	-10.0639	-9.46224	-9.38057	-8.87224	-10.1072	-9.72891	-11.1889	-9.97724	-9.77057	-8.70557	-9.38391	-9.23391	-8.70891	-10.4706	-10.5756	-8.60724
hsa-miR-496	-8.76995	-9.95557	-10.7206	-10.4506	-9.33421	-9.03976	-11.3006	-9.98626	-8.67557	-10.5796	-8.43918	-6.95224	-10.1956	-10.3506	-8.3274	-8.73933	-8.21057	-9.24391	-10.1122	-11.4322	-9.24557	-9.49391	-9.99557	-10.1022	-9.51057	-8.59518	-7.76546	-9.23391	-11.1189	-9.48391	-10.2839	-10.4922	-8.72224	-7.50391	-8.28224	-7.95057	-7.39224	-10.9172	-8.27891	-8.21891	-7.73724	-8.96057	-9.20557	-8.25391	-8.57391	-8.04891	-10.1706	-11.3756	-8.43724
hsa-miR-532-3p	-1.81224	-3.34557	-2.30057	-4.45057	-1.68057	-2.69891	-2.56057	-4.50057	-2.35557	-3.74057	-2.00557	-1.46224	-4.57557	-0.180575	-0.803908	-1.58391	-2.92057	-2.94391	-4.19224	-2.09224	-3.80557	-4.26391	-2.62557	-1.60224	-4.40057	0.312759	-2.17057	-3.46391	-3.01891	-3.79391	-2.68391	-3.94224	-3.27224	-2.02391	-3.50224	-1.42057	-3.87224	-3.30724	-3.05891	-3.83891	-2.68724	-2.29057	-1.86557	-4.18391	-3.29391	-2.78891	-2.59057	-3.27557	-4.29724
hsa-miR-654-3p	-6.26224	-7.73557	-6.86057	-8.22057	-6.49057	-6.30891	-7.32057	-7.06057	-5.59557	-7.27057	-6.29557	-5.80224	-6.41557	-5.11057	-5.65391	-8.16391	-6.57057	-7.77391	-7.17224	-6.37224	-6.77557	-6.08391	-6.86557	-7.53224	-6.46057	-6.14724	-5.80057	-6.75391	-7.72891	-7.54391	-5.60391	-7.35224	-6.26224	-5.22391	-6.15224	-5.78057	-6.05224	-7.70724	-5.95891	-5.84891	-5.54724	-5.99057	-6.16557	-6.00391	-5.46391	-5.08891	-6.43057	-6.99557	-7.23724
hsa-miR-135b*	-8.34224	-8.52557	-6.35057	-8.19362	-9.30057	-4.97891	-5.23057	-7.93057	-6.53557	-10.5106	-5.56557	-5.66224	-6.48557	-5.10057	-7.84391	-5.19391	-7.71436	-5.35391	-6.79224	-9.46224	-6.71557	-4.73391	-9.07557	-4.30224	-9.07057	-5.16724	-4.20057	-7.92391	-10.2689	-6.16391	-10.3087	-13.4122	-10.0422	-11.6639	-9.53224	-9.03057	-7.78224	-7.87724	-9.33891	-10.1889	-10.601	-9.89057	-11.0756	-9.96391	-11.5139	-11.4889	-12.8906	-11.0656	-10.2849
hsa-miR-616*	-8.80513	-9.83557	-10.3806	-10.7757	-8.19057	-7.99891	-11.1306	-10.0217	-8.28557	-10.6147	-8.4828	-10.2422	-9.93271	-8.70057	-8.36321	-8.78714	-10.3065	-9.03391	-11.6522	-9.41224	-9.68296	-8.06391	-10.1682	-9.58224	-10.0583	-10.0072	-7.80575	-9.66901	-11.1589	-9.61391	-10.2439	-11.9322	-10.8887	-10.8139	-9.51224	-10.0506	-10.5522	-10.1972	-9.86891	-11.4989	-9.80724	-11.1106	-11.2256	-10.1639	-10.7239	-10.2289	-10.3106	-11.0424	-9.40724
hsa-miR-489	-6.04224	-9.20557	-8.73057	-10.6506	-4.38057	-8.98891	-10.2706	-8.83089	-7.62557	-9.53057	-7.28435	-7.53937	-8.7313	-6.38057	-7.17391	-7.58532	-9.45057	-6.09391	-9.10423	-9.40224	-7.45557	-9.81391	-9.81557	-8.62975	-9.62057	-5.90724	-6.61589	-9.07391	-8.7448	-11.9139	-10.5039	-12.0522	-11.2219	-12.1139	-10.0022	-10.1167	-10.9019	-11.3572	-10.6189	-11.5389	-10.9767	-10.3806	-10.5504	-9.21391	-11.2939	-10.496	-10.4706	-10.4656	-10.6634
hsa-miR-10b*	-8.31265	-10.5256	-10.5706	-10.2828	-10.9006	-10.5889	-9.79057	-11.4606	-9.63557	-9.91057	-7.98154	-9.15224	-9.63557	-5.08057	-9.47391	-8.52391	-9.50057	-8.97391	-8.78224	-9.62224	-9.77557	-7.37391	-9.74557	-4.70224	-9.89057	-6.82724	-8.02057	-10.8939	-9.43502	-6.35391	-9.01391	-10.415	-10.2622	-9.36391	-9.61224	-7.84057	-10.2222	-9.61724	-9.99891	-8.65891	-11.2472	-9.47896	-10.1656	-10.3639	-8.22391	-10.8889	-10.3906	-11.0256	-11.2372
hsa-miR-769-3p	-6.84224	-8.90557	-8.45057	-9.75057	-8.11057	-7.75891	-8.33057	-9.70057	-8.89557	-9.28057	-7.00557	-6.93224	-9.79557	-8.94057	-7.4724	-8.51391	-11.0306	-8.49391	-9.46224	-12.5022	-8.43557	-8.47548	-9.27709	-7.92224	-7.37057	-7.55724	-7.22057	-8.90391	-8.76891	-9.86391	-9.39391	-10.0722	-10.1122	-10.1239	-11.0722	-8.20057	-10.5322	-10.7572	-11.7889	-9.86891	-11.0972	-10.5206	-9.73557	-10.7176	-9.22391	-9.49891	-10.3406	-9.29557	-10.2872
hsa-miR-937	-7.61224	-8.52557	-10.7306	-8.74057	-7.96057	-8.94891	-11.8006	-8.83057	-7.87557	-10.0893	-6.99557	-7.35224	-9.09557	-7.69057	-7.83084	-8.24647	-11.3406	-7.47391	-9.76224	-10.7022	-8.15557	-10.4639	-10.1556	-9.45224	-8.37057	-8.86724	-7.24057	-10.4239	-8.86891	-10.7939	-10.4039	-12.0722	-10.792	-10.6239	-9.91592	-9.68724	-10.5222	-9.15724	-10.1489	-9.95891	-11.6472	-9.92102	-10.8156	-8.90391	-10.1839	-10.1089	-10.2906	-10.2456	-10.4472
hsa-miR-640	-5.90224	-9.31557	-9.67057	-8.50057	-8.13057	-7.23891	-8.24057	-10.8506	-7.35557	-9.90057	-7.62557	-8.15224	-10.0056	-10.5406	-7.72678	-6.84391	-9.19057	-8.58391	-10.0622	-8.47224	-9.03796	-11.4039	-9.52723	-8.54224	-9.16057	-8.55724	-8.39057	-9.77391	-10.1089	-10.4839	-11.6239	-10.5322	-10.7481	-11.0039	-8.93224	-9.64361	-9.96224	-10.2872	-10.2189	-9.57891	-10.5075	-9.87541	-10.5556	-10.2239	-9.88391	-10.3189	-10.8906	-11.0356	-10.1072
hsa-miR-29c*	-3.41224	-6.70557	-6.37057	-6.25057	-4.50057	-5.90891	-6.11057	-7.03057	-5.29557	-5.57057	-7.56557	-7.88224	-10.4756	-5.87057	-6.06391	-7.47391	-6.88057	-6.40391	-6.44224	-6.10224	-8.03557	-7.72391	-7.98557	-9.30224	-9.24057	-5.08724	-5.29057	-5.75391	-8.02891	-7.97391	-11.5239	-8.36224	-9.08224	-7.26391	-8.55224	-10.1406	-7.83224	-7.19724	-8.23785	-7.55891	-11.2472	-8.83057	-7.60557	-8.27391	-7.82391	-9.20891	-7.81057	-8.76557	-5.88724
hsa-miR-449b*	-6.42224	-10.9956	-6.97057	-9.58057	-9.82057	-4.29891	-5.65057	-9.54057	-3.66557	-8.74057	-8.49557	-4.85224	-8.75557	-9.27057	-5.96391	-7.70391	-8.35057	-8.97391	-9.20224	-7.08224	-7.71351	-7.404	-4.82557	-9.74224	-9.51057	-5.03724	-5.22057	-7.71821	-7.96746	-8.70813	-11.4239	-12.7822	-10.8222	-10.5939	-10.1384	-9.08057	-12.1322	-10.6772	-10.7189	-12.8089	-10.7757	-9.72057	-8.76557	-11.1737	-9.13391	-10.1089	-9.34057	-9.43557	-11.4372
hsa-let-7f-1*	-3.79224	-5.81557	-5.43057	-5.70057	-4.64057	-4.85891	-4.99057	-6.12057	-5.49557	-6.69057	-5.32557	-4.98224	-5.98557	-4.93057	-5.01391	-3.80391	-5.85057	-5.07391	-6.24224	-5.66224	-6.18557	-6.21391	-7.76557	-5.16224	-6.16057	-3.87724	-4.28057	-6.57391	-5.84891	-8.37391	-8.89391	-7.09224	-7.47224	-7.17391	-7.12224	-8.18057	-6.43224	-6.34724	-7.92891	-6.48891	-8.62724	-8.87057	-7.67557	-7.16391	-6.47391	-7.13891	-8.01057	-7.61557	-7.20724
hsa-miR-297	-8.20224	-9.04557	-10.2406	-9.07057	-9.17057	-8.81891	-8.93057	-8.38057	-8.46557	-9.71057	-7.82252	-7.33224	-8.90557	-10.1506	-8.64391	-7.58391	-8.00057	-8.17391	-8.14224	-9.45224	-10.4756	-8.75391	-9.55557	-8.21224	-8.36057	-8.84724	-6.84057	-8.97391	-10.8189	-11.5839	-9.66397	-9.75224	-10.7822	-10.1539	-11.0122	-9.09249	-9.29224	-9.28724	-10.3289	-9.75891	-9.95441	-11.2206	-9.49557	-8.23391	-9.37391	-9.47432	-10.3206	-9.49557	-9.63724
hsa-miRPlus-A1031	-8.72224	-9.95557	-12.3106	-10.7906	-8.12057	-8.36891	-9.32057	-8.14057	-8.67557	-7.95057	-7.51811	-6.44224	-7.58557	-6.83057	-8.29391	-6.60391	-9.15057	-7.13391	-9.39224	-9.76224	-10.5056	-8.40136	-9.61557	-8.83224	-9.09716	-8.75724	-8.05057	-8.70391	-6.62891	-7.92391	-9.74391	-10.5322	-11.4922	-9.38391	-8.70224	-8.66057	-9.47224	-8.48724	-10.7189	-9.80891	-8.12724	-7.26057	-8.63557	-8.67391	-9.85391	-8.86891	-9.70057	-9.01557	-7.19724
hsa-miR-144*	-6.86224	-10.6056	-9.13057	-9.76057	-8.62341	-8.38891	-9.09771	-7.77057	-9.04557	-11.2106	-7.72525	-7.98219	-9.17246	-8.02057	-8.00391	-8.02267	-7.68057	-8.96779	-9.54676	-9.50224	-8.92728	-8.61116	-9.41989	-9.66224	-9.30552	-7.15724	-7.05377	-8.92218	-7.73891	-12.0739	-10.9139	-10.0322	-5.41224	-6.48391	-6.44224	-8.77057	-2.95224	-3.62724	-7.21891	-4.79891	-8.94724	-6.93057	-8.62557	-9.99391	-8.20391	-10.6689	-8.94057	-9.53557	-8.65724
hsa-miR-1254	-10.0422	-8.46557	-9.94057	-10.2506	-8.89057	-8.73891	-9.33057	-8.42057	-8.13557	-9.72057	-7.69845	-7.29224	-9.26557	-7.09797	-7.58346	-7.19391	-8.47057	-6.55391	-8.86224	-8.74224	-10.5556	-8.99391	-9.87557	-7.46224	-8.42057	-9.30724	-7.02551	-8.97391	-10.0389	-11.6639	-9.66982	-9.45224	-10.4522	-8.86391	-9.32156	-9.10081	-9.96224	-9.09724	-9.64891	-9.98891	-11.6172	-11.1706	-10.0256	-9.76391	-8.32391	-11.5089	-10.1006	-9.99557	-9.37724
hsa-miR-643	-3.58224	-6.36557	-6.71057	-5.53057	-5.57057	-3.57891	-5.90057	-5.83057	-4.59557	-6.65057	-6.14885	-6.28224	-9.57557	-5.53633	-8.68391	-6.4428	-8.78057	-8.85391	-7.97546	-8.60224	-9.68557	-7.02768	-9.50557	-9.16224	-9.53057	-7.84724	-8.52057	-7.96391	-6.93891	-9.78391	-10.3139	-7.66224	-9.41224	-8.73391	-8.90224	-7.54574	-6.54224	-6.92724	-9.00891	-6.35891	-8.41031	-9.74057	-8.04557	-8.77391	-7.23391	-9.83891	-9.55057	-7.03557	-7.22724
hsa-miR-30c-1*	-7.64224	-8.36557	-7.75057	-7.37057	-8.14057	-7.07891	-7.47057	-8.60057	-5.96557	-8.90057	-6.97032	-7.90224	-9.46557	-6.36596	-8.84391	-8.30391	-7.40057	-8.92391	-7.70224	-9.22224	-8.16672	-7.87391	-9.59557	-7.37224	-9.87057	-7.20724	-6.29713	-7.42391	-8.98891	-10.3439	-8.48311	-8.34224	-9.91224	-8.83391	-10.4922	-7.91238	-7.66224	-8.22724	-10.3489	-8.68891	-8.77506	-9.23057	-8.39557	-7.62391	-7.89391	-9.22891	-8.98057	-7.43557	-7.27724
hsa-miR-221*	-7.10326	-7.00557	-7.19057	-9.88057	-7.60057	-6.76891	-6.66057	-8.05057	-7.59887	-7.66057	-6.78575	-6.00224	-8.10557	-6.21057	-6.80391	-7.08009	-6.90057	-10.9439	-9.31224	-7.57224	-7.60557	-8.49391	-9.67557	-11.6622	-7.94057	-7.35724	-4.53057	-9.41391	-9.53891	-8.54391	-9.82391	-7.42224	-7.97224	-6.77391	-7.87224	-7.15057	-7.10224	-7.83724	-8.56891	-6.74891	-7.00724	-8.97057	-9.34557	-8.11391	-6.52391	-7.88891	-8.17057	-7.82557	-7.17724
hsa-miR-411*	-7.82415	-9.46881	-9.11057	-9.79752	-8.18057	-8.85891	-9.81057	-7.50057	-8.32062	-9.61057	-9.38557	-10.0122	-8.32557	-7.30057	-7.67391	-7.80307	-7.77057	-9.52391	-9.21224	-8.55224	-8.69968	-7.06391	-9.29557	-9.13224	-9.07833	-8.23724	-6.78057	-8.14391	-7.52891	-9.45391	-8.76391	-8.42224	-7.25224	-7.01391	-7.81224	-7.04057	-7.49224	-8.13724	-7.95891	-7.33891	-6.98724	-7.01057	-7.54557	-7.14391	-7.53391	-6.60891	-8.31057	-8.74557	-7.80724
hsa-miR-338-5p	-8.76224	-10.9556	-11.2106	-8.27057	-8.59057	-9.74891	-9.82057	-12.0606	-9.17557	-10.1256	-5.60557	-8.24024	-8.33557	-7.53057	-7.90391	-8.28387	-9.81404	-9.23121	-10.3522	-9.52052	-8.96557	-6.80391	-9.07557	-9.3364	-9.56462	-8.86724	-5.95057	-9.17392	-9.55891	-10.5539	-10.903	-11.5042	-11.4367	-10.7205	-10.565	-10.3285	-10.9922	-10.6072	-11.7289	-12.4889	-11.1886	-10.5712	-10.7703	-11.0039	-11.0439	-10.1289	-12.3106	-11.58	-9.59724
hsa-miRPlus-C1089	-7.23224	-9.57557	-9.83057	-8.62057	-9.91057	-6.99891	-9.84057	-9.05057	-8.75557	-11.4206	-8.28143	-10.0822	-9.72891	-7.31057	-7.12391	-8.57231	-10.1105	-10.6739	-10.1085	-11.7222	-9.48137	-9.17041	-11.3356	-10.0522	-9.86082	-8.4318	-7.60439	-11.3439	-9.7331	-8.91391	-7.87391	-9.35224	-8.01224	-8.34391	-9.15224	-6.51057	-8.89224	-8.63724	-8.26891	-8.22891	-7.27724	-7.30057	-8.56557	-7.76391	-8.45391	-7.47891	-8.71057	-9.92557	-8.93724
hsa-miR-1205	-8.43224	-10.7656	-11.5106	-11.1357	-9.67057	-9.13891	-11.7706	-11.2706	-11.5056	-10.7706	-7.59557	-7.27224	-10.2795	-10.5706	-8.62391	-8.11391	-10.6106	-9.41391	-9.52224	-8.32224	-9.90557	-9.80391	-8.99557	-10.2922	-10.4193	-10.8972	-7.37057	-10.0403	-10.2909	-12.6739	-9.82391	-12.1922	-10.1422	-10.4885	-9.86224	-10.1606	-11.9922	-10.7772	-10.0189	-11.3489	-9.01724	-12.0706	-10.6456	-11.6339	-11.3939	-9.60891	-11.4306	-11.3696	-10.661
hsa-miR-1266	-6.43224	-9.03557	-10.7506	-9.68057	-8.27057	-6.75891	-8.73057	-8.90057	-7.88557	-8.92057	-6.38557	-7.32224	-6.92557	-7.31057	-7.11391	-5.83391	-7.66057	-8.59391	-7.62224	-9.22224	-7.88557	-8.56391	-9.66557	-7.74224	-8.96057	-8.72724	-5.60057	-8.85391	-8.50891	-9.74391	-8.28391	-9.61224	-9.76224	-9.31391	-7.96224	-8.01057	-8.51224	-8.73724	-7.83891	-8.35891	-8.55724	-8.67057	-8.69557	-8.72391	-8.06391	-7.80891	-9.68057	-7.93557	-7.68724
hsa-miR-621	-8.76607	-10.3356	-11.5506	-12.6806	-11.5906	-9.41891	-9.80528	-9.20057	-9.92557	-10.58	-7.99557	-7.54224	-9.87635	-7.84058	-9.85391	-8.72919	-7.96057	-9.59391	-7.61224	-9.84224	-9.63605	-8.21391	-9.63557	-9.73224	-9.77057	-8.59435	-7.75827	-10.1739	-9.8952	-11.1339	-11.0039	-11.6822	-10.0522	-11.3339	-10.0049	-9.26057	-10.8222	-11.9172	-9.21891	-11.2389	-9.79724	-9.68057	-10.0156	-9.26391	-11.0539	-9.72891	-11.6106	-10.1556	-10.3342
hsa-miR-141*	-3.70224	-6.11557	-6.06057	-5.65057	-3.82057	-3.07891	-5.23057	-6.35057	-4.98557	-6.35057	-4.40557	-4.30224	-6.84557	-4.66057	-4.67391	-3.49391	-5.27057	-4.15391	-5.34224	-6.88224	-5.82557	-6.22391	-6.35557	-5.73224	-6.48057	-3.75724	-3.16057	-6.77391	-6.41891	-8.55391	-7.28391	-8.83224	-8.06224	-7.62391	-6.90224	-7.01057	-7.29224	-7.00724	-7.63891	-7.08891	-8.03724	-7.33057	-8.96557	-8.54391	-8.12391	-7.20891	-8.72057	-7.30557	-7.76724
hsa-miR-501-3p	-5.05224	-5.70557	-5.80057	-7.96057	-4.71057	-5.63891	-5.60057	-6.77057	-4.92557	-6.90057	-5.62557	-6.28224	-7.90557	-4.81057	-4.24391	-5.15391	-7.09057	-6.00391	-8.69224	-5.41224	-7.00557	-7.09391	-6.51557	-4.59224	-7.55057	-4.43724	-8.07057	-6.54391	-5.67891	-6.65391	-5.54391	-7.10224	-6.47224	-5.16391	-6.59224	-4.04057	-6.63224	-6.34724	-5.46891	-5.81891	-5.43724	-5.02057	-5.05557	-7.82391	-6.32391	-5.49891	-6.13057	-6.20557	-6.47724
hsa-miR-15b*	-4.50224	-6.68557	-7.03057	-7.73057	-5.55057	-5.23891	-6.52057	-6.07057	-5.84557	-7.08057	-3.73557	-3.46224	-5.82557	-3.54057	-4.07391	-4.59391	-4.94057	-4.54391	-6.62224	-5.72224	-4.50557	-4.99391	-6.21557	-4.52224	-6.52057	-3.19724	-2.02057	-5.42391	-5.71891	-6.38391	-6.03391	-8.18224	-7.06224	-6.87391	-7.88224	-5.44057	-6.44224	-6.86724	-6.25891	-7.04891	-7.21724	-6.10057	-6.66557	-8.34391	-8.06391	-6.96891	-7.78057	-7.88557	-7.11724
hsa-miR-146b-3p	-8.32224	-9.39557	-6.88057	-10.3706	-9.35057	-5.29891	-7.11057	-9.51057	-7.06557	-7.71057	-7.44557	-6.6543	-7.8398	-6.38057	-6.65391	-7.16391	-6.58057	-8.78391	-8.51224	-7.80224	-7.59557	-7.69391	-8.89557	-7.74859	-6.87057	-5.78724	-4.30057	-6.34391	-6.93891	-7.31391	-7.94391	-7.15224	-7.48224	-6.28391	-7.37224	-6.14057	-5.24224	-6.78724	-6.78891	-7.52891	-6.58724	-7.18057	-8.25557	-7.26391	-7.27391	-6.29891	-7.97057	-8.27557	-6.89724
hsa-miR-29a*	-4.40224	-6.38557	-5.09057	-6.06057	-4.61057	-4.72891	-5.17057	-5.99057	-4.83557	-5.33057	-4.82557	-4.11224	-4.95557	-4.41057	-3.58391	-2.90391	-3.19057	-3.04391	-6.79224	-4.86224	-4.68557	-4.47391	-5.29557	-6.96224	-5.94057	-2.52724	-2.60057	-5.27391	-7.26891	-7.04391	-6.97391	-5.57224	-6.47224	-5.33391	-4.18224	-4.80057	-4.29224	-5.34724	-6.92891	-4.50891	-6.77724	-7.13057	-6.80557	-8.14391	-5.77391	-5.50891	-7.29057	-6.68557	-5.60724
hsa-let-7a-2*	-8.49495	-10.1388	-10.7306	-10.4678	-9.06733	-8.76028	-9.58057	-7.46057	-10.9356	-10.1706	-7.68557	-8.41377	-8.25557	-9.92057	-8.88391	-8.46434	-9.98831	-8.96391	-10.8522	-9.69677	-9.37212	-9.05431	-9.78557	-9.44224	-9.7462	-6.34724	-7.48189	-10.0339	-9.62474	-9.44391	-9.62363	-9.52224	-10.3322	-8.62391	-9.30224	-7.96057	-9.65224	-11.1672	-10.7989	-8.81891	-9.91805	-9.04057	-10.4156	-10.3131	-8.59391	-9.43548	-9.89057	-10.1456	-10.4872
hsa-miR-101*	-8.79224	-10.2056	-9.58057	-10.5506	-9.34057	-10.5389	-10.2506	-10.4606	-9.63557	-9.51057	-8.64334	-9.37224	-10.0923	-8.87057	-8.74391	-9.35391	-10.3006	-9.88742	-10.466	-9.09224	-9.8412	-9.68391	-9.96557	-9.99063	-11.4906	-8.71724	-8.22057	-9.43391	-10.0948	-10.5739	-10.3139	-8.10224	-10.6122	-9.16391	-8.47224	-9.92057	-8.03224	-8.61724	-10.8489	-7.84891	-10.4072	-9.91057	-9.21404	-9.90391	-8.62391	-9.74891	-9.41057	-10.0756	-10.1972
hsa-miR-1296	-5.67224	-7.57557	-6.59057	-8.64057	-6.15057	-7.92891	-6.49057	-6.10057	-6.34557	-6.63057	-6.71557	-8.22224	-5.81557	-5.74057	-6.85391	-4.84391	-7.46057	-6.86391	-6.41224	-5.86224	-7.95557	-5.82391	-7.80557	-6.60224	-6.47057	-4.95724	-5.50057	-6.83391	-5.46891	-5.82391	-6.89391	-5.67224	-6.39224	-6.72391	-5.57224	-6.02057	-6.63224	-7.23724	-6.44891	-5.99891	-6.21724	-6.19057	-5.58557	-5.61391	-5.84391	-6.81891	-5.95057	-5.50557	-7.18724
hsa-miR-1471	-8.63224	-9.52557	-12.4406	-10.7306	-9.86385	-9.41891	-11.1306	-10.0206	-10.8256	-10.8406	-8.10557	-9.28224	-8.91557	-10.6306	-8.84955	-8.71391	-9.82057	-10.2072	-10.5022	-10.3522	-10.1606	-11.0939	-11.9556	-9.78224	-9.50057	-10.2572	-7.32057	-10.1339	-10.0489	-11.7939	-10.7677	-11.4622	-12.6622	-10.4839	-10.7322	-10.198	-10.5522	-11.1772	-10.8889	-11.3089	-11.0612	-11.9806	-10.0356	-10.5239	-10.6839	-10.7889	-12.0906	-10.1156	-9.84724
hsa-miR-10a*	-7.22224	-9.56557	-8.84057	-8.54057	-5.04057	-6.45891	-7.58057	-8.63644	-8.90557	-9.22057	-7.09033	-5.05224	-8.91557	-7.95057	-8.24391	-8.31391	-7.27057	-6.26391	-8.90861	-9.70224	-8.29149	-9.72391	-9.65557	-8.42819	-8.66874	-5.72724	-9.25057	-8.84391	-10.5089	-8.08391	-10.5001	-11.1722	-11.0422	-10.9439	-10.3622	-9.92631	-10.2622	-11.1272	-10.3422	-9.74891	-10.797	-10.1601	-10.3626	-11.1936	-10.8739	-10.3138	-10.1306	-10.6856	-10.4784
hsa-miR-106b*	-3.64224	-5.84557	-5.63057	-6.73057	-4.41057	-5.06891	-4.21057	-4.40057	-5.86557	-7.09057	-4.92557	-4.10224	-4.54557	-3.48057	-4.96391	-3.84391	-6.28057	-3.31391	-5.24224	-5.04224	-5.31557	-4.72391	-6.30557	-4.23224	-5.18057	-2.09724	-2.89057	-4.77391	-4.57891	-5.56391	-8.48391	-6.58224	-7.04224	-5.97391	-7.19224	-7.65057	-5.05224	-6.28724	-6.97891	-6.37891	-6.91724	-6.36057	-5.03557	-6.18391	-5.74391	-6.70891	-6.28057	-6.91557	-6.84724
hsa-miR-17*	-4.33224	-4.11557	-4.64057	-5.72057	-5.35057	-3.35891	-5.22057	-4.03057	-4.55557	-5.61057	-6.72557	-3.82224	-6.45557	-5.84057	-6.60391	-4.66391	-5.58057	-4.21391	-5.85224	-6.09224	-7.03557	-5.27391	-6.89557	-4.84224	-6.39057	-4.03724	-4.01057	-4.88391	-5.08891	-6.44391	-7.03207	-6.42224	-7.67224	-6.81391	-6.98224	-9.90057	-5.67224	-5.77724	-8.28891	-6.06891	-9.60724	-7.92057	-6.44557	-7.45391	-7.05391	-7.24891	-7.38057	-6.40557	-5.94724
hsa-miR-2113	-8.89224	-10.1056	-10.7506	-9.96057	-9.10057	-8.72891	-10.4706	-9.71057	-9.42557	-11.6106	-8.75986	-7.55224	-10.2022	-8.15795	-8.6462	-9.05734	-11.5906	-9.65391	-9.25224	-10.7122	-9.95312	-11.8739	-8.96557	-10.9322	-9.99057	-10.3572	-8.08618	-10.5739	-10.9289	-10.9537	-10.6813	-10.8222	-12.0922	-11.8239	-10.3453	-10.1087	-10.8322	-11.4972	-10.5355	-11.1489	-10.9769	-10.3508	-10.2756	-10.9739	-10.6239	-10.4999	-10.7506	-10.0156	-11.7272
hsa-miR-877*	-6.39224	-9.18557	-8.44057	-9.33057	-7.61057	-6.84891	-8.62057	-8.48057	-7.34557	-9.87057	-7.35557	-7.04224	-8.11557	-7.58057	-8.15391	-7.44391	-8.57057	-7.47391	-8.60224	-9.05224	-7.99557	-10.2139	-9.20557	-5.99224	-8.00057	-5.92724	-6.44057	-8.48391	-8.65891	-10.7439	-9.00391	-9.21224	-9.85224	-9.23391	-8.93224	-11.0206	-9.03224	-9.74724	-8.83752	-8.67891	-9.68724	-9.03057	-8.49557	-10.1539	-9.04391	-8.60891	-8.30057	-8.44557	-8.37724
hsa-miR-7-1*	-6.89224	-9.48557	-9.29057	-9.43057	-8.63057	-8.12891	-8.98057	-8.37057	-7.93557	-10.5406	-9.08557	-7.49224	-9.24936	-7.78057	-9.35391	-7.12391	-9.50057	-8.18391	-9.10224	-8.56224	-10.0056	-10.0639	-9.03557	-8.37224	-9.89057	-6.55724	-6.85057	-10.2139	-9.25752	-12.9139	-10.7477	-11.2122	-11.2852	-11.4539	-11.3222	-10.1736	-10.4322	-10.6372	-10.5967	-11.8289	-11.039	-10.4129	-10.6114	-11.4394	-10.7139	-10.562	-11.5506	-9.79557	-9.50724
hsa-miRPlus-D1033	-4.81224	-7.41173	-6.17057	-7.74002	-5.51057	-5.06891	-5.93057	-7.64057	-6.26121	-7.49057	-5.28557	-6.00224	-7.57557	-4.14057	-4.88391	-7.15391	-7.31057	-8.73391	-9.73224	-6.58224	-6.64006	-7.97391	-8.06557	-8.13224	-7.01949	-4.03724	-0.100575	-8.40391	-6.40891	-7.56391	-6.47391	-4.93224	-5.83224	-3.93391	-4.82224	-6.09057	-4.72224	-6.12724	-6.52891	-5.31891	-5.95724	-5.60057	-6.42557	-4.66391	-5.40391	-4.15891	-6.70057	-7.23557	-9.23724
hsa-miR-300	-6.643	-8.28752	-7.95303	-8.6108	-6.23057	-7.10891	-7.68032	-7.86082	-7.14663	-8.45608	-5.90557	-6.57035	-7.7571	-5.97057	-5.89391	-5.58391	-7.38057	-7.54388	-8.44224	-7.85168	-7.52255	-7.56391	-8.00903	-6.56224	-7.89907	-7.60724	-5.64191	-7.99391	-8.13891	-9.72391	-8.17391	-9.41769	-8.74224	-9.90391	-9.51224	-8.62057	-9.09224	-8.80724	-9.01891	-10.0589	-8.09724	-7.56057	-9.15557	-10.1239	-8.68391	-9.08891	-7.12057	-9.70557	-9.14724
hsa-miR-130b*	-4.38224	-6.29557	-7.56057	-7.67057	-6.22057	-5.62891	-6.36057	-6.66057	-6.67557	-8.19057	-4.16557	-3.45224	-4.38557	-3.00057	-4.54391	-5.00391	-9.12057	-3.96391	-7.28224	-5.49224	-4.66557	-3.36391	-5.64557	-4.19224	-6.62057	-3.85724	-3.51057	-5.42391	-4.94891	-4.76391	-6.38391	-8.50224	-6.90224	-6.34391	-7.88224	-5.56057	-7.45224	-8.06724	-5.59891	-7.75891	-6.89724	-5.08057	-6.66557	-6.68391	-7.04391	-6.15891	-7.32057	-8.40557	-7.72724
hsa-miR-149*	-7.50224	-10.5456	-10.3106	-10.5406	-8.13057	-9.28891	-10.4606	-8.62057	-8.34557	-9.06057	-7.27557	-7.96224	-9.43178	-8.11057	-8.15391	-8.28654	-10.1106	-7.76391	-9.14224	-10.9322	-8.70557	-9.60391	-10.3956	-9.15224	-8.28057	-8.14399	-7.89057	-9.68391	-9.01891	-10.8939	-8.17391	-10.1822	-8.36224	-10.4339	-10.7022	-7.79057	-10.6822	-7.93724	-8.45891	-11.4689	-8.95724	-9.94057	-10.7556	-8.82391	-10.1639	-9.29891	-10.4806	-10.4856	-10.5772
hsa-miR-1271	-9.37224	-11.3056	-9.36057	-11.1906	-8.48057	-9.89891	-9.73057	-9.18057	-9.13557	-9.45057	-6.63557	-8.26224	-9.62557	-6.94057	-8.13391	-9.14391	-9.81057	-7.50391	-9.93224	-9.16224	-9.20092	-8.47391	-11.3056	-8.74224	-9.13057	-7.79724	-7.32464	-8.98391	-10.1089	-9.01391	-8.62391	-8.79224	-8.15224	-8.28391	-7.81224	-6.79057	-8.77224	-8.75724	-7.76891	-8.04891	-6.79724	-7.66057	-7.69557	-8.22391	-8.25391	-7.21891	-8.26057	-8.33557	-9.63724
hsa-miR-520h	-6.36224	-8.34557	-8.30057	-7.79057	-7.58057	-7.01891	-8.54057	-8.16057	-7.88557	-9.54057	-5.65557	-6.02224	-6.26557	-6.46057	-6.36391	-5.37391	-6.62057	-6.97391	-6.86224	-7.26224	-6.45557	-7.15391	-6.99557	-7.79224	-7.27057	-6.88724	-4.80057	-7.91391	-7.08891	-8.47391	-7.02391	-9.82224	-8.33224	-8.02391	-7.18224	-7.09057	-8.32224	-8.02724	-7.40891	-8.02891	-7.31724	-7.17057	-7.39557	-8.15391	-9.39391	-7.35891	-8.73057	-8.06557	-8.12724
hsa-miR-769-5p	-3.42224	-5.70557	-6.02057	-5.55057	-4.77057	-4.55891	-4.77057	-5.89057	-4.82557	-5.91057	-5.83557	-4.59224	-6.69557	-4.89057	-4.89391	-6.08391	-6.93057	-4.41391	-5.82224	-6.81224	-6.05557	-6.59391	-5.79557	-5.50224	-5.99057	-3.62724	-4.89057	-5.35391	-4.60891	-6.01391	-6.17391	-7.57224	-6.43224	-5.84391	-5.67224	-4.52057	-5.92224	-6.60724	-6.65891	-6.17891	-6.05724	-6.52057	-5.60557	-6.67391	-6.17391	-5.80891	-6.55057	-7.31557	-6.83724
hsa-miR-1237	-8.16224	-7.90557	-8.93057	-8.42057	-7.63057	-7.39891	-8.60057	-7.40057	-8.19557	-8.82057	-7.91557	-6.54224	-9.53557	-7.78057	-7.12391	-7.36785	-8.84057	-8.51391	-8.63224	-9.50224	-7.85557	-8.33391	-9.49557	-7.63224	-8.79057	-9.03724	-6.87057	-7.18391	-7.90891	-8.10391	-7.15391	-8.03224	-6.40224	-8.39391	-9.77224	-6.26057	-7.57224	-7.09724	-6.47891	-7.83891	-7.02724	-6.25057	-7.00557	-8.39391	-7.28391	-6.80891	-7.88057	-8.07557	-7.86724
hsa-miR-1260	-0.972241	-3.96557	-4.08057	-3.03057	-2.17057	-2.15891	-3.42057	-4.07057	-2.33557	-4.77057	-1.68557	-2.81224	-5.38557	-2.74057	-2.81391	-2.35391	-3.50057	-4.24391	-4.30224	-4.35224	-3.55557	-5.09391	-4.09557	-3.69224	-6.35057	-3.27724	-1.24057	-4.02391	-4.77891	-3.43391	-2.18391	-4.71224	-3.91224	-3.52391	-3.20224	-1.45057	-3.19224	-3.90724	-3.23891	-2.90891	-2.85724	-2.72057	-3.41557	-4.31391	-3.58391	-2.83891	-4.94057	-4.38557	-3.09724
hsa-miR-182*	-6.09224	-7.42557	-7.82057	-7.27057	-5.38057	-5.94891	-7.18057	-6.60057	-7.60557	-8.35057	-5.30557	-5.36224	-7.32557	-6.34057	-6.05391	-7.40391	-8.18057	-6.57391	-7.97224	-7.27798	-7.48557	-6.66391	-7.21557	-5.45224	-6.31057	-4.88724	-4.99057	-7.51391	-6.41891	-10.1239	-8.95391	-9.96224	-8.02224	-9.21391	-10.1522	-9.93057	-9.82224	-9.56724	-7.93891	-9.22891	-7.90724	-8.00057	-7.68557	-11.3739	-10.5639	-7.90891	-9.77057	-8.74557	-10.1272
hsa-miR-632	-8.66224	-8.62557	-9.69057	-8.65057	-7.53057	-7.51891	-8.48057	-7.44057	-7.84557	-9.51057	-6.79557	-6.51224	-7.72557	-7.61057	-7.83391	-7.70391	-7.17057	-7.73391	-8.20224	-8.48224	-6.43557	-7.85391	-8.98557	-9.52224	-7.50057	-8.26724	-5.40057	-8.98391	-9.39891	-9.27391	-7.27391	-8.71224	-8.14224	-8.92391	-7.91555	-7.65057	-8.50224	-9.00724	-7.64891	-8.79891	-7.38724	-8.24057	-8.08557	-8.63391	-9.02391	-8.18891	-8.31057	-9.23557	-8.80724
hsa-miR-671-3p	-6.67224	-7.43557	-6.90057	-7.31057	-4.77057	-6.10891	-7.08057	-7.67057	-7.05557	-8.83057	-5.51557	-6.7568	-7.16557	-5.88057	-7.35391	-8.77391	-7.62057	-6.48391	-10.3922	-8.59224	-8.77557	-7.73391	-8.95557	-7.93224	-8.54057	-5.49724	-7.08057	-8.76391	-11.7589	-8.21391	-7.37391	-9.62224	-7.79224	-6.82391	-10.3622	-6.67057	-8.54224	-8.79724	-6.79891	-8.20891	-6.58724	-6.40057	-7.46557	-7.82391	-8.10391	-6.55891	-8.32057	-8.17557	-7.75724
hsa-miR-941	-6.52224	-8.27557	-7.17057	-6.29057	-5.96057	-4.98891	-7.33057	-7.52057	-7.57557	-8.30057	-4.47557	-6.03224	-5.51557	-5.83057	-4.92391	-4.80391	-7.80057	-5.63391	-7.31224	-7.53224	-5.79557	-5.72391	-6.92557	-7.24224	-6.89057	-5.42724	-4.74057	-6.32391	-6.59891	-8.53391	-7.13391	-9.01224	-8.01224	-9.16391	-7.02224	-7.00057	-7.14224	-8.33724	-7.09891	-7.28891	-7.30724	-8.10057	-8.88557	-7.33391	-7.75391	-6.70891	-8.84057	-10.0956	-7.56724
hsa-miR-23b*	-8.10224	-8.47557	-8.67057	-7.74057	-7.66057	-7.15891	-7.40057	-7.51057	-7.61557	-8.51057	-7.1174	-8.51224	-10.6356	-8.70057	-6.54391	-7.41284	-6.91057	-7.01391	-9.29224	-8.52224	-10.5256	-8.94391	-9.91557	-8.40224	-8.11057	-7.35724	-6.98057	-8.05391	-9.10891	-9.02391	-8.08391	-7.90224	-7.71224	-7.64391	-8.96224	-7.10057	-8.64224	-7.94724	-7.07891	-8.72891	-7.24724	-6.81057	-6.83557	-9.18391	-8.06391	-6.69891	-8.04057	-9.50557	-8.75724
hsa-miR-26b*	-4.68224	-7.91557	-7.77057	-7.30057	-6.22057	-5.55891	-7.60057	-8.01057	-7.47557	-7.68057	-5.76557	-6.41224	-6.76557	-4.82057	-5.39391	-5.17391	-6.40057	-6.41391	-7.73224	-8.36224	-6.53557	-8.02391	-7.24557	-7.67224	-8.87057	-4.90724	-4.01057	-6.88391	-7.15891	-7.31391	-6.69391	-7.45224	-7.23224	-6.64391	-6.24224	-6.63057	-6.69224	-7.02724	-7.32891	-6.78891	-9.14724	-7.34057	-7.67557	-7.17391	-6.74391	-6.97891	-7.57057	-7.54557	-6.62724
hsa-miR-30d*	-4.60224	-7.15557	-6.60057	-6.79057	-4.56057	-5.37891	-5.96057	-7.52057	-5.47557	-6.86057	-3.74557	-4.86224	-6.66557	-3.58057	-4.33391	-5.05391	-2.13057	-5.37391	-7.58224	-6.32224	-6.86557	-5.10391	-6.13557	-6.48224	-9.99057	-3.39724	-3.26057	-8.75391	-8.36891	-7.72391	-6.39391	-7.42224	-6.48224	-5.43391	-6.25224	-5.57057	-6.41224	-6.50724	-6.53891	-6.20891	-6.12724	-6.64057	-6.60557	-7.62391	-6.63391	-6.82891	-7.11057	-6.07557	-6.88724
hsa-miR-675b	-7.95512	-10.6856	-8.12057	-9.93244	-9.42057	-8.53891	-8.91057	-9.69057	-9.41557	-10.6206	-9.55557	-9.76224	-9.68557	-7.29057	-5.84391	-9.42391	-9.03057	-8.88077	-11.1322	-8.00224	-8.82629	-8.50767	-8.56557	-8.98133	-10.4406	-5.50724	-2.00057	-9.12391	-8.42891	-9.18391	-7.46391	-5.47224	-7.68224	-5.30391	-6.14224	-7.74057	-5.75224	-6.86724	-7.67891	-5.86891	-7.76724	-7.58057	-7.62557	-5.37391	-5.83391	-5.99891	-7.53057	-9.07557	-10.1072
hsa-miR-646	-8.85012	-10.3556	-12.4206	-9.85057	-9.45057	-8.28891	-9.89086	-8.57057	-9.83557	-11.4306	-9.10557	-7.57224	-10.0956	-10.0706	-8.96391	-8.81671	-9.85057	-9.76059	-9.53224	-9.45224	-9.72529	-11.5239	-8.99557	-9.25224	-8.14057	-8.67917	-7.42057	-10.9739	-9.50891	-11.3639	-10.0539	-10.7122	-9.52224	-11.2739	-11.6322	-9.4553	-10.0622	-10.2321	-8.74891	-10.0689	-8.75724	-9.68843	-9.75557	-9.68391	-10.4139	-10.8289	-10.7406	-11.1656	-11.3172
hsa-miR-103	2.07776	0.204425	1.13943	0.519425	2.37943	2.35109	1.36943	0.379425	1.63443	-0.180575	1.26443	3.00776	0.0244253	1.97943	1.38609	1.78609	0.639425	2.18609	0.367759	0.437759	0.164425	1.05609	-0.0155747	1.17776	0.669425	2.60276	2.79943	1.05609	1.32109	1.39609	0.236092	0.127759	-0.212241	0.596092	0.487759	0.659425	1.09776	0.442759	0.211092	0.741092	-0.207241	-0.0105747	0.564425	0.186092	0.586092	0.281092	0.249425	-0.0755747	0.632759
hsa-miR-26a-1*	-6.19224	-8.68557	-8.35057	-7.36057	-7.21057	-6.44891	-9.16057	-8.63057	-7.23557	-8.14057	-6.84132	-7.35224	-8.28461	-8.57057	-6.83391	-6.58391	-8.18057	-7.56391	-7.93224	-7.91224	-8.88557	-9.58391	-10.1156	-8.45224	-8.41959	-6.77724	-5.00057	-8.96391	-8.72891	-8.96391	-10.7939	-9.38224	-10.8122	-9.35391	-7.89224	-7.97057	-8.56224	-8.75724	-10.4089	-7.80891	-9.03724	-10.2206	-8.84557	-9.73391	-7.65391	-10.6489	-9.15057	-9.49557	-9.52724
hsa-miR-1908	-9.29224	-12.0456	-9.46057	-9.96057	-9.25057	-8.86891	-10.3406	-9.57057	-9.50557	-11.9206	-9.33557	-8.51224	-8.67557	-9.82057	-8.37958	-7.78391	-10.9906	-9.7426	-9.85224	-10.1822	-8.66557	-9.76391	-10.1851	-9.84695	-9.11057	-11.1372	-6.16057	-9.32391	-9.94951	-9.30391	-10.9639	-11.8622	-11.1822	-11.1439	-10.2151	-9.98826	-10.7733	-10.7603	-10.4089	-9.35891	-10.8477	-10.2191	-10.1656	-9.04391	-11.4539	-10.3189	-10.9206	-10.4156	-10.6872
hsa-miR-103-2*	-6.33224	-8.40557	-7.40057	-7.88057	-6.78057	-6.13891	-6.92057	-8.36057	-6.44557	-8.94057	-8.22557	-4.43224	-8.23557	-7.69057	-7.75391	-6.91391	-6.72057	-5.91391	-8.61224	-8.38224	-9.37557	-7.68391	-8.84557	-7.87224	-8.34057	-5.87724	-3.85057	-7.06391	-7.71891	-7.63391	-9.42391	-8.50224	-9.98224	-8.36391	-8.10224	-8.88057	-6.88224	-7.98724	-8.70891	-8.14891	-8.71863	-9.54057	-8.36557	-7.97391	-7.63391	-9.10891	-8.60057	-8.89557	-8.45724
hsa-miR-1179	-7.84224	-9.61557	-9.80057	-9.63057	-9.09057	-7.42891	-11.4406	-12.2806	-9.91557	-11.2306	-8.15591	-7.82224	-7.68557	-8.92057	-8.04636	-8.12391	-9.41057	-8.02391	-9.91224	-10.8122	-9.71557	-8.54391	-7.11557	-8.70224	-9.74057	-9.37724	-7.62057	-9.38391	-9.61183	-11.5739	-10.9029	-11.0122	-12.1622	-11.8939	-11.7622	-10.331	-12.3522	-10.9372	-11.6289	-10.3089	-11.1958	-10.5635	-10.6956	-10.4939	-11.0439	-10.7689	-10.6506	-11.5819	-9.53724
hsa-miR-181a-2*	-4.68224	-6.59557	-4.80057	-6.37057	-4.55057	-5.60891	-4.24057	-5.48057	-4.72557	-5.92057	-6.64557	-6.64224	-5.33557	-5.05057	-4.39391	-3.83391	-5.78057	-3.41391	-4.76224	-5.57224	-6.81557	-4.11391	-6.27557	-3.46224	-4.17057	-2.24724	-3.79057	-6.32391	-6.75891	-4.48391	-8.29391	-6.92224	-8.91224	-7.32391	-8.14224	-6.82057	-6.61224	-6.39724	-7.40891	-7.78891	-10.1672	-7.65057	-6.37557	-7.60391	-7.92391	-8.32891	-7.16057	-7.90557	-8.37724
hsa-miR-1914	-8.66948	-9.81557	-10.9706	-8.80057	-10.0206	-8.55891	-10.2506	-8.63057	-8.16557	-8.95057	-8.34489	-8.60224	-7.77557	-7.74841	-8.89391	-8.63709	-11.4506	-9.06391	-8.01224	-12.2022	-9.54141	-11.0539	-10.7956	-8.51224	-8.73057	-9.59724	-7.66849	-10.4639	-9.80151	-12.5239	-10.1208	-11.8422	-9.18224	-9.73391	-12.3222	-9.5512	-9.43224	-10.3183	-9.43891	-10.5789	-10.4157	-11.5606	-10.2256	-11.8139	-8.51391	-10.7989	-10.4106	-7.99557	-10.4072
hsa-miR-194*	-9.35224	-8.76557	-9.65057	-8.28057	-8.23057	-7.56891	-8.30057	-7.81057	-8.05956	-8.68057	-7.41557	-7.60224	-8.36557	-8.87057	-8.73391	-7.56391	-8.75057	-8.03391	-7.23224	-8.14224	-8.54557	-8.50391	-8.27557	-7.12224	-7.91057	-7.61724	-6.56379	-9.25391	-8.57891	-11.3639	-8.73553	-8.73224	-9.74224	-9.17391	-10.1022	-8.16625	-8.51224	-8.91724	-8.58267	-8.57891	-9.03252	-10.2906	-7.72557	-9.13391	-8.46391	-9.85891	-9.75057	-9.72557	-5.47724
hsa-miR-1972	-5.77224	-6.42557	-6.48057	-6.81057	-4.56057	-5.80891	-6.90057	-6.09057	-5.16557	-6.90057	-7.15557	-4.14224	-6.47557	-8.34057	-6.43391	-6.25391	-6.39057	-6.03391	-7.19224	-6.54224	-9.65557	-6.89391	-7.68557	-6.38224	-5.95057	-5.81724	-6.75057	-7.36391	-8.53891	-9.52391	-7.27699	-7.09224	-7.83224	-7.57391	-9.15224	-6.70627	-6.40224	-6.78724	-8.11891	-6.87891	-10.6372	-8.70057	-5.65557	-5.95391	-6.69391	-8.54891	-7.10057	-7.51557	-7.10724
hsa-miR-664	-0.832241	-3.60557	-3.29057	-3.27057	-1.63057	-2.62891	-3.07057	-2.99057	-2.62833	-3.24057	-4.31557	-1.41224	-3.58557	-2.68057	-1.40391	-1.51391	-3.88057	-2.09391	-2.57224	-2.36224	-3.66557	-3.55391	-3.62557	-3.17224	-3.45057	-0.667241	-2.35057	-3.34391	-5.48891	-4.38391	-8.47391	-3.71224	-4.73224	-4.33391	-4.17224	-5.84057	-3.12224	-3.08724	-5.72891	-3.85891	-6.14724	-5.56057	-4.00557	-4.21391	-3.77391	-5.34891	-4.44057	-4.06557	-3.96724
hsa-let-7b*	-1.49224	-6.13557	-3.99057	-5.09057	-2.53057	-4.80891	-3.09057	-5.03057	-4.0535	-4.66057	-3.85557	-4.39224	-5.00557	-2.12057	-2.42391	-3.49391	-5.75057	-4.45391	-4.31224	-4.57224	-4.06557	-5.18391	-5.24557	-4.36224	-6.56057	-3.01724	-3.55057	-4.54391	-5.13891	-6.50391	-5.82391	-5.53224	-5.71224	-4.85391	-4.91224	-4.42057	-4.72224	-4.92724	-5.72891	-5.24891	-5.00724	-5.12057	-5.13557	-5.40391	-4.57391	-5.01891	-5.63057	-5.13557	-6.13724
hsa-miR-195*	-7.00264	-8.64266	-8.30911	-8.96806	-5.86057	-8.10891	-8.03619	-8.21547	-7.50111	-8.80986	-6.67354	-6.93619	-8.11611	-5.80057	-6.26391	-8.68391	-7.72057	-7.90506	-6.68224	-8.20745	-7.89557	-8.49391	-8.36956	-9.15224	-8.25744	-8.10724	-6.00592	-6.15391	-7.53891	-10.1539	-7.67391	-6.70224	-7.04224	-6.40391	-6.35224	-6.71057	-6.99224	-6.98724	-7.34891	-6.13891	-6.49724	-7.36057	-5.96557	-7.36391	-9.26391	-6.45891	-6.42057	-6.54557	-8.40724
hsa-miR-125b-1*	-7.43224	-7.94842	-7.37057	-8.27807	-7.40057	-7.00891	-6.43057	-5.76057	-6.79502	-7.91057	-5.98734	-6.38224	-6.36557	-4.87057	-6.45391	-6.283	-10.0106	-7.04391	-9.44224	-7.67224	-7.18057	-6.76391	-7.57557	-7.88224	-7.5584	-5.54724	-6.07057	-6.92391	-8.45891	-5.20391	-6.43391	-5.86224	-6.41224	-5.51391	-6.51224	-5.42057	-6.64224	-5.82724	-6.48891	-6.19891	-6.86724	-6.24057	-5.56557	-6.74391	-5.90391	-5.56891	-6.75057	-8.21557	-8.17724
hsa-miR-558	-9.08224	-10.5456	-10.6606	-11.4606	-10.3906	-9.55891	-10.2306	-9.80057	-10.2656	-12.2706	-8.72557	-8.43224	-8.26557	-9.72057	-9.23391	-8.58391	-11.2906	-9.98391	-10.2722	-9.84224	-9.74557	-10.0939	-10.9956	-9.70224	-10.4106	-10.7672	-8.64057	-10.5539	-10.4396	-11.6739	-11.6539	-11.5822	-10.1722	-10.9139	-10.6234	-11.3706	-11.1022	-11.4172	-9.87891	-11.7789	-11.0772	-11.4406	-10.7956	-8.72391	-10.8439	-11.8889	-11.0906	-11.4756	-12.0172
(hsa-miR-1201)	-4.17224	-3.49557	-4.02057	-4.32057	-1.85057	-3.21891	-3.83057	-3.85057	-3.73557	-3.71057	-1.94557	-2.08224	-2.47557	-2.00057	-2.25391	-2.22391	-2.97057	-1.62391	-3.43224	-2.30224	-2.75557	-0.653908	-2.63557	-2.67224	-2.26057	-0.267241	-1.58057	-2.83391	-4.12891	-3.75391	-3.67391	-3.56224	-3.03224	-3.09391	-3.56224	-2.87057	-3.13224	-3.18724	-3.15891	-4.18891	-2.70724	-2.98057	-3.54557	-3.82391	-3.56391	-3.29891	-3.71057	-3.87557	-3.80724
hsa-miR-20a*	-5.83224	-5.02557	-3.80057	-6.21057	-6.24057	-5.36891	-6.21057	-5.18057	-5.44557	-6.47057	-3.87557	-4.36224	-5.89557	-3.13057	-4.18391	-4.59391	-4.60057	-4.49391	-5.81224	-5.71224	-4.94557	-3.66391	-5.49557	-5.16224	-5.87057	-3.24724	-2.53057	-5.06391	-5.75891	-5.79391	-6.43391	-6.88224	-6.82224	-6.29391	-6.24224	-4.55057	-5.81224	-6.50724	-6.40891	-6.48891	-6.86724	-5.97057	-7.26557	-7.42391	-7.32391	-6.14891	-6.90057	-7.27557	-6.67724
hsa-miR-455-3p	-0.842241	-3.23557	-2.16057	-2.40057	-2.07057	-2.28891	-2.11057	-2.97057	-1.99557	-3.50057	-0.955575	-5.28224	-3.43557	-1.44057	-1.02391	-1.35391	-1.58057	-2.79391	-3.64224	-1.82224	-2.06557	-2.55391	-2.71557	-4.83224	-3.61057	0.532759	-1.38057	-2.82391	-3.55891	-3.49391	-2.41391	-3.01224	-2.93224	-1.38391	-3.02224	0.169425	-2.09224	-2.79724	-1.06891	-3.36891	-0.317241	-1.66057	-0.0755747	-3.31391	-1.85391	-2.29891	-1.61057	-1.77557	-4.76724
hsa-miR-582-3p	-7.27768	-8.71557	-10.5306	-8.06057	-7.84992	-9.24891	-9.79057	-8.39057	-9.44557	-8.86057	-8.29557	-7.95224	-7.45557	-8.40057	-8.76391	-7.24453	-5.88057	-9.22391	-7.27224	-7.24224	-7.09557	-6.96391	-7.56557	-7.27224	-6.43057	-7.1032	-6.27187	-8.61391	-8.71891	-8.53391	-9.77391	-10.5322	-7.94224	-8.87391	-11.9022	-9.66057	-9.90224	-9.31724	-9.29891	-9.07891	-8.95724	-10.0906	-8.53557	-11.5139	-9.37391	-8.86891	-10.4706	-9.67557	-10.9372
hsa-miR-409-5p	-9.57224	-10.3944	-10.0522	-11.1506	-9.3166	-9.73891	-10.8206	-9.16057	-9.83557	-11.6106	-8.42011	-8.67663	-9.55557	-7.85057	-8.66391	-8.7215	-9.64057	-9.6645	-9.18224	-8.60224	-10.0156	-9.59391	-10.1139	-9.7645	-8.56057	-8.75724	-7.74595	-8.28391	-10.8089	-10.6139	-9.17391	-11.1522	-10.3222	-7.87391	-10.3622	-8.34057	-8.41224	-9.30724	-9.74891	-9.65891	-9.39724	-9.88057	-8.79557	-8.61391	-8.57391	-8.53891	-9.65057	-11.1456	-11.3472
hsa-miR-19b-1*	-8.20224	-7.53557	-7.77057	-7.85057	-10.8006	-8.09891	-8.89057	-7.69057	-7.57557	-8.55057	-6.03557	-7.08224	-9.28557	-6.57057	-6.89391	-6.15391	-9.15057	-6.94391	-7.67224	-9.77224	-7.97557	-7.35391	-8.08557	-8.16224	-8.79057	-6.88724	-5.17057	-7.42391	-6.87891	-7.68391	-8.67391	-8.37224	-9.15224	-8.54391	-8.26224	-6.55057	-8.60224	-8.67724	-8.13891	-8.86891	-8.47724	-9.00057	-8.62557	-10.9739	-10.2439	-7.47891	-9.79057	-8.79557	-8.41724
hsa-miR-511	-8.71224	-9.61557	-9.88057	-10.9406	-9.89057	-7.64891	-9.18542	-10.3106	-7.94557	-9.93057	-7.51557	-7.52224	-6.68557	-7.14057	-9.46391	-6.71391	-9.65133	-7.28391	-11.1522	-8.52224	-9.02222	-8.89391	-8.76557	-9.68224	-9.39865	-9.45724	-6.16057	-9.42391	-7.73891	-12.1439	-10.2439	-9.96224	-10.2822	-9.96391	-9.14224	-8.94057	-11.8722	-11.0672	-9.98891	-9.62891	-9.55724	-10.2806	-9.43557	-9.51391	-8.25391	-8.85891	-12.1006	-10.1356	-8.40724
hsa-miR-200c*	-5.36224	-8.68557	-7.97057	-8.06057	-7.43057	-5.93891	-7.40057	-9.20057	-7.30557	-9.63057	-5.31557	-5.69224	-8.87557	-5.93057	-6.39391	-5.35391	-6.48057	-5.35391	-8.77224	-8.52224	-7.69557	-8.51391	-8.67557	-6.26224	-9.72057	-5.04724	-4.74057	-7.83391	-7.58891	-10.5839	-7.89391	-12.2522	-9.82224	-10.2339	-8.83224	-11.1806	-8.57224	-9.34724	-9.51891	-8.94891	-8.23724	-8.78057	-9.60557	-10.2611	-9.78391	-9.05891	-10.7306	-9.74557	-8.64724
hsa-let-7a*	-3.85224	-5.51557	-5.00057	-5.66057	-4.17057	-6.05891	-4.79057	-5.52057	-4.60557	-5.62057	-4.75557	-5.05224	-5.74557	-3.69057	-3.15391	-4.55391	-5.36057	-4.89391	-5.95224	-5.01224	-5.08557	-6.07391	-6.47557	-5.30224	-6.67057	-3.46724	-3.30057	-5.33391	-5.90891	-6.69391	-5.47391	-5.88224	-6.65224	-5.47391	-5.40224	-4.97057	-5.43224	-6.24724	-5.95891	-5.72891	-6.62724	-5.91057	-6.08557	-6.85391	-5.89391	-6.57891	-6.93057	-6.78557	-6.66724
hsa-miR-135a*	-7.03224	-8.65521	-8.03057	-8.32057	-6.87057	-8.90891	-6.17057	-8.36057	-8.29557	-8.96057	-6.68457	-6.93851	-8.12582	-6.07625	-6.17391	-6.9839	-8.50969	-7.41391	-7.37224	-6.68224	-7.88134	-9.16391	-8.01557	-8.03216	-9.48057	-8.06724	-6.01028	-6.69391	-10.0289	-8.86682	-9.71898	-9.46224	-9.98224	-9.72391	-11.3122	-6.80057	-9.41224	-8.64724	-9.56891	-10.6989	-9.73724	-9.21057	-7.77557	-10.7939	-12.9239	-10.2689	-8.86057	-10.9556	-10.8472
hsa-miR-1468	-8.26224	-8.72557	-10.2506	-8.38057	-6.53057	-10.7289	-8.48057	-9.55057	-8.87557	-9.76057	-5.99557	-7.14224	-8.43557	-6.85067	-7.13391	-7.54391	-9.28467	-6.24391	-10.2822	-9.20224	-9.13557	-8.34063	-7.14557	-8.66224	-9.03582	-6.04724	-6.77918	-10.9639	-9.84891	-11.8639	-8.49391	-9.51224	-10.7122	-9.48391	-9.79224	-9.00683	-10.6122	-9.77445	-8.93891	-10.0789	-9.87184	-9.23037	-9.57557	-10.2623	-9.97984	-9.99891	-8.71057	-10.2558	-9.69724
hsa-miR-191	1.06776	-1.26557	-0.820575	-0.950575	1.36943	0.391092	0.309425	-1.43057	0.114425	-2.02057	0.594425	2.19776	-0.845575	0.399425	0.786092	1.45609	-0.360575	1.84609	-0.332241	-0.0722414	-0.545575	-0.913908	0.0944253	1.43776	-0.260575	2.78276	1.92943	-0.293908	-0.748908	-0.873908	-1.85391	-2.21224	-2.86224	-1.60391	-1.55224	-1.87057	-1.24224	-1.91724	-1.93891	-1.86891	-2.89724	-2.20057	-1.19557	-1.68391	-1.44391	-2.60891	-1.91057	-1.86557	-0.937241
hsa-miR-145*	-4.45224	-4.91557	-4.77057	-7.90057	-6.19057	-6.86891	-5.15057	-4.89057	-4.97557	-3.95057	-7.64557	-7.52224	-8.14557	-3.98057	-4.03391	-5.13391	-5.44057	-7.18391	-7.29224	-4.64224	-6.89557	-6.26391	-6.62557	-7.79224	-4.12057	-4.16724	-5.51057	-3.33391	-7.32891	-5.64391	-8.01391	-5.63224	-7.39224	-5.90391	-6.19224	-7.33057	-5.64224	-5.98724	-7.03891	-5.88891	-7.72724	-8.58057	-6.68557	-7.06391	-5.18391	-7.34891	-6.16057	-6.79557	-5.34724
hsa-miR-378*	-6.04224	-7.82557	-7.09057	-5.95057	-6.09057	-4.54891	-6.85057	-8.51057	-7.02557	-7.52057	-7.02557	-6.87224	-8.05557	-7.64057	-7.16391	-6.54391	-7.10057	-7.09391	-8.88224	-8.14224	-9.27557	-10.0439	-8.82557	-8.34224	-9.86057	-6.26724	-5.44057	-6.81391	-6.67891	-10.1339	-9.09391	-8.56224	-8.94224	-7.99391	-7.89224	-7.86057	-8.14224	-7.76724	-9.00891	-9.05891	-9.01724	-8.62057	-8.22557	-7.82391	-7.60391	-9.07891	-7.88057	-8.11557	-5.53724
hsa-miR-181c*	-4.57224	-6.38557	-5.84057	-8.21057	-5.66057	-6.67891	-5.79057	-6.10057	-6.36557	-6.54057	-7.36557	-5.81224	-5.95557	-5.76057	-5.43391	-5.87391	-7.00558	-5.74391	-7.24224	-7.77224	-7.59557	-6.06391	-7.47557	-7.41224	-6.81057	-3.75724	-5.53057	-5.35391	-6.09891	-5.69391	-8.43391	-8.38224	-9.56224	-8.26391	-8.17224	-7.08057	-7.96224	-7.79724	-8.18891	-9.67891	-9.00724	-7.29057	-6.85557	-10.0839	-8.42391	-10.8689	-7.54057	-7.56557	-10.2472
hsa-miR-624*	-9.88224	-10.2556	-10.9906	-10.2806	-9.11057	-8.01891	-11.2506	-8.95057	-8.83959	-12.5606	-8.01084	-7.27224	-7.88557	-7.32057	-9.50391	-6.13391	-7.49057	-8.28391	-8.58224	-9.17224	-9.61557	-8.90203	-9.70469	-9.08224	-9.39057	-8.42724	-7.33868	-10.2439	-8.25891	-11.3239	-10.7309	-12.1322	-12.9022	-11.5739	-10.8622	-10.9206	-9.36224	-9.51724	-11.3689	-9.79891	-10.8672	-9.87057	-9.86557	-11.5239	-10.5839	-10.5378	-11.3906	-11.41	-10.6072
hsa-miR-661	-8.36224	-9.62557	-10.7106	-11.5406	-7.04057	-7.91891	-9.23057	-8.58057	-8.69557	-9.58057	-8.15138	-7.31224	-8.67557	-7.55286	-9.99391	-8.68391	-9.71057	-8.34391	-8.55224	-10.1422	-10.7356	-9.04171	-9.84162	-8.68224	-8.61057	-9.27724	-8.00057	-10.9139	-10.0189	-13.1039	-9.96568	-10.3422	-10.5051	-12.0139	-10.4022	-9.39058	-9.71224	-9.84724	-9.81838	-10.0589	-10.2579	-9.63319	-8.40557	-11.1739	-9.52391	-9.7808	-10.5506	-10.6256	-9.89724
hsa-miR-1913	2.30776	-1.27557	-0.350575	-0.300575	0.909425	2.11109	-0.160575	-2.35057	0.144425	-2.04057	-0.375575	0.977759	-0.965575	-0.760575	-1.26391	0.896092	-0.550575	-0.473908	-1.84224	-2.03224	-1.97557	-3.52391	-1.97557	-0.572241	-3.23057	0.872759	1.38943	-1.69391	-2.83891	-3.76391	-8.81391	-3.27224	-5.75224	-2.71391	-2.31224	-7.69057	-2.00224	-2.56724	-5.47891	-2.09891	-6.90724	-4.83057	-2.47557	-2.77391	-2.40391	-4.18891	-3.90057	-3.14557	-1.52724
hsa-miR-744*	-7.58224	-7.69557	-7.48057	-7.63057	-7.38057	-7.70891	-7.26057	-6.94057	-6.35557	-8.76057	-7.07557	-7.22224	-7.65657	-7.74057	-7.03391	-5.85391	-6.58057	-5.00391	-8.47224	-7.33224	-7.81557	-7.75391	-8.87557	-5.81224	-8.24057	-5.13724	-7.41057	-8.14391	-6.98891	-7.57391	-12.0039	-8.56224	-11.6322	-8.99391	-8.13224	-11.0806	-9.80224	-8.04724	-9.74891	-8.09891	-9.30823	-7.67057	-8.13557	-7.80391	-10.4639	-8.85891	-8.32057	-8.77557	-8.23724
hsa-miR-99b*	-4.18224	-5.71557	-5.02057	-6.42057	-5.38057	-4.55891	-5.32057	-6.06057	-4.36557	-5.76057	-3.54557	-3.16224	-5.13557	-3.02057	-5.68391	-3.93391	-6.58057	-4.13391	-5.80224	-5.12224	-6.28557	-3.93391	-5.23557	-4.15224	-5.23057	-2.12724	-1.60057	-5.56391	-4.97891	-5.57391	-5.84391	-6.14224	-6.83224	-5.75391	-6.08224	-6.28057	-5.56224	-6.11724	-7.17891	-5.89891	-6.22724	-6.63057	-5.71557	-7.56391	-5.45391	-6.70891	-6.71057	-6.72557	-7.60724
hsa-miR-23a*	-8.07335	-9.7182	-9.38394	-10.037	-9.01057	-6.78891	-9.11284	-9.29349	-8.57815	-9.88643	-6.82557	-7.99651	-9.1836	-10.6806	-8.73391	-6.66391	-7.68057	-8.96827	-8.58224	-9.2826	-8.95397	-7.99391	-9.43859	-7.97224	-9.32352	-10.1572	-7.07044	-7.50391	-9.32891	-12.0439	-9.20391	-11.4322	-8.86224	-8.13391	-8.6697	-8.74057	-8.68224	-9.69724	-10.7889	-9.32891	-9.25724	-11.0506	-8.98557	-8.27391	-8.35391	-7.49891	-9.43057	-9.65557	-7.97724
hsa-miR-191*	-6.25224	-9.05968	-8.07057	-9.3856	-7.80057	-8.56891	-7.74057	-9.78057	-7.90848	-9.47057	-6.69557	-9.33224	-8.53211	-7.06057	-8.17391	-7.3867	-9.32057	-6.88391	-9.77224	-8.76224	-8.28875	-8.64391	-9.48557	-6.04224	-8.67024	-5.81724	-5.30057	-8.31391	-8.78891	-9.48391	-8.94391	-10.3922	-8.83224	-7.88391	-10.1422	-8.80057	-9.25224	-9.52724	-9.56891	-9.91891	-9.86724	-8.39057	-9.71557	-9.94694	-9.27391	-8.95891	-9.85057	-9.26557	-8.00724
hsa-miR-1224-3p	-7.10224	-9.53557	-8.96057	-5.83057	-6.70057	-7.12891	-9.76057	-7.58057	-6.60557	-9.87057	-7.60557	-6.46224	-10.0856	-9.15057	-5.67391	-7.12653	-9.73057	-7.28391	-9.97224	-7.34224	-6.74557	-8.14391	-7.07557	-8.35224	-8.13057	-8.78724	-5.42057	-8.82391	-6.63891	-9.32391	-6.93391	-10.8422	-8.31224	-9.14391	-10.4122	-6.60057	-8.03224	-7.99724	-7.24891	-9.56891	-8.17724	-8.09057	-8.92557	-9.19391	-8.65391	-8.19891	-7.93057	-9.75557	-9.51724
hsa-miR-649	-10.2322	-7.95557	-9.42057	-9.82057	-9.1066	-8.81318	-9.58088	-8.11057	-9.03642	-12.2206	-7.27557	-8.46551	-9.16557	-9.85057	-8.09589	-8.51414	-9.14057	-8.30391	-10.0413	-9.86224	-8.83557	-9.30391	-8.76557	-9.5611	-10.5906	-9.08724	-7.54103	-10.0039	-11.2389	-10.6239	-10.5439	-11.3422	-9.79224	-8.89391	-9.34366	-9.77057	-9.90508	-9.39724	-9.05891	-9.69891	-8.89724	-9.70057	-8.08557	-8.83391	-9.55391	-11.8989	-10.4406	-9.80557	-12.3772
hsa-miR-663b	-3.59224	-4.62557	-6.14057	-4.11057	-3.83057	-3.76891	-5.74057	-2.99057	-5.95557	-5.06057	-2.68557	-3.15224	-3.69557	-3.77057	-3.04391	-3.62391	-3.85057	-3.32391	-4.86224	-6.11224	-1.74557	-3.39391	-6.08557	-4.72224	-4.27057	-3.80724	-2.87057	-2.93391	-4.29891	-5.06391	-5.73391	-7.05224	-4.37224	-6.30391	-7.11224	-5.73057	-6.79224	-6.99724	-5.31891	-7.12891	-6.14724	-5.64057	-6.76557	-6.93391	-6.65391	-5.85891	-6.86057	-6.74557	-3.83724
hsa-miR-634	-9.22224	-9.87557	-9.32057	-8.84057	-8.57057	-8.97891	-9.70057	-9.07057	-9.66557	-11.0906	-9.78557	-7.62224	-8.09557	-7.55057	-8.94391	-8.54923	-8.54057	-9.02391	-11.0022	-10.0522	-7.01557	-8.14391	-9.78557	-9.39224	-10.9906	-9.76724	-8.67057	-11.0839	-10.6089	-10.6639	-8.51391	-11.1422	-8.94224	-9.90391	-10.2822	-9.51057	-10.0722	-11.5072	-10.2689	-10.8789	-8.78724	-8.96057	-11.0856	-11.4439	-10.3839	-10.7389	-10.1506	-10.5256	-8.84724
hsa-miR-1248	-1.28224	-1.59557	-2.17057	-1.35057	-0.210575	-1.81891	-2.22057	-1.79057	-1.97557	-2.58057	-0.625575	1.28776	-1.79557	0.639425	0.426092	-1.51391	-2.48057	-1.15391	-2.45224	-1.68224	-1.26557	-1.14391	-1.70557	-2.52224	-2.82057	-0.767241	0.0494253	-2.59391	-2.90891	-3.14391	-1.39391	-1.63224	-1.54224	-1.37391	-3.23224	-1.04057	-1.35224	-1.77724	-1.12891	-1.76891	-0.807241	-1.25057	-1.45557	-2.59391	-1.35391	-1.91891	-1.30057	-1.62557	-1.73724
hsa-miR-889	-10.0422	-11.3292	-11.7106	-11.6559	-10.2535	-9.95289	-10.9306	-10.9706	-9.88557	-11.0506	-8.94557	-9.61287	-10.8011	-8.06057	-9.55391	-9.21391	-10.7606	-10.601	-11.1781	-10.1622	-10.6156	-9.69391	-11.0455	-10.6963	-9.52057	-9.51003	-8.74057	-12.1339	-11.2789	-12.8739	-12.0839	-12.9122	-12.7022	-8.90391	-11.1722	-9.87057	-11.6922	-11.1232	-10.3989	-9.78891	-9.91724	-12.0706	-10.7908	-10.9939	-9.81391	-10.7335	-10.7906	-11.1556	-10.9102
hsa-miR-1227	-6.63224	-6.72557	-6.92057	-7.20057	-6.65057	-6.76891	-7.50057	-7.36057	-6.84557	-7.43057	-4.84557	-5.64224	-6.21557	-7.15057	-5.86391	-6.34391	-6.65057	-5.13391	-6.68224	-8.01224	-5.68557	-6.86391	-6.60557	-7.80224	-6.83057	-5.43724	-5.49057	-6.23391	-6.84891	-6.12391	-5.12391	-6.79224	-5.51224	-6.12391	-7.67224	-5.16057	-6.07224	-6.52724	-5.11891	-6.91891	-4.84724	-5.09057	-5.50557	-5.80391	-6.27391	-5.61891	-6.35057	-5.76557	-5.80724
hsa-miR-330-5p	-7.08224	-9.00299	-8.93057	-8.45057	-6.07057	-6.17891	-7.98057	-9.08057	-7.71557	-10.2306	-5.20557	-9.11224	-8.47442	-5.68057	-7.59391	-6.20391	-9.38057	-6.74391	-8.30224	-8.17224	-10.7256	-8.96391	-8.01557	-8.51224	-10.4106	-6.69724	-6.22057	-7.81391	-9.52891	-10.5739	-9.46391	-10.4622	-8.89224	-8.41391	-9.19224	-7.39057	-8.79224	-8.94724	-8.65816	-9.21891	-9.04724	-8.22057	-8.25557	-9.63391	-8.81391	-8.44891	-9.55057	-8.90557	-8.44724
hsa-miR-1238	-5.28224	-9.64557	-8.82057	-10.0306	-7.12057	-5.96891	-9.30057	-10.3806	-7.30557	-12.0906	-7.37557	-7.13224	-9.25481	-6.93057	-7.81391	-8.48391	-9.70057	-8.16391	-9.92224	-11.8622	-8.25557	-10.1739	-9.497	-10.4722	-9.39228	-8.62724	-5.60057	-10.9839	-10.0689	-10.6339	-9.43391	-12.3022	-10.8615	-11.4139	-9.33224	-8.06057	-10.5122	-9.84724	-10.1775	-10.1489	-9.70724	-11.9306	-11.5556	-11.0302	-10.6539	-10.1372	-10.8328	-10.3556	-9.92724
hsa-miR-188-3p	-7.30224	-8.20557	-7.80057	-8.68057	-6.58057	-8.19891	-6.39057	-8.19057	-7.30557	-8.74057	-7.66557	-6.86224	-5.71557	-5.15057	-7.56391	-6.90934	-7.28057	-6.42391	-8.96224	-7.58224	-10.7756	-8.51391	-8.35557	-9.35224	-7.59057	-5.78724	-6.90057	-7.44391	-8.45891	-9.92391	-7.01391	-9.35224	-8.98224	-6.57391	-9.18224	-6.65057	-8.45224	-8.63724	-8.35891	-8.54891	-8.71724	-6.85057	-7.53557	-10.6839	-8.41391	-7.71891	-8.16057	-7.90557	-9.92724
hsa-miR-125b-2*	-6.71224	-8.61557	-6.64057	-10.5606	-8.25057	-5.20891	-8.57057	-9.42057	-8.33557	-7.20057	-9.18557	-5.52224	-9.65557	-5.58057	-5.02391	-6.65246	-9.83057	-6.15391	-9.95224	-8.55224	-7.45557	-9.13391	-7.06557	-7.70513	-8.22057	-4.40724	-3.17057	-8.01391	-5.42891	-6.84391	-7.24391	-7.04224	-8.07224	-6.21391	-6.57224	-7.12057	-8.26224	-8.20724	-8.39891	-7.74891	-6.52724	-9.67057	-9.37557	-7.90391	-6.87391	-7.78891	-7.35057	-8.63557	-9.68724
hsa-miR-16-2*	-4.65224	-5.97557	-6.80057	-6.47057	-4.76057	-4.28891	-6.35057	-5.60057	-6.14557	-6.52057	-6.17557	-3.82224	-8.33557	-4.61057	-4.74391	-6.14391	-6.67057	-6.80391	-6.14224	-6.41224	-6.44557	-5.86391	-8.44557	-7.31224	-10.8906	-5.56724	-2.40057	-5.27391	-5.48891	-6.15391	-4.76391	-7.87224	-6.02224	-6.25391	-6.05224	-5.25057	-5.70224	-6.24724	-6.42891	-6.11891	-7.40724	-5.92057	-7.06557	-6.87391	-7.50391	-7.54891	-7.85057	-8.08557	-6.58724
hsa-miR-340*	-6.69224	-8.85557	-7.95057	-7.99057	-6.17057	-8.87891	-7.32057	-8.43057	-6.74557	-9.12057	-6.91557	-6.41224	-7.38557	-5.64057	-5.40391	-5.54391	-6.80057	-5.75391	-7.64224	-7.23224	-7.07557	-6.26391	-7.56557	-4.75224	-8.81057	-4.92724	-6.72057	-7.76391	-7.76891	-8.53391	-8.06391	-9.51224	-11.6522	-8.59391	-8.83224	-8.20057	-9.43224	-9.01724	-8.80891	-8.25891	-8.79724	-9.87057	-7.97557	-9.31391	-8.94391	-9.52891	-8.53057	-9.15557	-10.3072
hsa-miR-34a*	-3.50224	-6.54557	-4.97057	-5.73057	-5.15057	-4.64891	-6.67057	-5.06057	-4.58557	-6.17057	-4.17557	-6.30224	-5.93557	-7.66057	-3.92391	-4.62391	-5.62057	-4.58391	-5.25224	-6.18224	-5.07557	-7.58391	-5.27557	-4.82224	-7.19057	-5.41724	-5.11057	-5.82391	-5.83891	-8.82391	-5.36391	-8.14224	-9.18224	-5.45391	-6.97224	-5.43057	-8.15224	-6.35724	-7.14891	-6.67891	-7.03724	-7.74057	-7.65557	-7.59391	-5.27391	-6.88891	-7.43057	-7.99557	-8.67724
hsa-miR-342-5p	-6.29224	-6.91557	-6.43057	-6.32057	-4.93057	-6.15891	-6.67057	-6.73057	-6.37557	-7.58057	-5.82557	-4.49224	-5.61557	-4.45057	-4.17391	-5.22391	-7.60057	-4.04391	-5.67224	-5.51224	-7.78557	-5.50391	-5.77557	-5.38224	-5.65057	-4.07724	-3.95057	-5.00391	-6.13891	-7.59391	-5.85391	-6.71224	-7.56224	-6.67391	-4.96224	-6.03057	-5.91224	-7.36724	-6.45891	-6.08891	-6.64724	-6.96057	-6.21557	-5.18391	-6.46391	-6.18891	-6.50057	-6.79557	-3.93724
hsa-miR-639	-9.19224	-10.5356	-11.1706	-10.7406	-9.56057	-8.82891	-9.84057	-10.4206	-9.62557	-11.2806	-7.78557	-7.99224	-10.3215	-8.27316	-9.51391	-9.16935	-10.0606	-10.0539	-10.7012	-10.4622	-9.59557	-10.4239	-10.5621	-10.9622	-9.15057	-11.0772	-7.73057	-11.0039	-10.3323	-11.9339	-11.0939	-11.3822	-12.0022	-10.6239	-9.54224	-10.3368	-11.2122	-10.3372	-10.6189	-12.0689	-11.2016	-10.5639	-10.3456	-11.5979	-11.2539	-10.4189	-11.1006	-11.587	-11.0772
hsa-let-7i*	-4.68224	-5.93557	-5.19057	-6.57057	-5.53057	-5.06891	-5.74057	-4.38057	-4.87557	-5.52057	-6.11557	-6.26224	-5.22557	-6.13057	-5.79391	-6.36391	-4.59057	-5.61391	-6.24224	-6.64224	-6.15557	-6.52391	-6.56557	-6.37224	-5.92057	-6.09724	-5.31057	-5.33391	-5.37891	-7.36391	-5.31391	-5.89224	-5.42224	-5.43391	-4.10224	-4.82057	-5.09224	-5.72724	-7.14891	-4.63891	-5.74724	-6.55057	-6.21557	-6.12391	-4.94391	-5.65891	-6.50057	-6.23557	-5.96724
(hsa-miR-1259)	-9.82224	-6.20557	-7.19057	-7.56057	-7.39057	-6.69891	-7.79057	-6.73057	-6.90557	-7.12057	-7.41557	-4.52224	-6.30557	-8.01057	-8.75391	-6.27391	-4.12057	-5.50391	-6.11224	-5.46224	-8.46557	-5.27391	-5.65557	-5.22224	-6.25057	-4.31724	-5.96057	-6.21391	-6.87891	-6.76391	-8.93391	-7.89224	-7.16224	-7.72391	-8.52224	-8.92057	-7.37224	-7.57724	-6.97891	-11.1289	-9.05724	-7.77057	-6.84557	-7.76391	-7.32391	-8.75891	-7.40057	-7.45557	-7.63724
hsa-miR-33a*	-9.20224	-10.5656	-10.1606	-10.7806	-8.21057	-9.23891	-8.83057	-11.0406	-8.47557	-10.7206	-7.91506	-7.34224	-8.29557	-7.51057	-7.37391	-7.82391	-9.32057	-7.84391	-8.42224	-9.48224	-9.13557	-9.79391	-9.68557	-8.58224	-9.25057	-8.08724	-5.73057	-9.08391	-9.95891	-11.4739	-9.77391	-9.99224	-11.6422	-12.1239	-9.63224	-9.5635	-9.71224	-9.61724	-11.4989	-10.7489	-10.2672	-10.0006	-10.1956	-9.58391	-10.0839	-9.94599	-11.6006	-9.11557	-9.61724
hsa-miR-34b*	-0.882241	-10.7056	-4.37057	-8.60057	-6.84057	-2.83891	-4.42057	-8.60057	0.494425	-3.93057	-8.12557	-4.81224	-6.76899	-4.72446	-2.96391	-5.62518	-7.16458	-7.34391	-9.52224	-6.71224	-6.52075	-11.2039	-3.43557	-9.59224	-6.90466	-7.76724	-4.6494	-6.96391	-10.0189	-10.6639	-4.72391	-11.0022	-5.37224	-5.12391	-4.10224	-2.79057	-3.52224	-2.93724	-5.99891	-4.31891	-6.05724	-7.03057	-3.71557	-5.51391	-3.89391	-6.91891	-4.73057	-6.45557	-8.57724
hsa-miR-379*	-8.60224	-11.6656	-9.95057	-10.2806	-9.05546	-8.75518	-9.17057	-8.82057	-9.22557	-9.75057	-8.15169	-8.41117	-9.81557	-7.92057	-9.29391	-7.43391	-8.07057	-9.35391	-9.38224	-9.04224	-9.35893	-9.74391	-9.84814	-8.96224	-8.66057	-9.51724	-7.48125	-9.93391	-10.1189	-11.0039	-8.91231	-10.4122	-11.6222	-8.15391	-8.97224	-8.34329	-8.53224	-9.65724	-10.1389	-7.32891	-9.2046	-10.9406	-8.79557	-6.63391	-7.31391	-8.78891	-10.1106	-8.79557	-9.26724
(hsa-miR-1974)	6.15776	5.18443	4.16943	5.08943	5.53943	6.91109	5.32943	5.16943	6.09443	3.56943	4.64443	5.72776	5.26443	5.60943	4.12609	7.43609	6.38943	6.26609	5.60776	5.34776	4.18443	3.74609	4.74443	5.74776	5.43943	6.94276	6.12943	4.68609	3.91109	4.18609	-1.06391	4.08776	1.99776	3.89609	4.73776	-0.0505747	4.55776	4.36276	1.74109	4.49109	0.262759	2.36943	4.23443	4.64609	4.71609	2.21109	3.93943	3.74443	5.53276
hsa-miR-93*	-4.48224	-5.57557	-4.87057	-7.20057	-4.42057	-5.12891	-4.20057	-5.54057	-5.16557	-6.16057	-4.32557	-3.29224	-4.52557	-3.96057	-5.13391	-3.47391	-5.82057	-3.32391	-4.81224	-5.51224	-4.92557	-4.90391	-5.27557	-4.62224	-4.40057	-1.92724	-3.75057	-5.39391	-5.00891	-7.62391	-7.71391	-6.80224	-7.51224	-6.50391	-6.97224	-6.97057	-5.75224	-6.21724	-7.67891	-6.76891	-8.67724	-7.35057	-6.28557	-6.32391	-6.67391	-7.50891	-6.59057	-7.05557	-6.31724
hsa-miR-2110	-3.87224	-5.79557	-5.63057	-6.37057	-4.90057	-4.18891	-5.52057	-5.40057	-3.79557	-6.12057	-5.03557	-4.16224	-4.70557	-4.66057	-4.32391	-4.99391	-5.81057	-3.73391	-4.77224	-5.50224	-5.95557	-5.77391	-3.92557	-4.44224	-3.88057	-4.59724	-4.12057	-5.47391	-5.79891	-6.58391	-9.60391	-6.99224	-7.25224	-6.77391	-6.40224	-7.81057	-5.84224	-5.86724	-8.22891	-7.06891	-9.11724	-7.77057	-5.73557	-5.42391	-5.90391	-7.73891	-6.52057	-6.69557	-5.95724
hsa-miR-200a*	-4.16224	-6.42557	-6.37057	-7.56057	-4.06057	-3.43891	-5.15057	-5.84057	-5.46557	-7.25057	-5.14557	-3.60224	-5.43557	-3.34057	-4.88391	-4.55391	-5.54057	-3.49391	-3.68224	-6.00224	-5.26557	-4.71391	-5.75557	-4.24224	-4.86057	-2.71724	-3.96057	-5.76391	-6.82891	-10.4439	-11.3939	-10.1022	-8.37224	-9.87391	-8.06224	-10.3606	-8.06224	-8.06724	-10.0589	-8.90891	-10.1872	-9.40057	-8.69557	-8.31391	-8.64391	-10.2089	-9.36057	-9.80557	-6.40724
hsa-miR-636	-5.50224	-8.28557	-8.71057	-8.08057	-7.10057	-6.88891	-8.40057	-8.63057	-7.91402	-8.15057	-9.26557	-8.48224	-8.17557	-7.69057	-7.34391	-7.33391	-8.31057	-7.92391	-9.73224	-8.76224	-9.33557	-8.67391	-9.11557	-7.32224	-7.88057	-7.56724	-7.07057	-9.11391	-8.53891	-9.87391	-10.0539	-10.0622	-9.10224	-9.29391	-8.93224	-9.56057	-9.48224	-8.24724	-10.1589	-9.98891	-10.1372	-8.91057	-8.35557	-10.9339	-9.15391	-10.7689	-10.6506	-9.76557	-9.81724
hsa-miR-450b-3p	-8.51364	-10.1594	-9.28057	-10.48	-8.13057	-8.04891	-11.0906	-10.5306	-9.01811	-10.33	-9.51557	-6.68224	-7.84557	-8.45057	-8.07387	-8.48265	-8.51057	-9.42513	-10.8122	-9.72287	-9.38651	-10.3839	-10.3056	-8.38224	-8.26057	-8.23724	-8.15057	-9.81391	-9.64121	-11.9739	-9.97391	-10.6122	-10.8122	-12.3439	-8.97224	-8.24057	-8.96224	-10.5472	-10.2289	-11.8689	-9.14724	-9.90057	-9.79557	-10.8539	-9.41391	-9.07891	-9.29057	-9.16557	-11.2472
hsa-miR-1236	-6.88224	-10.7456	-11.1306	-8.59057	-6.71057	-7.08891	-10.1706	-8.03057	-9.19557	-9.19057	-5.70557	-6.27224	-9.21929	-7.97057	-7.81391	-8.06988	-9.43057	-9.33391	-10.1022	-10.0822	-7.69557	-8.46391	-9.62557	-7.35224	-9.14057	-11.0872	-9.04057	-8.87391	-10.5189	-11.6139	-9.65391	-10.6422	-9.17224	-11.0039	-9.60463	-8.66057	-9.71224	-10.9072	-9.07891	-10.2989	-8.62724	-10.1306	-11.8656	-10.8739	-9.81391	-10.1889	-10.7506	-10.6348	-10.1472
hsa-miR-29b-1*	-3.83224	-8.10557	-7.46057	-7.35057	-5.17057	-5.43891	-6.36057	-7.82057	-6.18557	-7.12057	-4.45557	-7.09224	-5.59557	-4.56057	-3.80391	-4.63391	-4.95057	-5.07391	-6.76224	-6.17224	-5.95557	-6.65391	-8.21557	-7.39224	-7.96057	-5.00724	-4.11057	-6.20391	-7.45891	-7.84391	-7.49391	-8.53224	-7.53224	-6.87391	-7.43224	-7.32057	-6.53224	-7.65724	-7.21891	-7.77891	-7.69724	-7.74057	-7.70557	-8.98391	-7.69391	-7.87891	-8.49057	-7.69557	-6.12724
hsa-miR-33b*	-9.22224	-7.80557	-9.08103	-9.45057	-8.33806	-5.37891	-8.86057	-8.38057	-8.26792	-12.3406	-7.06557	-8.10224	-8.89461	-6.83874	-7.37391	-6.79391	-6.67057	-9.08391	-9.26601	-8.72224	-8.40557	-8.67391	-9.26557	-7.56224	-11.3106	-9.35724	-6.79057	-8.32391	-8.27891	-11.5039	-8.14391	-11.6422	-9.45224	-9.36464	-9.98224	-8.29057	-8.97224	-9.51724	-8.65891	-8.92891	-9.84534	-8.27057	-11.2456	-10.1139	-10.6439	-9.60891	-11.6406	-10.2395	-8.72724
hsa-miR-223*	-7.79253	-9.43842	-9.28057	-12.2706	-8.3646	-8.70891	-7.97057	-9.01753	-8.36557	-10.4106	-4.08557	-8.55224	-9.03557	-6.85643	-7.34674	-7.84391	-9.15057	-8.71908	-11.5422	-9.10224	-6.46557	-8.34784	-9.14821	-7.88224	-8.57057	-7.61841	-6.76057	-8.87391	-8.91267	-9.65915	-10.4439	-10.5436	-10.4791	-11.4539	-9.60351	-9.78057	-8.37224	-9.97724	-11.2289	-8.49891	-10.2374	-9.6088	-9.46557	-9.76391	-11.6139	-9.83891	-10.4496	-10.9256	-7.92724
hsa-miR-891b	-7.76224	-8.57557	-10.2606	-9.47057	-9.30057	-7.97891	-9.66057	-7.61057	-9.47557	-8.73057	-6.33557	-5.70224	-7.39557	-8.10057	-6.67391	-8.62391	-8.73057	-7.37391	-7.95224	-8.30224	-7.92557	-9.42391	-8.83557	-2.44224	-8.68057	-8.08724	-5.38057	-9.34391	-8.27891	-10.3039	-8.44391	-10.0922	-8.92224	-8.74391	-9.98224	-9.24057	-9.49224	-10.1672	-8.00891	-10.0289	-9.63724	-9.25057	-9.63557	-11.2539	-9.94391	-8.97891	-9.85057	-10.3556	-9.84724
hsa-miR-424*	-9.21848	-10.8629	-9.72057	-11.1846	-9.79315	-9.47891	-10.2622	-12.1406	-9.71557	-11.9006	-8.8904	-9.13807	-10.1956	-8.28554	-8.7785	-9.17617	-10.7082	-10.1371	-10.7223	-8.07224	-10.0849	-9.77537	-10.5839	-10.2234	-10.4698	-7.90724	-8.95057	-11.1639	-10.354	-11.1139	-7.68391	-7.56224	-7.58224	-7.94391	-8.50224	-6.02057	-7.72224	-8.01724	-7.55891	-8.32891	-6.97724	-8.38057	-6.21557	-9.53391	-7.31391	-9.04891	-7.53057	-7.96557	-11.5872
hsa-miR-339-3p	-3.78224	-5.17557	-4.81057	-5.60057	-4.08057	-4.10891	-4.28057	-4.77057	-5.04557	-5.90057	-3.88557	-4.25224	-4.25557	-3.89057	-3.77391	-4.26391	-5.41057	-3.36391	-4.77224	-5.75224	-4.27557	-5.70391	-5.76557	-4.14224	-5.55057	-3.27724	-2.97057	-4.70391	-4.18891	-6.63391	-4.35391	-6.12224	-6.56224	-5.49391	-5.50224	-5.18057	-6.36224	-6.26724	-5.39891	-6.08891	-5.94724	-5.85057	-5.14557	-5.29391	-5.69391	-6.64891	-6.34057	-5.75557	-5.53724
hsa-miR-92b*	-6.18224	-9.50557	-10.6606	-8.24057	-10.3206	-4.33891	-5.90057	-7.70057	-4.76557	-8.10057	-7.60557	-5.52224	-7.93243	-8.35057	-5.06391	-6.10391	-9.22057	-7.36391	-9.26224	-7.83224	-9.17557	-7.82391	-7.30557	-7.23224	-8.06674	-6.46724	-6.73057	-8.18391	-8.92891	-7.07391	-7.39391	-10.5622	-9.10224	-8.79391	-10.1222	-6.74057	-7.90224	-9.37724	-8.18891	-9.72891	-8.87724	-8.89057	-7.52557	-8.17391	-8.06391	-9.02891	-9.05057	-9.43557	-10.9572
hsa-miR-628-5p	-7.81224	-10.2956	-11.0706	-11.1206	-8.51057	-8.21051	-10.2606	-8.23057	-9.56557	-9.11057	-8.80557	-6.84224	-7.02557	-7.33057	-7.96391	-5.68391	-7.47057	-8.07391	-7.50224	-7.42224	-9.97557	-11.1639	-11.2056	-8.19224	-8.35057	-7.15724	-6.75057	-10.1139	-8.88891	-10.2039	-10.0312	-11.9522	-10.5698	-9.83391	-8.35224	-9.46063	-9.56224	-10.0372	-9.88172	-9.27891	-10.3246	-10.4206	-10.8256	-10.4139	-9.54391	-9.84464	-11.0306	-11.2556	-10.1772
hsa-miR-24-1*	-6.94224	-7.72557	-6.48057	-8.07057	-7.19057	-7.04891	-7.27057	-6.49057	-6.60557	-6.78057	-7.75557	-7.23224	-6.86557	-5.77057	-4.93391	-5.58391	-6.33057	-5.35391	-7.38224	-6.70224	-8.92557	-6.87391	-7.01557	-8.49224	-5.96057	-5.40724	-5.18578	-7.40391	-9.75891	-8.69391	-8.71391	-6.70224	-8.99224	-6.47391	-6.10224	-8.42057	-7.25224	-7.13724	-8.65891	-5.81891	-7.79724	-9.99057	-6.86557	-8.13391	-5.73391	-9.45891	-7.51057	-6.90557	-8.90724
hsa-miR-193b*	-5.92224	-8.71557	-9.28057	-6.99057	-6.28057	-7.71891	-7.35057	-7.32057	-7.07557	-8.15057	-4.93557	-7.12224	-6.12557	-7.87057	-6.21415	-5.65391	-5.77057	-8.42391	-10.3922	-8.31224	-7.21557	-6.96391	-8.33557	-9.14224	-7.57057	-7.30724	-5.28057	-7.14391	-8.47891	-8.96391	-9.34391	-8.89224	-8.06224	-7.627	-7.32224	-9.77057	-6.53224	-7.83724	-8.60891	-6.64891	-7.53724	-9.38057	-7.60557	-6.30391	-7.33391	-7.62995	-8.13057	-8.20557	-7.68724
hsa-miR-577	-6.67224	-8.79557	-12.1206	-9.96057	-9.35057	-10.2889	-8.78057	-9.94057	-8.44557	-11.8606	-8.03557	-8.14177	-7.56557	-8.03057	-8.38391	-6.26391	-9.71893	-7.05391	-7.76224	-8.76224	-9.08557	-10.8139	-8.83557	-9.24049	-9.47118	-8.83724	-7.2164	-9.51391	-9.34443	-10.0822	-11.2256	-12.8322	-11.7549	-11.0335	-10.3122	-10.657	-11.4399	-11.9972	-12.1689	-11.1478	-11.5143	-10.8706	-11.0874	-11.907	-12.7039	-9.97891	-11.7325	-10.0956	-10.7672
hsa-miR-629*	-7.39224	-8.26557	-11.7606	-9.27057	-9.22057	-9.10891	-10.3706	-10.5106	-8.53557	-9.72332	-7.58155	-8.08224	-9.0255	-7.91057	-8.55391	-6.35391	-7.26057	-7.49391	-9.35224	-11.0122	-8.77994	-9.06391	-9.03557	-8.33224	-7.58057	-7.02724	-6.38057	-8.01391	-8.54891	-9.71391	-10.5229	-12.0222	-11.5522	-10.6139	-10.5322	-9.94809	-10.8422	-9.31724	-8.47891	-10.8489	-10.8111	-10.1855	-10.3874	-9.28391	-11.3339	-10.3354	-12.0206	-12.1856	-9.43724
hsa-miR-1207-5p	-6.52224	-7.16557	-7.21057	-7.32057	-4.89057	-6.99891	-6.80057	-6.18057	-6.13557	-7.57057	-8.26557	-4.25224	-6.16557	-8.25057	-6.11391	-5.92391	-6.92057	-5.97391	-6.56224	-7.85224	-8.38557	-7.55391	-7.62557	-6.26224	-5.26057	-7.86724	-7.11057	-7.51391	-8.13891	-9.53391	-8.29952	-8.11224	-8.15224	-8.40391	-10.2622	-7.72836	-8.03224	-7.88724	-8.95891	-8.85891	-11.6772	-9.39057	-6.56557	-7.32391	-7.78391	-9.52891	-7.67057	-8.22557	-7.94724
hsa-miR-885-3p	-5.12224	-7.83557	-7.32057	-6.71057	-4.92057	-5.81891	-7.20057	-7.19057	-6.30557	-8.22057	-7.69557	-5.55224	-7.16557	-7.01057	-7.99391	-6.84391	-6.81057	-7.44391	-7.54224	-9.18224	-8.44557	-7.94391	-9.25557	-6.19224	-8.86057	-7.57724	-6.81057	-7.94391	-8.76891	-10.6339	-11.3839	-9.17224	-9.68224	-8.46391	-8.66224	-11.1806	-8.65224	-8.54724	-9.47891	-9.49891	-10.4272	-9.04057	-8.40557	-8.07391	-9.19391	-9.06891	-9.39057	-7.92557	-8.31724
hsa-miR-675*	-6.88224	-8.66557	-6.56057	-10.3006	-6.92057	-6.73891	-7.33057	-9.65057	-7.28292	-8.09057	-6.74557	-6.84224	-7.57557	-5.95057	-6.36391	-7.92391	-8.80057	-9.49391	-8.52224	-6.24224	-7.66211	-10.2639	-9.55557	-8.57224	-7.99057	-4.06724	-1.17057	-8.56391	-7.29891	-8.33391	-8.94391	-4.64224	-6.47224	-4.40391	-5.10224	-7.67057	-4.56224	-6.70724	-7.62891	-5.14891	-7.26724	-7.57057	-6.67557	-4.42391	-4.86391	-6.09891	-6.30057	-7.75557	-11.9772
hsa-let-7g*	-5.52224	-8.29557	-7.10057	-7.33057	-6.18057	-7.60891	-7.43057	-7.57057	-7.61937	-7.17057	-7.00557	-9.15224	-8.37557	-8.70057	-6.17391	-7.47391	-9.11057	-7.30391	-7.49224	-8.55224	-7.99557	-9.33391	-8.84557	-8.69224	-8.83057	-6.50724	-7.98057	-7.81391	-7.97891	-11.3039	-9.23391	-9.38224	-8.30224	-8.40391	-8.73224	-7.91057	-8.45224	-8.65724	-9.31891	-8.74891	-9.02724	-8.63057	-10.1556	-10.4139	-9.11391	-8.62934	-9.07057	-8.53557	-8.00724
hsa-miR-552	-9.65224	-7.72557	-10.0606	-8.28057	-7.85057	-9.42891	-8.84057	-7.89057	-8.48557	-9.25057	-6.37557	-6.57224	-8.06557	-7.54057	-7.19391	-7.13391	-7.39057	-7.86391	-7.59224	-7.16224	-7.56557	-7.07391	-7.65557	-7.62224	-7.57057	-8.08724	-7.23057	-8.22391	-8.33321	-8.81391	-6.37391	-7.74224	-6.89224	-7.82391	-8.83224	-7.08057	-8.37224	-8.25724	-7.20891	-8.56891	-6.66724	-6.68057	-7.20557	-8.88391	-7.78391	-7.31891	-7.70057	-8.03557	-8.34724
hsa-miR-331-5p	-8.82224	-12.5956	-9.76261	-10.4305	-7.40057	-8.72265	-10.1506	-9.53057	-8.04557	-10.1506	-8.52557	-8.37836	-9.25557	-6.94057	-8.61391	-8.43001	-10.0806	-7.98391	-7.84224	-9.97224	-9.10557	-10.1339	-10.7956	-11.0122	-9.71258	-8.77724	-7.45189	-9.06391	-9.97891	-8.40391	-8.82391	-12.3922	-8.37224	-8.82391	-9.77224	-7.23057	-8.86224	-11.0472	-7.44891	-9.35891	-8.95724	-7.99057	-9.48557	-11.3039	-9.25391	-9.62891	-8.74057	-9.91303	-10.5672
hsa-miR-1181	-6.29224	-7.71557	-8.93057	-7.36057	-6.47057	-6.80891	-8.45057	-6.84057	-7.31557	-7.72057	-5.68557	-5.82224	-7.13557	-7.13057	-6.77391	-8.19391	-7.51057	-7.48391	-8.98224	-8.81224	-7.27557	-7.52391	-8.88557	-7.21224	-8.36057	-9.23724	-5.55057	-7.85391	-8.02891	-7.46391	-5.51391	-8.05224	-6.83224	-7.57391	-8.01224	-6.27057	-8.05224	-8.30724	-7.21891	-7.75891	-6.53724	-6.68057	-7.45557	-7.78391	-7.26391	-7.34891	-7.90057	-8.02557	-8.01724
hsa-miR-638	-2.15224	-4.91557	-5.08057	-3.89057	-2.78057	-2.20891	-4.42057	-3.75057	-3.68557	-5.59057	-2.84557	-2.95224	-4.80557	-3.70057	-3.08391	-4.01391	-5.92057	-4.28391	-5.91224	-6.24224	-2.75557	-4.69391	-6.13557	-4.23224	-4.78057	-4.61724	-2.81057	-4.04391	-4.61891	-4.62391	-3.22391	-5.05224	-4.08224	-4.56391	-4.40224	-2.61057	-4.00224	-4.72724	-4.07891	-4.20891	-3.43724	-3.78057	-4.02557	-4.78391	-4.64391	-3.99891	-5.42057	-4.91557	-4.14724
hsa-miR-650	-8.87318	-9.81557	-11.4206	-10.8454	-9.61057	-10.0889	-10.3706	-7.30057	-10.7856	-12.4206	-7.88557	-6.53224	-7.37557	-8.58057	-8.21391	-8.836	-10.373	-10.4239	-11.5622	-10.0797	-8.98557	-10.2239	-9.90557	-7.67224	-9.16057	-8.69814	-7.38057	-11.0239	-10.2989	-13.4039	-10.4739	-12.0093	-11.5622	-11.9839	-11.0697	-9.94057	-10.7822	-11.7472	-11.2581	-12.8889	-11.6978	-11.0306	-11.2815	-11.3939	-11.8156	-11.2221	-11.9106	-12.0962	-12.6372
hsa-miR-600	-7.9962	-11.4256	-11.3606	-8.47057	-7.68057	-7.64891	-11.6606	-11.6306	-8.4992	-9.81809	-8.19557	-4.72224	-9.11305	-8.54057	-7.82391	-7.78391	-8.18057	-4.99391	-9.49224	-10.8422	-4.95557	-8.08391	-11.5456	-9.11224	-9.25547	-8.34724	-5.59057	-8.87616	-9.12526	-10.8839	-9.86391	-12.5422	-11.8622	-11.1149	-11.0622	-10.8106	-12.6322	-11.0472	-11.1549	-11.9589	-10.5672	-10.0206	-11.0156	-11.0339	-12.4239	-11.1123	-11.8094	-11.9942	-10.9772
hsa-miR-564	-7.60224	-10.6656	-10.9206	-10.7606	-9.82057	-8.55891	-10.8206	-11.3406	-9.87557	-11.3206	-8.26557	-8.32224	-9.06557	-10.6906	-9.41391	-9.15391	-10.7506	-10.1539	-9.22224	-10.0422	-8.46557	-9.73391	-10.5197	-10.0322	-10.2906	-9.88724	-7.27057	-11.5639	-10.7589	-11.5539	-10.4539	-10.7722	-11.5922	-10.4739	-10.1422	-9.58057	-11.2522	-11.9372	-10.2589	-10.3558	-9.85724	-9.37057	-9.58557	-10.9639	-10.8339	-10.1389	-11.3806	-10.4856	-10.2372
hsa-miR-132*	-5.69224	-7.98557	-5.96057	-9.07057	-7.33057	-5.94891	-6.25057	-7.35057	-6.71557	-6.63057	-7.62557	-5.79948	-6.28557	-4.52057	-5.45391	-5.48391	-6.69057	-6.16391	-8.76224	-7.23224	-7.91557	-6.02391	-6.45557	-6.41224	-5.65057	-5.83724	-7.09057	-6.69391	-5.96891	-7.73391	-6.77391	-7.56224	-7.97224	-7.18391	-7.70224	-5.43057	-4.87224	-6.67724	-6.31891	-7.64891	-6.24724	-7.19057	-6.71557	-8.62391	-7.09391	-6.56891	-8.78057	-7.75557	-7.17724
hsa-miR-485-3p	-6.04224	-7.69557	-7.39057	-8.59057	-6.81057	-6.72891	-8.12057	-6.49057	-6.82557	-7.55057	-5.41557	-5.55224	-6.27557	-5.45057	-6.68391	-5.76391	-7.10057	-6.99391	-8.25224	-7.15224	-6.04557	-6.35391	-9.09557	-6.60224	-6.48057	-6.75724	-6.14057	-9.11391	-7.56891	-7.73391	-5.79391	-7.66224	-7.16224	-5.76391	-6.54224	-5.31057	-5.68224	-7.14724	-6.05891	-5.74891	-5.44724	-6.68057	-6.19557	-6.83391	-6.14391	-5.89891	-6.95057	-6.82557	-7.15724
hsa-let-7f-2*	-3.68224	-5.58557	-5.39057	-5.94057	-4.27057	-5.59891	-4.72057	-5.54057	-4.49557	-5.72057	-4.63557	-5.79224	-6.45557	-3.70057	-3.94391	-4.67391	-5.40057	-4.96391	-5.81224	-5.21224	-5.45557	-5.91391	-6.06557	-5.42224	-6.10057	-3.65724	-3.76057	-5.29391	-5.13891	-6.45391	-4.97391	-5.92224	-6.69224	-5.10391	-4.91224	-4.54057	-5.36224	-5.50724	-5.38891	-5.71891	-5.67724	-5.86057	-5.65557	-6.29391	-5.60391	-6.44891	-6.42057	-6.38557	-7.09724
hsa-miR-105*	-9.42666	-10.1056	-10.741	-11.3987	-11.5006	-9.22891	-10.8606	-10.4906	-10.8456	-12.4106	-9.0984	-9.08224	-10.0956	-8.50334	-10.8839	-8.02391	-10.0706	-9.13391	-10.0422	-10.6359	-10.299	-11.2539	-10.789	-10.3822	-9.66057	-9.72724	-8.4219	-9.94391	-10.5585	-11.4239	-8.91391	-11.0822	-10.6388	-10.3639	-9.77224	-9.85057	-10.8922	-11.3972	-9.25891	-9.78891	-8.84724	-11.8406	-9.00557	-10.5739	-11.0239	-9.9126	-10.4406	-10.4956	-9.87724
hsa-miR-320b	0.217759	-0.645575	-0.580575	-0.640575	0.539425	0.121092	-0.330575	-0.310575	-0.555575	-0.490575	1.14443	1.85776	1.21443	0.889425	2.15609	1.14609	0.539425	1.65609	0.217759	0.447759	0.764425	0.046092	-0.515575	2.33776	1.35943	1.80276	1.87943	0.906092	0.941092	0.156092	0.366092	-0.402241	-0.142241	0.136092	0.797759	0.0494253	0.347759	-0.327241	-0.298908	-0.028908	0.412759	-0.650575	-0.00557471	0.216092	0.186092	-0.348908	-0.590575	-0.415575	0.0627586
hsa-miR-7-2*	-9.80224	-10.7656	-11.9406	-11.3806	-9.53176	-9.22451	-9.37057	-9.29057	-9.81557	-10.8406	-8.62789	-9.46224	-10.0805	-8.02423	-8.5129	-8.15391	-8.89057	-8.93391	-10.4544	-10.0522	-9.82238	-9.51676	-10.6356	-9.98353	-9.81057	-8.86724	-7.95461	-9.82774	-10.4689	-11.0439	-9.79391	-10.5122	-12.7222	-9.67391	-9.32224	-10.0106	-9.47224	-10.1372	-8.92891	-9.86005	-10.2672	-9.89057	-9.88557	-8.93391	-10.3839	-9.97891	-10.4206	-9.82557	-11.7472
hsa-miR-550a*	-6.60224	-7.62557	-7.75057	-9.04057	-7.09057	-5.44891	-8.23057	-7.64057	-6.80557	-8.81057	-7.28557	-6.98224	-7.77557	-6.93057	-6.55391	-7.55391	-7.56057	-6.50391	-8.51224	-8.59224	-8.64557	-7.92391	-9.68557	-9.11224	-7.64057	-7.19724	-6.84057	-8.10391	-7.75891	-7.66391	-8.20391	-9.40224	-10.9622	-8.70391	-7.68224	-7.77057	-7.38224	-7.23724	-8.03891	-7.73891	-10.8072	-8.40057	-8.97557	-8.38391	-8.32391	-8.77891	-9.65057	-9.30557	-9.29724
hsa-miR-593	-3.16224	-7.57557	-5.59057	-5.66057	-4.29057	-2.90891	-5.88057	-6.09057	-5.18557	-7.15057	-6.39557	-4.64224	-7.25557	-4.68057	-5.20391	-5.21391	-6.58057	-6.03391	-7.56224	-7.74224	-6.63557	-8.95391	-8.54557	-6.37224	-8.17057	-5.46724	-4.73057	-6.54391	-9.06891	-7.53391	-6.93391	-8.43224	-7.95224	-6.22391	-7.55224	-7.03057	-6.60224	-8.04724	-6.73891	-7.88891	-8.21724	-7.11057	-6.95557	-7.78391	-7.33391	-7.57891	-8.30057	-7.59557	-6.73724
hsa-miR-605	2.90776	-0.425575	-0.380575	0.439425	1.49943	2.35109	0.509425	-0.750575	1.14443	-1.72057	0.344425	1.09776	-1.23557	0.0994253	0.136092	1.47609	0.0994253	-0.023908	-1.36224	-0.782241	-1.14557	-2.07391	-1.33557	0.277759	-2.61057	1.23276	2.12943	0.126092	-1.48891	-1.51391	-2.16391	-1.23224	-3.25224	-0.613908	-0.132241	-1.86057	0.347759	-0.597241	-1.50891	0.321092	-3.60724	-1.96057	-0.495575	-1.42391	-0.783908	-1.96891	-2.06057	-1.49557	0.142759
hsa-miR-493*	-8.18224	-12.5456	-7.74057	-11.7706	-9.09057	-7.94891	-9.17057	-8.35057	-6.68557	-9.26057	-8.09557	-7.55642	-8.74181	-6.28057	-6.47391	-8.26391	-7.34057	-9.25391	-9.33224	-6.70224	-8.25557	-7.38391	-9.22557	-9.48224	-7.21057	-7.81724	-6.62158	-7.49391	-9.64891	-9.48391	-7.84391	-8.89224	-8.83224	-6.41391	-7.82224	-8.43057	-6.65224	-9.04724	-7.94891	-7.69891	-8.62724	-9.02057	-7.42557	-6.58391	-6.06391	-8.81891	-8.40057	-8.97557	-7.84768
hsa-miR-1538	-6.94224	-6.95557	-8.07057	-7.65057	-6.38057	-6.62891	-7.39057	-6.86057	-7.01557	-7.82057	-7.69557	-4.68224	-7.77557	-8.01057	-7.23391	-6.45391	-6.54057	-5.99391	-6.60224	-8.04224	-7.74557	-7.14391	-8.00557	-6.61224	-6.56057	-6.71724	-4.97057	-8.19391	-8.71891	-8.46391	-8.93391	-8.13224	-8.05224	-7.58391	-9.40224	-9.99057	-7.83224	-7.38724	-7.49891	-8.02891	-9.43724	-8.84057	-7.11557	-7.26391	-7.19391	-8.71891	-7.53057	-7.26557	-8.72724
hsa-miR-224*	-6.25224	-8.41557	-6.24057	-8.76057	-6.22057	-5.55891	-7.99057	-7.09057	-7.50557	-8.69057	-4.76557	-4.04224	-6.19557	-3.43057	-5.66391	-7.61391	-5.27057	-6.06391	-7.00224	-6.17224	-6.62557	-6.69391	-7.84557	-4.91224	-4.77057	-4.28724	-5.53057	-7.11391	-7.09891	-6.84391	-9.83391	-6.55224	-6.77224	-6.46391	-4.56224	-7.87057	-4.55224	-5.27724	-7.74891	-5.11891	-6.43724	-7.66057	-7.04557	-5.55391	-4.73391	-7.65891	-7.25057	-8.43557	-6.35724
hsa-miR-30a*	-2.61224	-5.47557	-4.90057	-4.75057	-2.34057	-3.23891	-3.81057	-6.46057	-3.29557	-5.18057	-2.33557	-2.11224	-5.00557	-1.67057	-2.99391	-2.63391	0.409425	-3.48391	-4.47224	-4.29224	-7.49557	-3.68391	-4.20557	-3.86224	-6.01057	-1.07724	-2.99057	-6.20391	-7.07891	-5.89391	-6.72391	-5.57224	-6.02224	-4.02391	-3.58224	-6.89057	-4.53224	-4.38724	-5.45891	-4.02891	-6.41724	-6.18057	-4.05557	-5.03391	-4.34391	-6.12891	-5.13057	-4.44557	-5.12724
hsa-miR-214*	-3.27224	-5.54557	-3.38057	-7.48057	-6.63057	-4.80891	-4.15057	-3.95057	-4.01557	-4.21057	-7.68557	-8.02224	-5.35557	-3.38057	-3.47391	-4.91391	-5.39057	-8.09391	-6.61224	-3.90224	-8.89557	-4.67391	-6.58557	-5.55224	-3.36057	-3.37724	-4.33057	-3.95391	-4.88891	-4.30391	-5.39391	-4.25224	-5.23224	-3.75391	-3.48224	-5.05057	-3.78224	-4.41724	-4.32891	-3.89891	-5.04724	-5.13057	-3.83557	-4.00391	-3.39391	-4.95891	-4.40057	-4.31557	-5.63724
hsa-miR-505*	-6.32224	-8.88557	-7.17057	-9.72057	-6.48057	-6.88891	-7.34057	-7.54057	-6.26557	-8.85057	-6.90557	-6.01224	-7.21557	-6.12057	-6.11391	-5.75391	-7.19057	-5.81391	-6.58224	-7.23224	-8.25557	-8.91391	-7.80557	-4.75224	-6.58057	-5.51724	-7.04057	-8.16391	-7.10891	-7.74391	-8.5645	-9.24224	-10.8522	-8.43391	-7.80224	-7.99542	-6.79224	-8.63724	-10.2189	-7.55891	-11.9272	-8.73057	-9.14557	-8.04391	-7.94391	-9.15891	-7.70057	-8.54557	-7.38724
hsa-miRPlus-C1070	-8.58224	-8.78557	-9.58057	-9.77057	-8.43057	-7.59891	-10.3406	-10.6006	-9.83557	-9.42023	-7.27848	-7.35224	-8.66557	-7.13057	-7.88391	-7.06391	-8.89057	-7.04391	-8.43224	-8.81597	-8.47547	-8.16345	-8.96754	-7.28224	-5.47057	-6.39724	-7.29057	-9.38391	-7.90891	-9.47092	-11.7539	-12.7722	-11.1158	-10.3911	-10.0922	-10.0207	-10.7971	-7.81724	-10.4332	-10.1189	-11.2072	-10.8406	-10.4524	-10.7539	-10.9897	-10.3907	-11.4106	-11.2695	-10.6172
hsa-miR-148b*	-8.28224	-10.3156	-10.3706	-9.98057	-9.91057	-8.27891	-9.77057	-9.48057	-9.02557	-10.8106	-7.65557	-6.64224	-8.23557	-7.48057	-7.82391	-8.18958	-8.52057	-7.23391	-9.57224	-10.2922	-8.38557	-11.1239	-10.3556	-7.60224	-9.08057	-7.11724	-7.21946	-9.66391	-10.6789	-9.62391	-11.0139	-11.4322	-12.3022	-9.26391	-9.41224	-9.77057	-10.3522	-10.0572	-10.6489	-9.72891	-10.6533	-11.1306	-9.32557	-10.0839	-10.2639	-10.2289	-10.1106	-11.8156	-10.5672
hsa-miR-15a*	-7.51224	-9.37557	-9.29057	-10.5406	-9.33057	-7.24891	-9.40057	-8.64057	-8.97223	-10.0706	-8.61557	-8.13224	-9.59971	-7.55188	-8.83391	-8.4527	-9.45057	-10.0839	-10.1722	-9.68508	-9.35044	-10.8639	-10.7156	-8.74224	-10.9606	-9.93724	-7.20057	-8.99391	-8.43891	-10.7939	-9.9039	-11.5822	-9.95224	-10.1539	-10.0422	-9.52057	-10.2822	-9.73724	-11.3989	-8.77891	-9.57724	-9.06057	-9.50557	-10.3639	-10.1839	-8.92891	-11.3406	-10.2756	-9.88724
[truncated: 1 more columns]
