# Supplementary material for: MicroRNA expression in human endometrial adenocarcinoma
Source: Cancer Cell Int. 2014 Nov 14;14:88. doi: 10.1186/s12935-014-0088-6 (PMC4240838; doi:10.1186/s12935-014-0088-6)
Supplement: Additional file 4: Table S4. — Raw data from QPCR. [file 12935_2014_88_MOESM4_ESM.xlsx]

## Sheet: sample 1M
M1
Include	Pos	Name	Cp	Concentration	Standard	Status	Include	Pos	Name	Cp	Concentration	Standard	Status
TRUE	A1	Sample 1	35.3		0		TRUE	A1	Sample 1			0
TRUE	A2	Sample 2			0		TRUE	A2	Sample 2	40		0	> - Late Cp call (last five cycles) has higher uncertainty
TRUE	A3	Sample 3	39.4		0		TRUE	A3	Sample 3	34.08		0
TRUE	A4	Sample 4	32.63		0		TRUE	A4	Sample 4	40		0	> - Late Cp call (last five cycles) has higher uncertainty
TRUE	A5	Sample 5			0		TRUE	A5	Sample 5			0
TRUE	A6	Sample 6	27.14		0		TRUE	A6	Sample 6	36.55		0
TRUE	A7	Sample 7	37.58		0		TRUE	A7	Sample 7	38.23		0
TRUE	A8	Sample 8	36.45		0		TRUE	A8	Sample 8	36.1		0
TRUE	A9	Sample 9			0		TRUE	A9	Sample 9	39.58		0
TRUE	A10	Sample 10	34.24		0		TRUE	A10	Sample 10	35.17		0
TRUE	A11	Sample 11	34.72		0		TRUE	A11	Sample 11	34.68		0
TRUE	A12	Sample 12	38.72		0		TRUE	A12	Sample 12			0
TRUE	A13	Sample 13	31.55		0		TRUE	A13	Sample 13			0
TRUE	A14	Sample 14	36.07		0		TRUE	A14	Sample 14			0
TRUE	A15	Sample 15	35.5		0		TRUE	A15	Sample 15	36.2		0
TRUE	A16	Sample 16			0		TRUE	A16	Sample 16			0
TRUE	A17	Sample 17	40		0	> - Late Cp call (last five cycles) has higher uncertainty	TRUE	A17	Sample 17	31.74		0
TRUE	A18	Sample 18	27.22		0		TRUE	A18	Sample 18	38.43		0
TRUE	A19	Sample 19	30.69		0		TRUE	A19	Sample 19	40		0	> - Late Cp call (last five cycles) has higher uncertainty
TRUE	A20	Sample 20	32.45		0		TRUE	A20	Sample 20	36.26		0
TRUE	A21	Sample 21	24.91		0		TRUE	A21	Sample 21	33.65		0
TRUE	A22	Sample 22	32.61		0		TRUE	A22	Sample 22	40		0	> - Late Cp call (last five cycles) has higher uncertainty
TRUE	A23	Sample 23	37.02		0		TRUE	A23	Sample 23	40		0	> - Late Cp call (last five cycles) has higher uncertainty
TRUE	A24	Sample 24	35.51		0		TRUE	A24	Sample 24	34.72		0
TRUE	B1	Sample 25	35		0		TRUE	B1	Sample 25			0
TRUE	B2	Sample 26	16		0		TRUE	B2	Sample 26			0
TRUE	B3	Sample 27			0		TRUE	B3	Sample 27	37.7		0
TRUE	B4	Sample 28	32.74		0		TRUE	B4	Sample 28	37.85		0
TRUE	B5	Sample 29	33.13		0		TRUE	B5	Sample 29	33.04		0
TRUE	B6	Sample 30	26.43		0		TRUE	B6	Sample 30	40		0	> - Late Cp call (last five cycles) has higher uncertainty
TRUE	B7	Sample 31	37.02		0		TRUE	B7	Sample 31	35		0
TRUE	B8	Sample 32	31.16		0		TRUE	B8	Sample 32	34.06		0
TRUE	B9	Sample 33	40		0	> - Late Cp call (last five cycles) has higher uncertainty	TRUE	B9	Sample 33	30.14		0
TRUE	B10	Sample 34	36.26		0		TRUE	B10	Sample 34	40		0	> - Late Cp call (last five cycles) has higher uncertainty
TRUE	B11	Sample 35	37.74		0		TRUE	B11	Sample 35	35.52		0
TRUE	B12	Sample 36	31.94		0		TRUE	B12	Sample 36	40		0	> - Late Cp call (last five cycles) has higher uncertainty
TRUE	B13	Sample 37	37.36		0		TRUE	B13	Sample 37	40		0	> - Late Cp call (last five cycles) has higher uncertainty
TRUE	B14	Sample 38	37.77		0		TRUE	B14	Sample 38	40		0	> - Late Cp call (last five cycles) has higher uncertainty
TRUE	B15	Sample 39	30.43		0		TRUE	B15	Sample 39	33		0
TRUE	B16	Sample 40	36.61		0		TRUE	B16	Sample 40	40		0	> - Late Cp call (last five cycles) has higher uncertainty
TRUE	B17	Sample 41	34.85		0		TRUE	B17	Sample 41	36.71		0
TRUE	B18	Sample 42	40		0	> - Late Cp call (last five cycles) has higher uncertainty	TRUE	B18	Sample 42	30.81		0
TRUE	B19	Sample 43	30.29		0		TRUE	B19	Sample 43	36.62		0
TRUE	B20	Sample 44	34.03		0		TRUE	B20	Sample 44	40		0	> - Late Cp call (last five cycles) has higher uncertainty
TRUE	B21	Sample 45	30.85		0		TRUE	B21	Sample 45	40		0	> - Late Cp call (last five cycles) has higher uncertainty
TRUE	B22	Sample 46	30.83		0		TRUE	B22	Sample 46	35.93		0
TRUE	B23	Sample 47	20.98		0		TRUE	B23	Sample 47			0
TRUE	B24	Sample 48	31.88		0		TRUE	B24	Sample 48			0
TRUE	C1	Sample 49	30.83		0		TRUE	C1	Sample 49	30.26		0
TRUE	C2	Sample 50	26.84		0		TRUE	C2	Sample 50			0
TRUE	C3	Sample 51	35.67		0		TRUE	C3	Sample 51	32.9		0
TRUE	C4	Sample 52	25.27		0		TRUE	C4	Sample 52	38.9		0
TRUE	C5	Sample 53	30.32		0		TRUE	C5	Sample 53	36.59		0
TRUE	C6	Sample 54	29.47		0		TRUE	C6	Sample 54	38.22		0
TRUE	C7	Sample 55	36.8		0		TRUE	C7	Sample 55	36.88		0
TRUE	C8	Sample 56	27.29		0		TRUE	C8	Sample 56	35.77		0
TRUE	C9	Sample 57	39.97		0		TRUE	C9	Sample 57	40		0	> - Late Cp call (last five cycles) has higher uncertainty
TRUE	C10	Sample 58	25.72		0		TRUE	C10	Sample 58	35		0
TRUE	C11	Sample 59	36.55		0		TRUE	C11	Sample 59	40		0	> - Late Cp call (last five cycles) has higher uncertainty
TRUE	C12	Sample 60	29.16		0		TRUE	C12	Sample 60			0
TRUE	C13	Sample 61	33.23		0		TRUE	C13	Sample 61	30.21		0
TRUE	C14	Sample 62	35.33		0		TRUE	C14	Sample 62	34.66		0
TRUE	C15	Sample 63	30.19		0		TRUE	C15	Sample 63	38.37		0
TRUE	C16	Sample 64	32.3		0		TRUE	C16	Sample 64	36.74		0
TRUE	C17	Sample 65	28.11		0		TRUE	C17	Sample 65	40		0	> - Late Cp call (last five cycles) has higher uncertainty
TRUE	C18	Sample 66	32.82		0		TRUE	C18	Sample 66	40		0	> - Late Cp call (last five cycles) has higher uncertainty
TRUE	C19	Sample 67	36.5		0		TRUE	C19	Sample 67	34.44		0
TRUE	C20	Sample 68	26.01		0		TRUE	C20	Sample 68	40		0	> - Late Cp call (last five cycles) has higher uncertainty
TRUE	C21	Sample 69	28.32		0		TRUE	C21	Sample 69			0
TRUE	C22	Sample 70	21.16		0		TRUE	C22	Sample 70	40		0	> - Late Cp call (last five cycles) has higher uncertainty
TRUE	C23	Sample 71	40		0	> - Late Cp call (last five cycles) has higher uncertainty	TRUE	C23	Sample 71	40		0	> - Late Cp call (last five cycles) has higher uncertainty
TRUE	C24	Sample 72	32.88		0		TRUE	C24	Sample 72			0
TRUE	D1	Sample 73			0		TRUE	D1	Sample 73	35.24		0
TRUE	D2	Sample 74	28.3		0		TRUE	D2	Sample 74	15.91		0
TRUE	D3	Sample 75	36.75		0		TRUE	D3	Sample 75	40		0	> - Late Cp call (last five cycles) has higher uncertainty
TRUE	D4	Sample 76	32.1		0		TRUE	D4	Sample 76			0
TRUE	D5	Sample 77	26.35		0		TRUE	D5	Sample 77	36.01		0
TRUE	D6	Sample 78	30.14		0		TRUE	D6	Sample 78	40		0	> - Late Cp call (last five cycles) has higher uncertainty
TRUE	D7	Sample 79			0		TRUE	D7	Sample 79	34.3		0
TRUE	D8	Sample 80	34.89		0		TRUE	D8	Sample 80	40		0	> - Late Cp call (last five cycles) has higher uncertainty
TRUE	D9	Sample 81	29.73		0		TRUE	D9	Sample 81	31.81		0
TRUE	D10	Sample 82	34.99		0		TRUE	D10	Sample 82	34.82		0
TRUE	D11	Sample 83	29.84		0		TRUE	D11	Sample 83	32.19		0
TRUE	D12	Sample 84	34.58		0		TRUE	D12	Sample 84	36.6		0
TRUE	D13	Sample 85	33.51		0		TRUE	D13	Sample 85	37.12		0
TRUE	D14	Sample 86	35.1		0		TRUE	D14	Sample 86	35.26		0
TRUE	D15	Sample 87	34.59		0		TRUE	D15	Sample 87	40		0	> - Late Cp call (last five cycles) has higher uncertainty
TRUE	D16	Sample 88	39.2		0		TRUE	D16	Sample 88	38.44		0
TRUE	D17	Sample 89			0		TRUE	D17	Sample 89	37.83		0	? - Detector Call uncertain
TRUE	D18	Sample 90	27.07		0		TRUE	D18	Sample 90			0
TRUE	D19	Sample 91	35.3		0		TRUE	D19	Sample 91	31.98		0
TRUE	D20	Sample 92	24.96		0		TRUE	D20	Sample 92	36.04		0
TRUE	D21	Sample 93	28.22		0		TRUE	D21	Sample 93	40		0	> - Late Cp call (last five cycles) has higher uncertainty
TRUE	D22	Sample 94	36.42		0		TRUE	D22	Sample 94			0
TRUE	D23	Sample 95	26.94		0		TRUE	D23	Sample 95	40		0	> - Late Cp call (last five cycles) has higher uncertainty
TRUE	D24	Sample 96			0		TRUE	D24	Sample 96			0
TRUE	E1	Sample 97	31.13		0		TRUE	E1	Sample 97	37.16		0
TRUE	E2	Sample 98	33.7		0		TRUE	E2	Sample 98	35.63		0
TRUE	E3	Sample 99	26.55		0		TRUE	E3	Sample 99	40		0	> - Late Cp call (last five cycles) has higher uncertainty
TRUE	E4	Sample 100	32.18		0		TRUE	E4	Sample 100			0
TRUE	E5	Sample 101	34.99		0		TRUE	E5	Sample 101	40		0	> - Late Cp call (last five cycles) has higher uncertainty
TRUE	E6	Sample 102	40		0	> - Late Cp call (last five cycles) has higher uncertainty	TRUE	E6	Sample 102	40		0	> - Late Cp call (last five cycles) has higher uncertainty
TRUE	E7	Sample 103	28.18		0		TRUE	E7	Sample 103	36.83		0
TRUE	E8	Sample 104	27.47		0		TRUE	E8	Sample 104	34.83		0
TRUE	E9	Sample 105	37.23		0		TRUE	E9	Sample 105			0
TRUE	E10	Sample 106	36.72		0		TRUE	E10	Sample 106	40		0	> - Late Cp call (last five cycles) has higher uncertainty
TRUE	E11	Sample 107			0		TRUE	E11	Sample 107	40		0	> - Late Cp call (last five cycles) has higher uncertainty
TRUE	E12	Sample 108	37.23		0		TRUE	E12	Sample 108			0
TRUE	E13	Sample 109	30.96		0		TRUE	E13	Sample 109	32.1		0
TRUE	E14	Sample 110	37.94		0		TRUE	E14	Sample 110	40		0	> - Late Cp call (last five cycles) has higher uncertainty
TRUE	E15	Sample 111			0		TRUE	E15	Sample 111	33.45		0
TRUE	E16	Sample 112	32.3		0		TRUE	E16	Sample 112	32.9		0
TRUE	E17	Sample 113	25.87		0		TRUE	E17	Sample 113	36.72		0
TRUE	E18	Sample 114	34.96		0		TRUE	E18	Sample 114	36.41		0
TRUE	E19	Sample 115			0		TRUE	E19	Sample 115	40		0	> - Late Cp call (last five cycles) has higher uncertainty
TRUE	E20	Sample 116			0		TRUE	E20	Sample 116	40		0	> - Late Cp call (last five cycles) has higher uncertainty
TRUE	E21	Sample 117	21.18		0		TRUE	E21	Sample 117	32.8		0
TRUE	E22	Sample 118			0		TRUE	E22	Sample 118	40		0	> - Late Cp call (last five cycles) has higher uncertainty
TRUE	E23	Sample 119	37.44		0		TRUE	E23	Sample 119	40		0	> - Late Cp call (last five cycles) has higher uncertainty
TRUE	E24	Sample 120	30.16		0		TRUE	E24	Sample 120	37.19		0
TRUE	F1	Sample 121	35.14		0		TRUE	F1	Sample 121			0
TRUE	F2	Sample 122	30.63		0		TRUE	F2	Sample 122	31.11		0
TRUE	F3	Sample 123	32.7		0		TRUE	F3	Sample 123	40		0	> - Late Cp call (last five cycles) has higher uncertainty
TRUE	F4	Sample 124	27.42		0		TRUE	F4	Sample 124	40		0	> - Late Cp call (last five cycles) has higher uncertainty
TRUE	F5	Sample 125	40		0	> - Late Cp call (last five cycles) has higher uncertainty	TRUE	F5	Sample 125	34.07		0
TRUE	F6	Sample 126	30.86		0		TRUE	F6	Sample 126			0
TRUE	F7	Sample 127	35.23		0		TRUE	F7	Sample 127	40		0	> - Late Cp call (last five cycles) has higher uncertainty
TRUE	F8	Sample 128			0		TRUE	F8	Sample 128	37.03		0
TRUE	F9	Sample 129	30.17		0		TRUE	F9	Sample 129	40		0	> - Late Cp call (last five cycles) has higher uncertainty
TRUE	F10	Sample 130	37.14		0		TRUE	F10	Sample 130	35.62		0
TRUE	F11	Sample 131	25.29		0		TRUE	F11	Sample 131	32.04		0
TRUE	F12	Sample 132	28.53		0		TRUE	F12	Sample 132	36.61		0
TRUE	F13	Sample 133	35.54		0		TRUE	F13	Sample 133	40		0	> - Late Cp call (last five cycles) has higher uncertainty
TRUE	F14	Sample 134	40		0	> - Late Cp call (last five cycles) has higher uncertainty	TRUE	F14	Sample 134	37.74		0
TRUE	F15	Sample 135	31.2		0		TRUE	F15	Sample 135	32.73		0
TRUE	F16	Sample 136	32.43		0		TRUE	F16	Sample 136	37.29		0
TRUE	F17	Sample 137	29.59		0		TRUE	F17	Sample 137	34.79		0
TRUE	F18	Sample 138	35.28		0		TRUE	F18	Sample 138	38.16		0
TRUE	F19	Sample 139	40		0	> - Late Cp call (last five cycles) has higher uncertainty	TRUE	F19	Sample 139	39.19		0
TRUE	F20	Sample 140	32.77		0		TRUE	F20	Sample 140	35.29		0
TRUE	F21	Sample 141	31		0		TRUE	F21	Sample 141	40		0	> - Late Cp call (last five cycles) has higher uncertainty
TRUE	F22	Sample 142	36.99		0		TRUE	F22	Sample 142			0
TRUE	F23	Sample 143	28.86		0		TRUE	F23	Sample 143	33.21		0
TRUE	F24	Sample 144	38.4		0		TRUE	F24	Sample 144			0
TRUE	G1	Sample 145	37.95		0		TRUE	G1	Sample 145	40		0	> - Late Cp call (last five cycles) has higher uncertainty
TRUE	G2	Sample 146	26.38		0		TRUE	G2	Sample 146	32.78		0
TRUE	G3	Sample 147	34.16		0		TRUE	G3	Sample 147	35.9		0
TRUE	G4	Sample 148	28.06		0		TRUE	G4	Sample 148	37.77		0
TRUE	G5	Sample 149	31.07		0		TRUE	G5	Sample 149	34.76		0
TRUE	G6	Sample 150	29.5		0		TRUE	G6	Sample 150	31.82		0
TRUE	G7	Sample 151	33.07		0		TRUE	G7	Sample 151	37.61		0
TRUE	G8	Sample 152	27.74		0		TRUE	G8	Sample 152	36.56		0
TRUE	G9	Sample 153	32.11		0		TRUE	G9	Sample 153	40		0	> - Late Cp call (last five cycles) has higher uncertainty
TRUE	G10	Sample 154	29.26		0		TRUE	G10	Sample 154	29.37		0
TRUE	G11	Sample 155	40		0	> - Late Cp call (last five cycles) has higher uncertainty	TRUE	G11	Sample 155	34.49		0
TRUE	G12	Sample 156	39.16		0		TRUE	G12	Sample 156	37.06		0
TRUE	G13	Sample 157	38.65		0		TRUE	G13	Sample 157			0
TRUE	G14	Sample 158	29.07		0		TRUE	G14	Sample 158	35.07		0
TRUE	G15	Sample 159	28.68		0		TRUE	G15	Sample 159	34.92		0
TRUE	G16	Sample 160	30.86		0		TRUE	G16	Sample 160	36.5		0
TRUE	G17	Sample 161	27.12		0		TRUE	G17	Sample 161	40		0	> - Late Cp call (last five cycles) has higher uncertainty
TRUE	G18	Sample 162	40		0	> - Late Cp call (last five cycles) has higher uncertainty	TRUE	G18	Sample 162	33.08		0
TRUE	G19	Sample 163	35.58		0		TRUE	G19	Sample 163	40		0	> - Late Cp call (last five cycles) has higher uncertainty
TRUE	G20	Sample 164	30.28		0		TRUE	G20	Sample 164	33		0
TRUE	G21	Sample 165	40		0	> - Late Cp call (last five cycles) has higher uncertainty	TRUE	G21	Sample 165	40		0	> - Late Cp call (last five cycles) has higher uncertainty
TRUE	G22	Sample 166	28.84		0		TRUE	G22	Sample 166	40		0	> - Late Cp call (last five cycles) has higher uncertainty
TRUE	G23	Sample 167	40		0	> - Late Cp call (last five cycles) has higher uncertainty	TRUE	G23	Sample 167			0
TRUE	G24	Sample 168			0		TRUE	G24	Sample 168	40		0	> - Late Cp call (last five cycles) has higher uncertainty
TRUE	H1	Sample 169			0		TRUE	H1	Sample 169			0
TRUE	H2	Sample 170	26.45		0		TRUE	H2	Sample 170	26.32		0
TRUE	H3	Sample 171	34.7		0		TRUE	H3	Sample 171	34.59		0
TRUE	H4	Sample 172			0		TRUE	H4	Sample 172	37.69		0
TRUE	H5	Sample 173	40		0	> - Late Cp call (last five cycles) has higher uncertainty	TRUE	H5	Sample 173	40		0	> - Late Cp call (last five cycles) has higher uncertainty
TRUE	H6	Sample 174	37.16		0		TRUE	H6	Sample 174	34.73		0
TRUE	H7	Sample 175	37.11		0		TRUE	H7	Sample 175	40		0	> - Late Cp call (last five cycles) has higher uncertainty
TRUE	H8	Sample 176			0		TRUE	H8	Sample 176	36.24		0
TRUE	H9	Sample 177	28.27		0		TRUE	H9	Sample 177	40		0	> - Late Cp call (last five cycles) has higher uncertainty
TRUE	H10	Sample 178	36.09		0		TRUE	H10	Sample 178			0
TRUE	H11	Sample 179	26.89		0		TRUE	H11	Sample 179	35.18		0
TRUE	H12	Sample 180	33.8		0		TRUE	H12	Sample 180			0
TRUE	H13	Sample 181			0		TRUE	H13	Sample 181	33.08		0
TRUE	H14	Sample 182	29.04		0		TRUE	H14	Sample 182	40		0	> - Late Cp call (last five cycles) has higher uncertainty
TRUE	H15	Sample 183	37.48		0		TRUE	H15	Sample 183	40		0	> - Late Cp call (last five cycles) has higher uncertainty
TRUE	H16	Sample 184	37.1		0		TRUE	H16	Sample 184	40		0	> - Late Cp call (last five cycles) has higher uncertainty
TRUE	H17	Sample 185	25.74		0		TRUE	H17	Sample 185	37.75		0
TRUE	H18	Sample 186	32.64		0		TRUE	H18	Sample 186	34.17		0
TRUE	H19	Sample 187	37.67		0		TRUE	H19	Sample 187	37.87		0
TRUE	H20	Sample 188	31.73		0		TRUE	H20	Sample 188	29.23		0
TRUE	H21	Sample 189	28		0		TRUE	H21	Sample 189	29.89		0
TRUE	H22	Sample 190	30.17		0		TRUE	H22	Sample 190			0
TRUE	H23	Sample 191	30.92		0		TRUE	H23	Sample 191	35.83		0
TRUE	H24	Sample 192	34.84		0		TRUE	H24	Sample 192			0
TRUE	I1	Sample 193	27.34		0		TRUE	I1	Sample 193	40		0	> - Late Cp call (last five cycles) has higher uncertainty
TRUE	I2	Sample 194	35.69		0		TRUE	I2	Sample 194			0
TRUE	I3	Sample 195	17.68		0		TRUE	I3	Sample 195	37.48		0
TRUE	I4	Sample 196	26.5		0		TRUE	I4	Sample 196			0
TRUE	I5	Sample 197	40		0	> - Late Cp call (last five cycles) has higher uncertainty	TRUE	I5	Sample 197	32.57		0
TRUE	I6	Sample 198	38.46		0		TRUE	I6	Sample 198	40		0	> - Late Cp call (last five cycles) has higher uncertainty
TRUE	I7	Sample 199	28.6		0		TRUE	I7	Sample 199			0
TRUE	I8	Sample 200	32.46		0		TRUE	I8	Sample 200	40		0	> - Late Cp call (last five cycles) has higher uncertainty
TRUE	I9	Sample 201	33.9		0		TRUE	I9	Sample 201	40		0	> - Late Cp call (last five cycles) has higher uncertainty
TRUE	I10	Sample 202	23.66		0		TRUE	I10	Sample 202	38.89		0
TRUE	I11	Sample 203	34.81		0		TRUE	I11	Sample 203	34.23		0
TRUE	I12	Sample 204	26.78		0		TRUE	I12	Sample 204	40		0	> - Late Cp call (last five cycles) has higher uncertainty
TRUE	I13	Sample 205	31.61		0		TRUE	I13	Sample 205	29.24		0
TRUE	I14	Sample 206	32.14		0		TRUE	I14	Sample 206			0
TRUE	I15	Sample 207	30.28		0		TRUE	I15	Sample 207	37.97		0
TRUE	I16	Sample 208	40		0	> - Late Cp call (last five cycles) has higher uncertainty	TRUE	I16	Sample 208			0
TRUE	I17	Sample 209	40		0	> - Late Cp call (last five cycles) has higher uncertainty	TRUE	I17	Sample 209	36.6		0
TRUE	I18	Sample 210	32.43		0		TRUE	I18	Sample 210	40		0	> - Late Cp call (last five cycles) has higher uncertainty
TRUE	I19	Sample 211	40		0	> - Late Cp call (last five cycles) has higher uncertainty	TRUE	I19	Sample 211	37.11		0
TRUE	I20	Sample 212			0		TRUE	I20	Sample 212	33.76		0
TRUE	I21	Sample 213	33.62		0		TRUE	I21	Sample 213	32.25		0
TRUE	I22	Sample 214	38.01		0		TRUE	I22	Sample 214	35.43		0
TRUE	I23	Sample 215	33.45		0		TRUE	I23	Sample 215	40		0	> - Late Cp call (last five cycles) has higher uncertainty
TRUE	I24	Sample 216	35.32		0		TRUE	I24	Sample 216	36.66		0
TRUE	J1	Sample 217	26.96		0		TRUE	J1	Sample 217			0
TRUE	J2	Sample 218	27.44		0		TRUE	J2	Sample 218	27.33		0
TRUE	J3	Sample 219			0		TRUE	J3	Sample 219	32.85		0
TRUE	J4	Sample 220	37.87		0		TRUE	J4	Sample 220	40		0	> - Late Cp call (last five cycles) has higher uncertainty
TRUE	J5	Sample 221	27.7		0		TRUE	J5	Sample 221	34.44		0
TRUE	J6	Sample 222	33.57		0		TRUE	J6	Sample 222			0
TRUE	J7	Sample 223	35.8		0		TRUE	J7	Sample 223	32.97		0
TRUE	J8	Sample 224	40		0	> - Late Cp call (last five cycles) has higher uncertainty	TRUE	J8	Sample 224	38.28		0
TRUE	J9	Sample 225	27.77		0		TRUE	J9	Sample 225			0
TRUE	J10	Sample 226	32.98		0		TRUE	J10	Sample 226			0
TRUE	J11	Sample 227	30.77		0		TRUE	J11	Sample 227	40		0	> - Late Cp call (last five cycles) has higher uncertainty
TRUE	J12	Sample 228	22.32		0		TRUE	J12	Sample 228	36.76		0
TRUE	J13	Sample 229	30.31		0		TRUE	J13	Sample 229	36.21		0
TRUE	J14	Sample 230	31.78		0		TRUE	J14	Sample 230	26.09		0
TRUE	J15	Sample 231	40		0	> - Late Cp call (last five cycles) has higher uncertainty	TRUE	J15	Sample 231	40		0	> - Late Cp call (last five cycles) has higher uncertainty
TRUE	J16	Sample 232	40		0	> - Late Cp call (last five cycles) has higher uncertainty	TRUE	J16	Sample 232	40		0	> - Late Cp call (last five cycles) has higher uncertainty
TRUE	J17	Sample 233	31.01		0		TRUE	J17	Sample 233	35.98		0
TRUE	J18	Sample 234	27.18		0		TRUE	J18	Sample 234	37.43		0
TRUE	J19	Sample 235	38.13		0		TRUE	J19	Sample 235	40		0	> - Late Cp call (last five cycles) has higher uncertainty
TRUE	J20	Sample 236	26.94		0		TRUE	J20	Sample 236			0
TRUE	J21	Sample 237			0		TRUE	J21	Sample 237	32.58		0
TRUE	J22	Sample 238	33.78		0		TRUE	J22	Sample 238			0
TRUE	J23	Sample 239	37.45		0		TRUE	J23	Sample 239	34.65		0
TRUE	J24	Sample 240	35.28		0		TRUE	J24	Sample 240			0
TRUE	K1	Sample 241	38.09		0		TRUE	K1	Sample 241			0
TRUE	K2	Sample 242	38.83		0		TRUE	K2	Sample 242			0
TRUE	K3	Sample 243	40		0	> - Late Cp call (last five cycles) has higher uncertainty	TRUE	K3	Sample 243	40		0	> - Late Cp call (last five cycles) has higher uncertainty
TRUE	K4	Sample 244	29.21		0		TRUE	K4	Sample 244	35.5		0
TRUE	K5	Sample 245	38.18		0		TRUE	K5	Sample 245	38.63		0
TRUE	K6	Sample 246	30.78		0		TRUE	K6	Sample 246	31.99		0
TRUE	K7	Sample 247	37.17		0		TRUE	K7	Sample 247	37.62		0
TRUE	K8	Sample 248	32.13		0		TRUE	K8	Sample 248	29.68		0
TRUE	K9	Sample 249	33.68		0		TRUE	K9	Sample 249	38.44		0
TRUE	K10	Sample 250	34.24		0		TRUE	K10	Sample 250	35.03		0
TRUE	K11	Sample 251			0		TRUE	K11	Sample 251			0
TRUE	K12	Sample 252	28.59		0		TRUE	K12	Sample 252	40		0	> - Late Cp call (last five cycles) has higher uncertainty
TRUE	K13	Sample 253			0		TRUE	K13	Sample 253	35.48		0
TRUE	K14	Sample 254	31.06		0		TRUE	K14	Sample 254	33.68		0
TRUE	K15	Sample 255	31.82		0		TRUE	K15	Sample 255	35.7		0
TRUE	K16	Sample 256	35.86		0		TRUE	K16	Sample 256	36.27		0
TRUE	K17	Sample 257	31.58		0		TRUE	K17	Sample 257	35.11		0
TRUE	K18	Sample 258	29.55		0		TRUE	K18	Sample 258	33.05		0
TRUE	K19	Sample 259	30.61		0		TRUE	K19	Sample 259			0
TRUE	K20	Sample 260	35.03		0		TRUE	K20	Sample 260	35.09		0
TRUE	K21	Sample 261	36.07		0		TRUE	K21	Sample 261	21.22		0
TRUE	K22	Sample 262	31.32		0		TRUE	K22	Sample 262	31.9		0
TRUE	K23	Sample 263	38.36		0		TRUE	K23	Sample 263	34.69		0
TRUE	K24	Sample 264	31.25		0		TRUE	K24	Sample 264	37.59		0
TRUE	L1	Sample 265	25.53		0		TRUE	L1	Sample 265	33.08		0
TRUE	L2	Sample 266	26.18		0		TRUE	L2	Sample 266	26.08		0
TRUE	L3	Sample 267			0		TRUE	L3	Sample 267	38.5		0
TRUE	L4	Sample 268	34.81		0		TRUE	L4	Sample 268	38.22		0
TRUE	L5	Sample 269			0		TRUE	L5	Sample 269	37.6		0
TRUE	L6	Sample 270	34.81		0		TRUE	L6	Sample 270	38.08		0
TRUE	L7	Sample 271	38.05		0		TRUE	L7	Sample 271	29.28		0
TRUE	L8	Sample 272	40		0	> - Late Cp call (last five cycles) has higher uncertainty	TRUE	L8	Sample 272	40		0	> - Late Cp call (last five cycles) has higher uncertainty
TRUE	L9	Sample 273	33.47		0		TRUE	L9	Sample 273	37		0
TRUE	L10	Sample 274	25.59		0		TRUE	L10	Sample 274	40		0	> - Late Cp call (last five cycles) has higher uncertainty
TRUE	L11	Sample 275	39.34		0		TRUE	L11	Sample 275			0
TRUE	L12	Sample 276	32.77		0		TRUE	L12	Sample 276	22.24		0
TRUE	L13	Sample 277	31.8		0		TRUE	L13	Sample 277	32.88		0
TRUE	L14	Sample 278	40		0	> - Late Cp call (last five cycles) has higher uncertainty	TRUE	L14	Sample 278	40		0	> - Late Cp call (last five cycles) has higher uncertainty
TRUE	L15	Sample 279	30.96		0		TRUE	L15	Sample 279	40		0	> - Late Cp call (last five cycles) has higher uncertainty
TRUE	L16	Sample 280	27.69		0		TRUE	L16	Sample 280	40		0	> - Late Cp call (last five cycles) has higher uncertainty
TRUE	L17	Sample 281	34.17		0		TRUE	L17	Sample 281	32.27		0
TRUE	L18	Sample 282	40		0	> - Late Cp call (last five cycles) has higher uncertainty	TRUE	L18	Sample 282	40		0	> - Late Cp call (last five cycles) has higher uncertainty
TRUE	L19	Sample 283	32.67		0		TRUE	L19	Sample 283	32.56		0
TRUE	L20	Sample 284			0		TRUE	L20	Sample 284	40		0	> - Late Cp call (last five cycles) has higher uncertainty
TRUE	L21	Sample 285			0		TRUE	L21	Sample 285	33.9		0
TRUE	L22	Sample 286	34.48		0		TRUE	L22	Sample 286			0
TRUE	L23	Sample 287	29.44		0		TRUE	L23	Sample 287	40		0	> - Late Cp call (last five cycles) has higher uncertainty
TRUE	L24	Sample 288			0		TRUE	L24	Sample 288			0
TRUE	M1	Sample 289	34.09		0		TRUE	M1	Sample 289	40		0	> - Late Cp call (last five cycles) has higher uncertainty
TRUE	M2	Sample 290	27.91		0		TRUE	M2	Sample 290			0
TRUE	M3	Sample 291	40		0	> - Late Cp call (last five cycles) has higher uncertainty	TRUE	M3	Sample 291	37.72		0
TRUE	M4	Sample 292	29.71		0		TRUE	M4	Sample 292			0
TRUE	M5	Sample 293	36.51		0		TRUE	M5	Sample 293	40		0	?, > - Detector Call uncertain, Late Cp call (last five cycles) has higher uncertainty
TRUE	M6	Sample 294	33.86		0		TRUE	M6	Sample 294	40		0	> - Late Cp call (last five cycles) has higher uncertainty
TRUE	M7	Sample 295	36.69		0		TRUE	M7	Sample 295	40		0	> - Late Cp call (last five cycles) has higher uncertainty
TRUE	M8	Sample 296	40		0	> - Late Cp call (last five cycles) has higher uncertainty	TRUE	M8	Sample 296	35.28		0
TRUE	M9	Sample 297	26.45		0		TRUE	M9	Sample 297	40		0	> - Late Cp call (last five cycles) has higher uncertainty
TRUE	M10	Sample 298	40		0	> - Late Cp call (last five cycles) has higher uncertainty	TRUE	M10	Sample 298	40		0	> - Late Cp call (last five cycles) has higher uncertainty
TRUE	M11	Sample 299	31.72		0		TRUE	M11	Sample 299			0
TRUE	M12	Sample 300	32.8		0		TRUE	M12	Sample 300			0
TRUE	M13	Sample 301			0		TRUE	M13	Sample 301			0
TRUE	M14	Sample 302	36.73		0		TRUE	M14	Sample 302	40		0	> - Late Cp call (last five cycles) has higher uncertainty
TRUE	M15	Sample 303	29.06		0		TRUE	M15	Sample 303	32.23		0
TRUE	M16	Sample 304	40		0	> - Late Cp call (last five cycles) has higher uncertainty	TRUE	M16	Sample 304	37.62		0
TRUE	M17	Sample 305	34.98		0		TRUE	M17	Sample 305	40		0	> - Late Cp call (last five cycles) has higher uncertainty
TRUE	M18	Sample 306	33.08		0		TRUE	M18	Sample 306			0
TRUE	M19	Sample 307	23.26		0		TRUE	M19	Sample 307	36.16		0
TRUE	M20	Sample 308	32.62		0		TRUE	M20	Sample 308	40		0	> - Late Cp call (last five cycles) has higher uncertainty
TRUE	M21	Sample 309			0		TRUE	M21	Sample 309	32.18		0
TRUE	M22	Sample 310	28.17		0		TRUE	M22	Sample 310	21.28		0
TRUE	M23	Sample 311	33.12		0		TRUE	M23	Sample 311	40		0	> - Late Cp call (last five cycles) has higher uncertainty
TRUE	M24	Sample 312	30.47		0		TRUE	M24	Sample 312	38.72		0
TRUE	N1	Sample 313	35.6		0		TRUE	N1	Sample 313	34.58		0
TRUE	N2	Sample 314	30.57		0		TRUE	N2	Sample 314	30.9		0
TRUE	N3	Sample 315	35.71		0		TRUE	N3	Sample 315	39.4		0
TRUE	N4	Sample 316			0		TRUE	N4	Sample 316			0
TRUE	N5	Sample 317	23.94		0		TRUE	N5	Sample 317	40		0	> - Late Cp call (last five cycles) has higher uncertainty
TRUE	N6	Sample 318	38.88		0		TRUE	N6	Sample 318	36.21		0
TRUE	N7	Sample 319	32.07		0		TRUE	N7	Sample 319			0
TRUE	N8	Sample 320	35.53		0		TRUE	N8	Sample 320	40		0	> - Late Cp call (last five cycles) has higher uncertainty
TRUE	N9	Sample 321	26.66		0		TRUE	N9	Sample 321	35.34		0
TRUE	N10	Sample 322	34		0		TRUE	N10	Sample 322			0
TRUE	N11	Sample 323	30.22		0		TRUE	N11	Sample 323	34.32		0
TRUE	N12	Sample 324	34.52		0		TRUE	N12	Sample 324	35.07		0
TRUE	N13	Sample 325	32.11		0		TRUE	N13	Sample 325	40		0	> - Late Cp call (last five cycles) has higher uncertainty
TRUE	N14	Sample 326	33.91		0		TRUE	N14	Sample 326			0
TRUE	N15	Sample 327	34.6		0		TRUE	N15	Sample 327	35.79		0
TRUE	N16	Sample 328			0		TRUE	N16	Sample 328	34.92		0
TRUE	N17	Sample 329	29.78		0		TRUE	N17	Sample 329	40		0	> - Late Cp call (last five cycles) has higher uncertainty
TRUE	N18	Sample 330	34.77		0		TRUE	N18	Sample 330			0
TRUE	N19	Sample 331	36.21		0		TRUE	N19	Sample 331	33.52		0
TRUE	N20	Sample 332	37.72		0		TRUE	N20	Sample 332	35.28		0
TRUE	N21	Sample 333	37.4		0		TRUE	N21	Sample 333	33.92		0
TRUE	N22	Sample 334			0		TRUE	N22	Sample 334			0
TRUE	N23	Sample 335			0		TRUE	N23	Sample 335	21.29		0
TRUE	N24	Sample 336	40		0	> - Late Cp call (last five cycles) has higher uncertainty	TRUE	N24	Sample 336			0
TRUE	O1	Sample 337	29.84		0		TRUE	O1	Sample 337	38.05		0
TRUE	O2	Sample 338	29.23		0		TRUE	O2	Sample 338			0
TRUE	O3	Sample 339			0		TRUE	O3	Sample 339	37.22		0
TRUE	O4	Sample 340	27.63		0		TRUE	O4	Sample 340	38.14		0
TRUE	O5	Sample 341	30		0		TRUE	O5	Sample 341			0
TRUE	O6	Sample 342	35.57		0		TRUE	O6	Sample 342	34.69		0
TRUE	O7	Sample 343	31		0		TRUE	O7	Sample 343	30.55		0
TRUE	O8	Sample 344	30.96		0		TRUE	O8	Sample 344	40		0	> - Late Cp call (last five cycles) has higher uncertainty
TRUE	O9	Sample 345	34.69		0		TRUE	O9	Sample 345	40		0	> - Late Cp call (last five cycles) has higher uncertainty
TRUE	O10	Sample 346	35.21		0		TRUE	O10	Sample 346			0
TRUE	O11	Sample 347	40		0	> - Late Cp call (last five cycles) has higher uncertainty	TRUE	O11	Sample 347	40		0	> - Late Cp call (last five cycles) has higher uncertainty
TRUE	O12	Sample 348	31.53		0		TRUE	O12	Sample 348			0
TRUE	O13	Sample 349	25.97		0		TRUE	O13	Sample 349			0
TRUE	O14	Sample 350	40		0	> - Late Cp call (last five cycles) has higher uncertainty	TRUE	O14	Sample 350	36		0
TRUE	O15	Sample 351	34.78		0		TRUE	O15	Sample 351	34.09		0
TRUE	O16	Sample 352	40		0	> - Late Cp call (last five cycles) has higher uncertainty	TRUE	O16	Sample 352			0
TRUE	O17	Sample 353	34		0		TRUE	O17	Sample 353	34.44		0
TRUE	O18	Sample 354	37.75		0		TRUE	O18	Sample 354	32.08		0
TRUE	O19	Sample 355			0		TRUE	O19	Sample 355			0
TRUE	O20	Sample 356	33.76		0		TRUE	O20	Sample 356	40		0	> - Late Cp call (last five cycles) has higher uncertainty
TRUE	O21	Sample 357	34.08		0		TRUE	O21	Sample 357	37.7		0
TRUE	O22	Sample 358	31.05		0		TRUE	O22	Sample 358	28.18		0
TRUE	O23	Sample 359	34.76		0		TRUE	O23	Sample 359			0
TRUE	O24	Sample 360	32.51		0		TRUE	O24	Sample 360	38.2		0
TRUE	P1	Sample 361	36.44		0		TRUE	P1	Sample 361	35		0
TRUE	P2	Sample 362			0		TRUE	P2	Sample 362	28.25		0
TRUE	P3	Sample 363	34.21		0		TRUE	P3	Sample 363	31.56		0
TRUE	P4	Sample 364	29.43		0		TRUE	P4	Sample 364	25.49		0
TRUE	P5	Sample 365	35.44		0		TRUE	P5	Sample 365	36.58		0
TRUE	P6	Sample 366	29.79		0		TRUE	P6	Sample 366	35.34		0
TRUE	P7	Sample 367	29.44		0		TRUE	P7	Sample 367	40		0	> - Late Cp call (last five cycles) has higher uncertainty
TRUE	P8	Sample 368	35.47		0		TRUE	P8	Sample 368	34.65		0
TRUE	P9	Sample 369			0		TRUE	P9	Sample 369	31.01		0
TRUE	P10	Sample 370			0		TRUE	P10	Sample 370			0
TRUE	P11	Sample 371	40		0	> - Late Cp call (last five cycles) has higher uncertainty	TRUE	P11	Sample 371	31.67		0
TRUE	P12	Sample 372	40		0	> - Late Cp call (last five cycles) has higher uncertainty	TRUE	P12	Sample 372	34.94		0
TRUE	P13	Sample 373	26.78		0		TRUE	P13	Sample 373	34.72		0
TRUE	P14	Sample 374	27.57		0		TRUE	P14	Sample 374	36.87		0
TRUE	P15	Sample 375	34.51		0		TRUE	P15	Sample 375	36.98		0
TRUE	P16	Sample 376	36.45		0		TRUE	P16	Sample 376	38.4		0
TRUE	P17	Sample 377	33.24		0		TRUE	P17	Sample 377	40		0	> - Late Cp call (last five cycles) has higher uncertainty
TRUE	P18	Sample 378	37.75		0		TRUE	P18	Sample 378			0
TRUE	P19	Sample 379	32.74		0		TRUE	P19	Sample 379	38.7		0
TRUE	P20	Sample 380	27.95		0		TRUE	P20	Sample 380	36.68		0
TRUE	P21	Sample 381	32.48		0		TRUE	P21	Sample 381	35.91		0
TRUE	P22	Sample 382	27.01		0		TRUE	P22	Sample 382			0
TRUE	P23	Sample 383	36.56		0		TRUE	P23	Sample 383			0
TRUE	P24	Sample 384			0		TRUE	P24	Sample 384			0

## Sheet: sample 2M
M2
Include	Pos	Name	Cp	Concentration	Standard	Status	Include	Pos	Name	Cp	Concentration	Standard	Status
TRUE	A1	Sample 1	35.64		0		TRUE	A1	Sample 1	37.21		0
TRUE	A2	Sample 2	40		0	> - Late Cp call (last five cycles) has higher uncertainty	TRUE	A2	Sample 2	37.79		0
TRUE	A3	Sample 3	40		0	> - Late Cp call (last five cycles) has higher uncertainty	TRUE	A3	Sample 3	34.49		0
TRUE	A4	Sample 4	33.16		0		TRUE	A4	Sample 4	38.17		0
TRUE	A5	Sample 5	40		0	> - Late Cp call (last five cycles) has higher uncertainty	TRUE	A5	Sample 5	35.9		0
TRUE	A6	Sample 6	25.29		0		TRUE	A6	Sample 6	36.04		0
TRUE	A7	Sample 7	36.78		0		TRUE	A7	Sample 7	40		0	> - Late Cp call (last five cycles) has higher uncertainty
TRUE	A8	Sample 8	35.14		0		TRUE	A8	Sample 8	36.65		0
TRUE	A9	Sample 9			0		TRUE	A9	Sample 9	40		0	> - Late Cp call (last five cycles) has higher uncertainty
TRUE	A10	Sample 10	30.9		0		TRUE	A10	Sample 10	33.64		0
TRUE	A11	Sample 11	33.5		0		TRUE	A11	Sample 11	35.78		0
TRUE	A12	Sample 12	38.22		0		TRUE	A12	Sample 12	40		0	> - Late Cp call (last five cycles) has higher uncertainty
TRUE	A13	Sample 13	30.42		0		TRUE	A13	Sample 13			0
TRUE	A14	Sample 14	36.47		0		TRUE	A14	Sample 14	40		0	> - Late Cp call (last five cycles) has higher uncertainty
TRUE	A15	Sample 15			0		TRUE	A15	Sample 15	36.11		0
TRUE	A16	Sample 16	40		0	> - Late Cp call (last five cycles) has higher uncertainty	TRUE	A16	Sample 16			0
TRUE	A17	Sample 17	40		0	> - Late Cp call (last five cycles) has higher uncertainty	TRUE	A17	Sample 17	30.73		0
TRUE	A18	Sample 18	27.73		0		TRUE	A18	Sample 18	40		0	> - Late Cp call (last five cycles) has higher uncertainty
TRUE	A19	Sample 19	29.6		0		TRUE	A19	Sample 19	40		0	> - Late Cp call (last five cycles) has higher uncertainty
TRUE	A20	Sample 20	30.94		0		TRUE	A20	Sample 20	40		0	> - Late Cp call (last five cycles) has higher uncertainty
TRUE	A21	Sample 21	25.52		0		TRUE	A21	Sample 21	33.04		0
TRUE	A22	Sample 22	31.51		0		TRUE	A22	Sample 22	37.58		0
TRUE	A23	Sample 23	33.33		0		TRUE	A23	Sample 23	40		0	> - Late Cp call (last five cycles) has higher uncertainty
TRUE	A24	Sample 24	35.99		0		TRUE	A24	Sample 24	34.74		0
TRUE	B1	Sample 25	34.87		0		TRUE	B1	Sample 25			0
TRUE	B2	Sample 26	15.91		0		TRUE	B2	Sample 26			0
TRUE	B3	Sample 27	40		0	> - Late Cp call (last five cycles) has higher uncertainty	TRUE	B3	Sample 27	36.29		0
TRUE	B4	Sample 28	32.35		0		TRUE	B4	Sample 28	40		0	> - Late Cp call (last five cycles) has higher uncertainty
TRUE	B5	Sample 29	36.91		0		TRUE	B5	Sample 29	31.91		0
TRUE	B6	Sample 30	26.58		0		TRUE	B6	Sample 30	40		0	> - Late Cp call (last five cycles) has higher uncertainty
TRUE	B7	Sample 31	35.55		0		TRUE	B7	Sample 31	36.71		0
TRUE	B8	Sample 32	30.52		0		TRUE	B8	Sample 32	32.69		0
TRUE	B9	Sample 33	37.92		0		TRUE	B9	Sample 33	30.79		0
TRUE	B10	Sample 34	37.47		0		TRUE	B10	Sample 34	37.34		0
TRUE	B11	Sample 35	37.11		0		TRUE	B11	Sample 35	35.14		0
TRUE	B12	Sample 36	29.64		0		TRUE	B12	Sample 36			0
TRUE	B13	Sample 37	35.07		0		TRUE	B13	Sample 37	40		0	> - Late Cp call (last five cycles) has higher uncertainty
TRUE	B14	Sample 38	36.67		0		TRUE	B14	Sample 38	40		0	> - Late Cp call (last five cycles) has higher uncertainty
TRUE	B15	Sample 39	30.27		0		TRUE	B15	Sample 39	32.62		0
TRUE	B16	Sample 40	35.62		0		TRUE	B16	Sample 40	36.31		0
TRUE	B17	Sample 41	32.67		0		TRUE	B17	Sample 41	34.94		0
TRUE	B18	Sample 42	38.4		0		TRUE	B18	Sample 42	31.99		0
TRUE	B19	Sample 43	29.62		0		TRUE	B19	Sample 43	35.27		0
TRUE	B20	Sample 44	32.84		0		TRUE	B20	Sample 44	40		0	> - Late Cp call (last five cycles) has higher uncertainty
TRUE	B21	Sample 45	31.24		0		TRUE	B21	Sample 45	36.97		0
TRUE	B22	Sample 46	29.06		0		TRUE	B22	Sample 46	32.88		0
TRUE	B23	Sample 47	21.08		0		TRUE	B23	Sample 47			0
TRUE	B24	Sample 48	30.86		0		TRUE	B24	Sample 48			0
TRUE	C1	Sample 49	29.6		0		TRUE	C1	Sample 49	30.29		0
TRUE	C2	Sample 50	26.11		0		TRUE	C2	Sample 50	40		0	> - Late Cp call (last five cycles) has higher uncertainty
TRUE	C3	Sample 51	34.95		0		TRUE	C3	Sample 51	34.16		0
TRUE	C4	Sample 52	24.49		0		TRUE	C4	Sample 52	40		0	> - Late Cp call (last five cycles) has higher uncertainty
TRUE	C5	Sample 53	30.06		0		TRUE	C5	Sample 53	36.2		0
TRUE	C6	Sample 54	28.76		0		TRUE	C6	Sample 54	35.06		0
TRUE	C7	Sample 55	38.9		0		TRUE	C7	Sample 55	36.21		0
TRUE	C8	Sample 56	25.18		0		TRUE	C8	Sample 56	35.94		0
TRUE	C9	Sample 57	35.27		0		TRUE	C9	Sample 57	37.79		0
TRUE	C10	Sample 58	24.96		0		TRUE	C10	Sample 58	34.8		0
TRUE	C11	Sample 59	36.17		0		TRUE	C11	Sample 59	36.27		0
TRUE	C12	Sample 60	28.71		0		TRUE	C12	Sample 60	38.03		0
TRUE	C13	Sample 61	31.19		0		TRUE	C13	Sample 61	29.66		0
TRUE	C14	Sample 62	35.17		0		TRUE	C14	Sample 62	34.05		0
TRUE	C15	Sample 63	29.85		0		TRUE	C15	Sample 63	40		0	> - Late Cp call (last five cycles) has higher uncertainty
TRUE	C16	Sample 64	32.86		0		TRUE	C16	Sample 64	34.84		0
TRUE	C17	Sample 65	27.78		0		TRUE	C17	Sample 65	40		0	> - Late Cp call (last five cycles) has higher uncertainty
TRUE	C18	Sample 66	31.05		0		TRUE	C18	Sample 66	36.15		0
TRUE	C19	Sample 67	35		0		TRUE	C19	Sample 67	35.52		0
TRUE	C20	Sample 68	25.95		0		TRUE	C20	Sample 68	40		0	> - Late Cp call (last five cycles) has higher uncertainty
TRUE	C21	Sample 69	29.09		0		TRUE	C21	Sample 69	40		0	> - Late Cp call (last five cycles) has higher uncertainty
TRUE	C22	Sample 70	21.14		0		TRUE	C22	Sample 70	36.84		0
TRUE	C23	Sample 71	36.09		0		TRUE	C23	Sample 71			0
TRUE	C24	Sample 72	30.61		0		TRUE	C24	Sample 72	38.74		0
TRUE	D1	Sample 73	40		0	> - Late Cp call (last five cycles) has higher uncertainty	TRUE	D1	Sample 73	35.22		0
TRUE	D2	Sample 74	24.64		0		TRUE	D2	Sample 74	15.97		0
TRUE	D3	Sample 75	35.55		0		TRUE	D3	Sample 75	40		0	> - Late Cp call (last five cycles) has higher uncertainty
TRUE	D4	Sample 76	30.77		0		TRUE	D4	Sample 76			0
TRUE	D5	Sample 77	25.95		0		TRUE	D5	Sample 77	34.84		0
TRUE	D6	Sample 78	30.17		0		TRUE	D6	Sample 78	40		0	> - Late Cp call (last five cycles) has higher uncertainty
TRUE	D7	Sample 79	40		0	> - Late Cp call (last five cycles) has higher uncertainty	TRUE	D7	Sample 79	35.63		0
TRUE	D8	Sample 80	34.75		0		TRUE	D8	Sample 80	39.57		0
TRUE	D9	Sample 81	28.48		0		TRUE	D9	Sample 81	33.02		0
TRUE	D10	Sample 82	33.34		0		TRUE	D10	Sample 82	37.31		0
TRUE	D11	Sample 83	29.61		0		TRUE	D11	Sample 83	32.13		0
TRUE	D12	Sample 84	34.73		0		TRUE	D12	Sample 84	35.36		0
TRUE	D13	Sample 85	33.14		0		TRUE	D13	Sample 85	36.27		0
TRUE	D14	Sample 86	34.66		0		TRUE	D14	Sample 86	36.92		0
TRUE	D15	Sample 87	35.7		0		TRUE	D15	Sample 87	40		0	> - Late Cp call (last five cycles) has higher uncertainty
TRUE	D16	Sample 88	37.05		0		TRUE	D16	Sample 88	34.78		0
TRUE	D17	Sample 89			0		TRUE	D17	Sample 89	40		0	> - Late Cp call (last five cycles) has higher uncertainty
TRUE	D18	Sample 90	26.95		0		TRUE	D18	Sample 90			0
TRUE	D19	Sample 91	34.51		0		TRUE	D19	Sample 91	32.68		0
TRUE	D20	Sample 92	24.98		0		TRUE	D20	Sample 92	34.68		0
TRUE	D21	Sample 93	27.76		0		TRUE	D21	Sample 93	33.32		0
TRUE	D22	Sample 94	35.3		0		TRUE	D22	Sample 94			0
TRUE	D23	Sample 95	25.98		0		TRUE	D23	Sample 95			0
TRUE	D24	Sample 96	38.49		0		TRUE	D24	Sample 96			0
TRUE	E1	Sample 97	30.87		0		TRUE	E1	Sample 97	37.27		0
TRUE	E2	Sample 98	31.05		0		TRUE	E2	Sample 98	35.89		0
TRUE	E3	Sample 99	25.11		0		TRUE	E3	Sample 99	40		0	> - Late Cp call (last five cycles) has higher uncertainty
TRUE	E4	Sample 100	31.08		0		TRUE	E4	Sample 100	40		0	> - Late Cp call (last five cycles) has higher uncertainty
TRUE	E5	Sample 101	34.29		0		TRUE	E5	Sample 101	36.84		0
TRUE	E6	Sample 102	38.1		0		TRUE	E6	Sample 102	40		0	> - Late Cp call (last five cycles) has higher uncertainty
TRUE	E7	Sample 103	27.88		0		TRUE	E7	Sample 103	37.08		0
TRUE	E8	Sample 104	26.88		0		TRUE	E8	Sample 104	35.35		0
TRUE	E9	Sample 105	36.89		0		TRUE	E9	Sample 105	40		0	> - Late Cp call (last five cycles) has higher uncertainty
TRUE	E10	Sample 106	35.84		0		TRUE	E10	Sample 106	36.65		0
TRUE	E11	Sample 107			0		TRUE	E11	Sample 107			0
TRUE	E12	Sample 108	36.95		0		TRUE	E12	Sample 108	40		0	> - Late Cp call (last five cycles) has higher uncertainty
TRUE	E13	Sample 109	30.43		0		TRUE	E13	Sample 109	32.43		0
TRUE	E14	Sample 110	36		0		TRUE	E14	Sample 110	40		0	> - Late Cp call (last five cycles) has higher uncertainty
TRUE	E15	Sample 111	40		0	> - Late Cp call (last five cycles) has higher uncertainty	TRUE	E15	Sample 111	32.02		0
TRUE	E16	Sample 112	30.71		0		TRUE	E16	Sample 112	33		0
TRUE	E17	Sample 113	26.02		0		TRUE	E17	Sample 113	35.71		0
TRUE	E18	Sample 114	40		0	> - Late Cp call (last five cycles) has higher uncertainty	TRUE	E18	Sample 114	40		0	> - Late Cp call (last five cycles) has higher uncertainty
TRUE	E19	Sample 115			0		TRUE	E19	Sample 115	37.16		0
TRUE	E20	Sample 116	40		0	> - Late Cp call (last five cycles) has higher uncertainty	TRUE	E20	Sample 116	39.39		0
TRUE	E21	Sample 117	21.1		0		TRUE	E21	Sample 117	32.7		0
TRUE	E22	Sample 118			0		TRUE	E22	Sample 118	40		0	> - Late Cp call (last five cycles) has higher uncertainty
TRUE	E23	Sample 119	34.64		0		TRUE	E23	Sample 119	36.84		0
TRUE	E24	Sample 120	29.91		0		TRUE	E24	Sample 120	36.52		0
TRUE	F1	Sample 121	35.35		0		TRUE	F1	Sample 121	40		0	> - Late Cp call (last five cycles) has higher uncertainty
TRUE	F2	Sample 122	30.26		0		TRUE	F2	Sample 122	30.08		0
TRUE	F3	Sample 123	32.76		0		TRUE	F3	Sample 123	40		0	> - Late Cp call (last five cycles) has higher uncertainty
TRUE	F4	Sample 124	28.81		0		TRUE	F4	Sample 124	40		0	> - Late Cp call (last five cycles) has higher uncertainty
TRUE	F5	Sample 125	35.88		0		TRUE	F5	Sample 125	33.89		0
TRUE	F6	Sample 126	29.92		0		TRUE	F6	Sample 126	40		0	?, > - Detector Call uncertain, Late Cp call (last five cycles) has higher uncertainty
TRUE	F7	Sample 127	34.55		0		TRUE	F7	Sample 127	40		0	> - Late Cp call (last five cycles) has higher uncertainty
TRUE	F8	Sample 128	37.27		0		TRUE	F8	Sample 128	35.84		0
TRUE	F9	Sample 129	30.44		0		TRUE	F9	Sample 129	40		0	> - Late Cp call (last five cycles) has higher uncertainty
TRUE	F10	Sample 130	35.16		0		TRUE	F10	Sample 130	35.88		0
TRUE	F11	Sample 131	25.5		0		TRUE	F11	Sample 131	32.16		0
TRUE	F12	Sample 132	27.93		0		TRUE	F12	Sample 132	37.13		0
TRUE	F13	Sample 133	35.24		0		TRUE	F13	Sample 133	40		0	> - Late Cp call (last five cycles) has higher uncertainty
TRUE	F14	Sample 134	36.77		0		TRUE	F14	Sample 134	40		0	> - Late Cp call (last five cycles) has higher uncertainty
TRUE	F15	Sample 135	33.12		0		TRUE	F15	Sample 135	30.43		0
TRUE	F16	Sample 136	32.27		0		TRUE	F16	Sample 136	36.42		0
TRUE	F17	Sample 137	31.53		0		TRUE	F17	Sample 137	35.5		0
TRUE	F18	Sample 138	33.44		0		TRUE	F18	Sample 138	37.25		0
TRUE	F19	Sample 139	37.65		0		TRUE	F19	Sample 139	38.95		0
TRUE	F20	Sample 140	35.1		0		TRUE	F20	Sample 140	35.8		0
TRUE	F21	Sample 141	29.3		0		TRUE	F21	Sample 141	40		0	> - Late Cp call (last five cycles) has higher uncertainty
TRUE	F22	Sample 142	35.16		0		TRUE	F22	Sample 142			0
TRUE	F23	Sample 143	28.62		0		TRUE	F23	Sample 143			0
TRUE	F24	Sample 144	38.66		0		TRUE	F24	Sample 144			0
TRUE	G1	Sample 145	37.69		0		TRUE	G1	Sample 145	39.28		0
TRUE	G2	Sample 146	25.77		0		TRUE	G2	Sample 146	32.61		0
TRUE	G3	Sample 147	33.25		0		TRUE	G3	Sample 147	36.86		0
TRUE	G4	Sample 148	26.95		0		TRUE	G4	Sample 148	37.62		0
TRUE	G5	Sample 149	32.66		0		TRUE	G5	Sample 149	34.66		0
TRUE	G6	Sample 150	35.85		0		TRUE	G6	Sample 150	32.02		0
TRUE	G7	Sample 151	34.85		0		TRUE	G7	Sample 151	40		0	> - Late Cp call (last five cycles) has higher uncertainty
TRUE	G8	Sample 152	26.75		0		TRUE	G8	Sample 152	34.22		0
TRUE	G9	Sample 153	30.1		0		TRUE	G9	Sample 153	40		0	> - Late Cp call (last five cycles) has higher uncertainty
TRUE	G10	Sample 154	34.79		0		TRUE	G10	Sample 154	30.28		0
TRUE	G11	Sample 155	40		0	> - Late Cp call (last five cycles) has higher uncertainty	TRUE	G11	Sample 155	33.74		0
TRUE	G12	Sample 156	40		0	> - Late Cp call (last five cycles) has higher uncertainty	TRUE	G12	Sample 156	34.94		0
TRUE	G13	Sample 157	40		0	> - Late Cp call (last five cycles) has higher uncertainty	TRUE	G13	Sample 157	40		0	> - Late Cp call (last five cycles) has higher uncertainty
TRUE	G14	Sample 158	28.68		0		TRUE	G14	Sample 158	33.75		0
TRUE	G15	Sample 159	27.5		0		TRUE	G15	Sample 159	34.59		0
TRUE	G16	Sample 160	29.55		0		TRUE	G16	Sample 160	34.79		0
TRUE	G17	Sample 161	26.62		0		TRUE	G17	Sample 161	40		0	> - Late Cp call (last five cycles) has higher uncertainty
TRUE	G18	Sample 162			0		TRUE	G18	Sample 162	34.23		0
TRUE	G19	Sample 163	35.93		0		TRUE	G19	Sample 163	36.12		0
TRUE	G20	Sample 164	31.1		0		TRUE	G20	Sample 164	33.47		0
TRUE	G21	Sample 165	37.25		0		TRUE	G21	Sample 165	40		0	> - Late Cp call (last five cycles) has higher uncertainty
TRUE	G22	Sample 166	29.75		0		TRUE	G22	Sample 166	37		0
TRUE	G23	Sample 167	39.15		0		TRUE	G23	Sample 167	35.83		0
TRUE	G24	Sample 168	38.01		0		TRUE	G24	Sample 168	36.67		0
TRUE	H1	Sample 169			0		TRUE	H1	Sample 169	37.87		0
TRUE	H2	Sample 170	26.05		0		TRUE	H2	Sample 170	26.11		0
TRUE	H3	Sample 171	36.11		0		TRUE	H3	Sample 171	35		0
TRUE	H4	Sample 172	40		0	> - Late Cp call (last five cycles) has higher uncertainty	TRUE	H4	Sample 172	38.36		0
TRUE	H5	Sample 173	37.61		0		TRUE	H5	Sample 173	40		0	> - Late Cp call (last five cycles) has higher uncertainty
TRUE	H6	Sample 174	36.4		0		TRUE	H6	Sample 174	34.72		0
TRUE	H7	Sample 175	40		0	> - Late Cp call (last five cycles) has higher uncertainty	TRUE	H7	Sample 175			0
TRUE	H8	Sample 176			0		TRUE	H8	Sample 176	35.93		0
TRUE	H9	Sample 177	28.46		0		TRUE	H9	Sample 177	37		0
TRUE	H10	Sample 178	34.04		0		TRUE	H10	Sample 178	40		0	> - Late Cp call (last five cycles) has higher uncertainty
TRUE	H11	Sample 179	28.29		0		TRUE	H11	Sample 179	36.4		0
TRUE	H12	Sample 180	33.55		0		TRUE	H12	Sample 180	40		0	> - Late Cp call (last five cycles) has higher uncertainty
TRUE	H13	Sample 181	40		0	> - Late Cp call (last five cycles) has higher uncertainty	TRUE	H13	Sample 181	32.91		0
TRUE	H14	Sample 182	30.69		0		TRUE	H14	Sample 182	36.13		0
TRUE	H15	Sample 183	40		0	> - Late Cp call (last five cycles) has higher uncertainty	TRUE	H15	Sample 183	40		0	> - Late Cp call (last five cycles) has higher uncertainty
TRUE	H16	Sample 184	37.07		0		TRUE	H16	Sample 184	40		0	> - Late Cp call (last five cycles) has higher uncertainty
TRUE	H17	Sample 185	26.11		0		TRUE	H17	Sample 185	35.08		0
TRUE	H18	Sample 186	31.82		0		TRUE	H18	Sample 186	32.74		0
TRUE	H19	Sample 187	37.43		0		TRUE	H19	Sample 187			0
TRUE	H20	Sample 188	30.52		0		TRUE	H20	Sample 188	29.92		0
TRUE	H21	Sample 189	28.26		0		TRUE	H21	Sample 189	32.45		0
TRUE	H22	Sample 190	29.59		0		TRUE	H22	Sample 190			0
TRUE	H23	Sample 191	31.02		0		TRUE	H23	Sample 191			0
TRUE	H24	Sample 192	31.51		0		TRUE	H24	Sample 192			0
TRUE	I1	Sample 193	25.13		0		TRUE	I1	Sample 193	37.24		0
TRUE	I2	Sample 194	36.02		0		TRUE	I2	Sample 194	38.33		0
TRUE	I3	Sample 195	18.28		0		TRUE	I3	Sample 195	36.86		0
TRUE	I4	Sample 196	26.51		0		TRUE	I4	Sample 196			0
TRUE	I5	Sample 197	40		0	> - Late Cp call (last five cycles) has higher uncertainty	TRUE	I5	Sample 197	29.81		0
TRUE	I6	Sample 198	40		0	> - Late Cp call (last five cycles) has higher uncertainty	TRUE	I6	Sample 198	37.74		0
TRUE	I7	Sample 199	27.24		0		TRUE	I7	Sample 199	40		0	> - Late Cp call (last five cycles) has higher uncertainty
TRUE	I8	Sample 200	30.81		0		TRUE	I8	Sample 200			0
TRUE	I9	Sample 201	35.15		0		TRUE	I9	Sample 201	40		0	> - Late Cp call (last five cycles) has higher uncertainty
TRUE	I10	Sample 202	22.88		0		TRUE	I10	Sample 202	40		0	> - Late Cp call (last five cycles) has higher uncertainty
TRUE	I11	Sample 203	37.1		0		TRUE	I11	Sample 203	31.34		0
TRUE	I12	Sample 204	27.78		0		TRUE	I12	Sample 204	40		0	> - Late Cp call (last five cycles) has higher uncertainty
TRUE	I13	Sample 205	30.68		0		TRUE	I13	Sample 205	29.55		0
TRUE	I14	Sample 206	30.85		0		TRUE	I14	Sample 206	35.03		0
TRUE	I15	Sample 207	29.81		0		TRUE	I15	Sample 207			0
TRUE	I16	Sample 208	40		0	> - Late Cp call (last five cycles) has higher uncertainty	TRUE	I16	Sample 208			0
TRUE	I17	Sample 209	39.4		0		TRUE	I17	Sample 209	33.85		0
TRUE	I18	Sample 210	32.06		0		TRUE	I18	Sample 210	40		0	> - Late Cp call (last five cycles) has higher uncertainty
TRUE	I19	Sample 211	34.43		0		TRUE	I19	Sample 211	35.93		0
TRUE	I20	Sample 212			0		TRUE	I20	Sample 212	35		0
TRUE	I21	Sample 213	27.32		0		TRUE	I21	Sample 213	31.83		0
TRUE	I22	Sample 214	40		0	> - Late Cp call (last five cycles) has higher uncertainty	TRUE	I22	Sample 214	40		0	> - Late Cp call (last five cycles) has higher uncertainty
TRUE	I23	Sample 215	33.52		0		TRUE	I23	Sample 215	40		0	> - Late Cp call (last five cycles) has higher uncertainty
TRUE	I24	Sample 216	34.32		0		TRUE	I24	Sample 216	35.04		0
TRUE	J1	Sample 217	26.84		0		TRUE	J1	Sample 217	40		0	> - Late Cp call (last five cycles) has higher uncertainty
TRUE	J2	Sample 218	27.55		0		TRUE	J2	Sample 218	27.58		0
TRUE	J3	Sample 219	40		0	> - Late Cp call (last five cycles) has higher uncertainty	TRUE	J3	Sample 219	31.23		0
TRUE	J4	Sample 220	36.03		0		TRUE	J4	Sample 220			0
TRUE	J5	Sample 221	28.75		0		TRUE	J5	Sample 221	34.14		0
TRUE	J6	Sample 222	30.06		0		TRUE	J6	Sample 222	40		0	> - Late Cp call (last five cycles) has higher uncertainty
TRUE	J7	Sample 223	35.07		0		TRUE	J7	Sample 223	32.7		0
TRUE	J8	Sample 224			0		TRUE	J8	Sample 224	36.57		0
TRUE	J9	Sample 225	27.97		0		TRUE	J9	Sample 225	40		0	> - Late Cp call (last five cycles) has higher uncertainty
TRUE	J10	Sample 226	32.27		0		TRUE	J10	Sample 226	40		0	> - Late Cp call (last five cycles) has higher uncertainty
TRUE	J11	Sample 227	29.52		0		TRUE	J11	Sample 227	37.12		0
TRUE	J12	Sample 228	23.29		0		TRUE	J12	Sample 228	35.94		0
TRUE	J13	Sample 229	30.63		0		TRUE	J13	Sample 229	38.35		0
TRUE	J14	Sample 230	30.77		0		TRUE	J14	Sample 230	27.59		0
TRUE	J15	Sample 231	37.6		0		TRUE	J15	Sample 231	40		0	> - Late Cp call (last five cycles) has higher uncertainty
TRUE	J16	Sample 232	40		0	> - Late Cp call (last five cycles) has higher uncertainty	TRUE	J16	Sample 232	40		0	> - Late Cp call (last five cycles) has higher uncertainty
TRUE	J17	Sample 233	31.01		0		TRUE	J17	Sample 233	34.01		0
TRUE	J18	Sample 234	26.32		0		TRUE	J18	Sample 234	40		0	> - Late Cp call (last five cycles) has higher uncertainty
TRUE	J19	Sample 235	36.09		0		TRUE	J19	Sample 235	37.11		0
TRUE	J20	Sample 236	27.92		0		TRUE	J20	Sample 236			0
TRUE	J21	Sample 237			0		TRUE	J21	Sample 237	32.03		0
TRUE	J22	Sample 238	32.26		0		TRUE	J22	Sample 238			0
TRUE	J23	Sample 239	40		0	> - Late Cp call (last five cycles) has higher uncertainty	TRUE	J23	Sample 239			0
TRUE	J24	Sample 240	33.1		0		TRUE	J24	Sample 240			0
TRUE	K1	Sample 241	37.08		0		TRUE	K1	Sample 241	38.67		0
TRUE	K2	Sample 242	35.71		0		TRUE	K2	Sample 242			0
TRUE	K3	Sample 243	37.03		0		TRUE	K3	Sample 243	40		0	> - Late Cp call (last five cycles) has higher uncertainty
TRUE	K4	Sample 244	30.21		0		TRUE	K4	Sample 244	35.85		0
TRUE	K5	Sample 245	36.19		0		TRUE	K5	Sample 245	34.27		0
TRUE	K6	Sample 246	38.09		0		TRUE	K6	Sample 246	30.94		0
TRUE	K7	Sample 247	37.22		0		TRUE	K7	Sample 247	36.19		0
TRUE	K8	Sample 248	29.58		0		TRUE	K8	Sample 248	27.91		0
TRUE	K9	Sample 249	32.88		0		TRUE	K9	Sample 249			0
TRUE	K10	Sample 250	33.52		0		TRUE	K10	Sample 250	33.04		0
TRUE	K11	Sample 251			0		TRUE	K11	Sample 251	40		0	> - Late Cp call (last five cycles) has higher uncertainty
TRUE	K12	Sample 252	34.08		0		TRUE	K12	Sample 252	40		0	> - Late Cp call (last five cycles) has higher uncertainty
TRUE	K13	Sample 253			0		TRUE	K13	Sample 253	39.34		0
TRUE	K14	Sample 254	31.02		0		TRUE	K14	Sample 254	35.96		0
TRUE	K15	Sample 255	33.02		0		TRUE	K15	Sample 255	34.52		0
TRUE	K16	Sample 256	35.54		0		TRUE	K16	Sample 256			0
TRUE	K17	Sample 257	29.86		0		TRUE	K17	Sample 257	34.93		0
TRUE	K18	Sample 258	29.15		0		TRUE	K18	Sample 258	32.29		0
TRUE	K19	Sample 259	28.13		0		TRUE	K19	Sample 259	40		0	> - Late Cp call (last five cycles) has higher uncertainty
TRUE	K20	Sample 260	35.24		0		TRUE	K20	Sample 260	35.17		0
TRUE	K21	Sample 261	37.44		0		TRUE	K21	Sample 261	21.14		0
TRUE	K22	Sample 262	32.53		0		TRUE	K22	Sample 262	32.86		0
TRUE	K23	Sample 263	36.68		0		TRUE	K23	Sample 263	33.23		0
TRUE	K24	Sample 264	31.07		0		TRUE	K24	Sample 264	36.85		0
TRUE	L1	Sample 265	24.69		0		TRUE	L1	Sample 265	32.25		0
TRUE	L2	Sample 266	24.13		0		TRUE	L2	Sample 266	24.2		0
TRUE	L3	Sample 267	40		0	> - Late Cp call (last five cycles) has higher uncertainty	TRUE	L3	Sample 267	40		0	> - Late Cp call (last five cycles) has higher uncertainty
TRUE	L4	Sample 268	34.05		0		TRUE	L4	Sample 268	32.52		0
TRUE	L5	Sample 269	40		0	> - Late Cp call (last five cycles) has higher uncertainty	TRUE	L5	Sample 269	36.88		0
TRUE	L6	Sample 270	33.34		0		TRUE	L6	Sample 270	36.25		0
TRUE	L7	Sample 271	35.67		0		TRUE	L7	Sample 271	37.02		0
TRUE	L8	Sample 272	35.33		0		TRUE	L8	Sample 272	37.43		0
TRUE	L9	Sample 273	33.6		0		TRUE	L9	Sample 273	37.98		0
TRUE	L10	Sample 274	25.61		0		TRUE	L10	Sample 274	40		0	> - Late Cp call (last five cycles) has higher uncertainty
TRUE	L11	Sample 275	36.95		0		TRUE	L11	Sample 275			0
TRUE	L12	Sample 276	34.13		0		TRUE	L12	Sample 276	21.13		0
TRUE	L13	Sample 277	40		0	> - Late Cp call (last five cycles) has higher uncertainty	TRUE	L13	Sample 277	31.89		0
TRUE	L14	Sample 278	38.79		0		TRUE	L14	Sample 278	36.9		0
TRUE	L15	Sample 279	29.59		0		TRUE	L15	Sample 279	37.48		0
TRUE	L16	Sample 280	28.22		0		TRUE	L16	Sample 280	36.61		0
TRUE	L17	Sample 281	32.87		0		TRUE	L17	Sample 281	32.11		0
TRUE	L18	Sample 282			0		TRUE	L18	Sample 282	38.26		0
TRUE	L19	Sample 283	29.33		0		TRUE	L19	Sample 283	32.74		0
TRUE	L20	Sample 284	40		0	> - Late Cp call (last five cycles) has higher uncertainty	TRUE	L20	Sample 284	38.66		0
TRUE	L21	Sample 285			0		TRUE	L21	Sample 285	34.6		0
TRUE	L22	Sample 286	35.68		0		TRUE	L22	Sample 286			0
TRUE	L23	Sample 287	30.21		0		TRUE	L23	Sample 287			0
TRUE	L24	Sample 288	40		0	> - Late Cp call (last five cycles) has higher uncertainty	TRUE	L24	Sample 288			0
TRUE	M1	Sample 289	33.7		0		TRUE	M1	Sample 289	40		0	> - Late Cp call (last five cycles) has higher uncertainty
TRUE	M2	Sample 290	27.57		0		TRUE	M2	Sample 290			0
TRUE	M3	Sample 291	40		0	> - Late Cp call (last five cycles) has higher uncertainty	TRUE	M3	Sample 291	37.99		0
TRUE	M4	Sample 292	27.96		0		TRUE	M4	Sample 292	37.25		0
TRUE	M5	Sample 293	35.04		0		TRUE	M5	Sample 293			0
TRUE	M6	Sample 294	38.04		0		TRUE	M6	Sample 294	37.49		0
TRUE	M7	Sample 295	37.13		0		TRUE	M7	Sample 295	39.55		0
TRUE	M8	Sample 296	37.05		0		TRUE	M8	Sample 296	37.06		0
TRUE	M9	Sample 297	28.68		0		TRUE	M9	Sample 297	40		0	> - Late Cp call (last five cycles) has higher uncertainty
TRUE	M10	Sample 298	40		0	> - Late Cp call (last five cycles) has higher uncertainty	TRUE	M10	Sample 298	40		0	> - Late Cp call (last five cycles) has higher uncertainty
TRUE	M11	Sample 299	31.25		0		TRUE	M11	Sample 299	40		0	> - Late Cp call (last five cycles) has higher uncertainty
TRUE	M12	Sample 300	31.67		0		TRUE	M12	Sample 300	40		0	> - Late Cp call (last five cycles) has higher uncertainty
TRUE	M13	Sample 301			0		TRUE	M13	Sample 301	40		0	?, > - Detector Call uncertain, Late Cp call (last five cycles) has higher uncertainty
TRUE	M14	Sample 302	40		0	> - Late Cp call (last five cycles) has higher uncertainty	TRUE	M14	Sample 302	38.45		0
TRUE	M15	Sample 303	27.72		0		TRUE	M15	Sample 303	34.42		0
TRUE	M16	Sample 304	40		0	> - Late Cp call (last five cycles) has higher uncertainty	TRUE	M16	Sample 304	34.12		0
TRUE	M17	Sample 305	34.62		0		TRUE	M17	Sample 305	40		0	> - Late Cp call (last five cycles) has higher uncertainty
TRUE	M18	Sample 306	29.26		0		TRUE	M18	Sample 306	40		0	> - Late Cp call (last five cycles) has higher uncertainty
TRUE	M19	Sample 307	24.69		0		TRUE	M19	Sample 307	34.89		0
TRUE	M20	Sample 308	31.17		0		TRUE	M20	Sample 308	40		0	> - Late Cp call (last five cycles) has higher uncertainty
TRUE	M21	Sample 309	34.57		0		TRUE	M21	Sample 309	31.49		0
TRUE	M22	Sample 310	28.12		0		TRUE	M22	Sample 310	21.27		0
TRUE	M23	Sample 311	28.79		0		TRUE	M23	Sample 311			0
TRUE	M24	Sample 312	34.13		0		TRUE	M24	Sample 312	38.98		0
TRUE	N1	Sample 313	34.42		0		TRUE	N1	Sample 313	35.82		0
TRUE	N2	Sample 314	25.94		0		TRUE	N2	Sample 314	26.19		0
TRUE	N3	Sample 315	35.1		0		TRUE	N3	Sample 315	40		0	> - Late Cp call (last five cycles) has higher uncertainty
TRUE	N4	Sample 316	38.45		0		TRUE	N4	Sample 316			0
TRUE	N5	Sample 317	24.43		0		TRUE	N5	Sample 317	40		0	> - Late Cp call (last five cycles) has higher uncertainty
TRUE	N6	Sample 318	34.92		0		TRUE	N6	Sample 318	36.61		0
TRUE	N7	Sample 319	29.6		0		TRUE	N7	Sample 319	40		0	> - Late Cp call (last five cycles) has higher uncertainty
TRUE	N8	Sample 320	35.47		0		TRUE	N8	Sample 320	40		0	> - Late Cp call (last five cycles) has higher uncertainty
TRUE	N9	Sample 321	27.59		0		TRUE	N9	Sample 321	34.04		0
TRUE	N10	Sample 322	33.07		0		TRUE	N10	Sample 322			0
TRUE	N11	Sample 323	29.45		0		TRUE	N11	Sample 323	35.03		0
TRUE	N12	Sample 324	34.71		0		TRUE	N12	Sample 324	35.11		0
TRUE	N13	Sample 325	30.44		0		TRUE	N13	Sample 325			0
TRUE	N14	Sample 326	32.79		0		TRUE	N14	Sample 326	40		0	> - Late Cp call (last five cycles) has higher uncertainty
TRUE	N15	Sample 327	30.9		0		TRUE	N15	Sample 327	34.58		0
TRUE	N16	Sample 328	37.44		0		TRUE	N16	Sample 328	33.48		0
TRUE	N17	Sample 329	26.9		0		TRUE	N17	Sample 329	40		0	> - Late Cp call (last five cycles) has higher uncertainty
TRUE	N18	Sample 330	34.03		0		TRUE	N18	Sample 330	40		0	> - Late Cp call (last five cycles) has higher uncertainty
TRUE	N19	Sample 331	39.04		0		TRUE	N19	Sample 331	34.15		0
TRUE	N20	Sample 332	35.66		0		TRUE	N20	Sample 332	34.98		0
TRUE	N21	Sample 333	40		0	> - Late Cp call (last five cycles) has higher uncertainty	TRUE	N21	Sample 333	34.61		0
TRUE	N22	Sample 334	40		0	> - Late Cp call (last five cycles) has higher uncertainty	TRUE	N22	Sample 334			0
TRUE	N23	Sample 335	40		0	> - Late Cp call (last five cycles) has higher uncertainty	TRUE	N23	Sample 335			0
TRUE	N24	Sample 336	40		0	> - Late Cp call (last five cycles) has higher uncertainty	TRUE	N24	Sample 336			0
TRUE	O1	Sample 337	29.31		0		TRUE	O1	Sample 337	34.04		0
TRUE	O2	Sample 338	26.78		0		TRUE	O2	Sample 338	40		0	> - Late Cp call (last five cycles) has higher uncertainty
TRUE	O3	Sample 339	36.86		0		TRUE	O3	Sample 339	38.91		0
TRUE	O4	Sample 340	25.78		0		TRUE	O4	Sample 340	37.36		0
TRUE	O5	Sample 341	29.21		0		TRUE	O5	Sample 341	40		0	> - Late Cp call (last five cycles) has higher uncertainty
TRUE	O6	Sample 342	36.46		0		TRUE	O6	Sample 342	34.03		0
TRUE	O7	Sample 343	30.52		0		TRUE	O7	Sample 343	31.23		0
TRUE	O8	Sample 344	31.18		0		TRUE	O8	Sample 344	40		0	> - Late Cp call (last five cycles) has higher uncertainty
TRUE	O9	Sample 345	36.13		0		TRUE	O9	Sample 345	36.13		0
TRUE	O10	Sample 346	36.06		0		TRUE	O10	Sample 346			0
TRUE	O11	Sample 347	36.4		0		TRUE	O11	Sample 347	37.74		0
TRUE	O12	Sample 348	29.71		0		TRUE	O12	Sample 348			0
TRUE	O13	Sample 349	30.05		0		TRUE	O13	Sample 349	37.36		0
TRUE	O14	Sample 350	36.67		0		TRUE	O14	Sample 350	36.98		0
TRUE	O15	Sample 351	34.79		0		TRUE	O15	Sample 351	34.3		0
TRUE	O16	Sample 352	40		0	> - Late Cp call (last five cycles) has higher uncertainty	TRUE	O16	Sample 352	39.08		0
TRUE	O17	Sample 353	33.14		0		TRUE	O17	Sample 353	34.01		0
TRUE	O18	Sample 354	36.38		0		TRUE	O18	Sample 354	31.9		0
TRUE	O19	Sample 355	40		0	> - Late Cp call (last five cycles) has higher uncertainty	TRUE	O19	Sample 355	40		0	> - Late Cp call (last five cycles) has higher uncertainty
TRUE	O20	Sample 356	33.5		0		TRUE	O20	Sample 356	36.42		0
TRUE	O21	Sample 357	34.55		0		TRUE	O21	Sample 357	40		0	> - Late Cp call (last five cycles) has higher uncertainty
TRUE	O22	Sample 358	35.29		0		TRUE	O22	Sample 358	26.96		0
TRUE	O23	Sample 359	32.93		0		TRUE	O23	Sample 359	37.77		0
TRUE	O24	Sample 360	33.45		0		TRUE	O24	Sample 360	37.08		0
TRUE	P1	Sample 361	36.98		0		TRUE	P1	Sample 361	33.94		0
TRUE	P2	Sample 362			0		TRUE	P2	Sample 362	24.74		0
TRUE	P3	Sample 363	35.07		0		TRUE	P3	Sample 363	33.89		0
TRUE	P4	Sample 364	30.67		0		TRUE	P4	Sample 364	26.74		0
TRUE	P5	Sample 365	34.16		0		TRUE	P5	Sample 365	38.86		0
TRUE	P6	Sample 366	29.79		0		TRUE	P6	Sample 366	33.27		0
TRUE	P7	Sample 367	28.74		0		TRUE	P7	Sample 367	40		0	> - Late Cp call (last five cycles) has higher uncertainty
TRUE	P8	Sample 368	34.77		0		TRUE	P8	Sample 368	34.73		0
TRUE	P9	Sample 369			0		TRUE	P9	Sample 369	31.79		0
TRUE	P10	Sample 370			0		TRUE	P10	Sample 370			0
TRUE	P11	Sample 371			0		TRUE	P11	Sample 371	31.86		0
TRUE	P12	Sample 372			0		TRUE	P12	Sample 372	38.72		0
TRUE	P13	Sample 373	27.35		0		TRUE	P13	Sample 373	35.2		0
TRUE	P14	Sample 374	29.67		0		TRUE	P14	Sample 374	36.1		0
TRUE	P15	Sample 375	34.03		0		TRUE	P15	Sample 375	35.1		0
TRUE	P16	Sample 376	36.15		0		TRUE	P16	Sample 376	40		0	> - Late Cp call (last five cycles) has higher uncertainty
TRUE	P17	Sample 377	33.17		0		TRUE	P17	Sample 377	40		0	> - Late Cp call (last five cycles) has higher uncertainty
TRUE	P18	Sample 378	35.59		0		TRUE	P18	Sample 378	40		0	> - Late Cp call (last five cycles) has higher uncertainty
TRUE	P19	Sample 379	32.51		0		TRUE	P19	Sample 379	36.98		0
TRUE	P20	Sample 380	30.44		0		TRUE	P20	Sample 380	36.63		0
TRUE	P21	Sample 381	31.87		0		TRUE	P21	Sample 381	35.69		0
TRUE	P22	Sample 382	25.87		0		TRUE	P22	Sample 382			0
TRUE	P23	Sample 383	35.53		0		TRUE	P23	Sample 383			0
TRUE	P24	Sample 384			0		TRUE	P24	Sample 384			0

## Sheet: sample 3M
M3
Include	Pos	Name	Cp	Concentration	Standard	Status	Include	Pos	Name	Cp	Concentration	Standard	Status
TRUE	A1	Sample 1	33.65		0		TRUE	A1	Sample 1	40		0	> - Late Cp call (last five cycles) has higher uncertainty
TRUE	A2	Sample 2			0		TRUE	A2	Sample 2	37.93		0
TRUE	A3	Sample 3	35.45		0		TRUE	A3	Sample 3	34.49		0
TRUE	A4	Sample 4	31.28		0		TRUE	A4	Sample 4	40		0	> - Late Cp call (last five cycles) has higher uncertainty
TRUE	A5	Sample 5	36.9		0		TRUE	A5	Sample 5			0
TRUE	A6	Sample 6	24.69		0		TRUE	A6	Sample 6	34.75		0
TRUE	A7	Sample 7	40		0	> - Late Cp call (last five cycles) has higher uncertainty	TRUE	A7	Sample 7	40		0	> - Late Cp call (last five cycles) has higher uncertainty
TRUE	A8	Sample 8			0		TRUE	A8	Sample 8	37.35		0
TRUE	A9	Sample 9	40		0	> - Late Cp call (last five cycles) has higher uncertainty	TRUE	A9	Sample 9	39.49		0
TRUE	A10	Sample 10	29.96		0		TRUE	A10	Sample 10	33.06		0
TRUE	A11	Sample 11	31.67		0		TRUE	A11	Sample 11	34.31		0
TRUE	A12	Sample 12	35.51		0		TRUE	A12	Sample 12			0
TRUE	A13	Sample 13	29.05		0		TRUE	A13	Sample 13			0
TRUE	A14	Sample 14	36.79		0		TRUE	A14	Sample 14			0
TRUE	A15	Sample 15	36.51		0		TRUE	A15	Sample 15	35.08		0
TRUE	A16	Sample 16			0		TRUE	A16	Sample 16			0
TRUE	A17	Sample 17	35.86		0		TRUE	A17	Sample 17	30.21		0
TRUE	A18	Sample 18	28.15		0		TRUE	A18	Sample 18	37.48		0
TRUE	A19	Sample 19	26.82		0		TRUE	A19	Sample 19	37.47		0
TRUE	A20	Sample 20	31.3		0		TRUE	A20	Sample 20			0
TRUE	A21	Sample 21	24.83		0		TRUE	A21	Sample 21	31.76		0
TRUE	A22	Sample 22	30.78		0		TRUE	A22	Sample 22	36.82		0
TRUE	A23	Sample 23	33.54		0		TRUE	A23	Sample 23	40		0	> - Late Cp call (last five cycles) has higher uncertainty
TRUE	A24	Sample 24	35.48		0		TRUE	A24	Sample 24	36		0
TRUE	B1	Sample 25	33.94		0		TRUE	B1	Sample 25	38.16		0
TRUE	B2	Sample 26	16.09		0		TRUE	B2	Sample 26			0
TRUE	B3	Sample 27	40		0	> - Late Cp call (last five cycles) has higher uncertainty	TRUE	B3	Sample 27	38.31		0
TRUE	B4	Sample 28	33.08		0		TRUE	B4	Sample 28			0
TRUE	B5	Sample 29	33.56		0		TRUE	B5	Sample 29	31.19		0
TRUE	B6	Sample 30	25.65		0		TRUE	B6	Sample 30	36.97		0
TRUE	B7	Sample 31	34.66		0		TRUE	B7	Sample 31	35.2		0
TRUE	B8	Sample 32	30.02		0		TRUE	B8	Sample 32	31.96		0
TRUE	B9	Sample 33	35.08		0		TRUE	B9	Sample 33	31.15		0
TRUE	B10	Sample 34	34.08		0		TRUE	B10	Sample 34	36.95		0
TRUE	B11	Sample 35	34.74		0		TRUE	B11	Sample 35	37.16		0
TRUE	B12	Sample 36	28.5		0		TRUE	B12	Sample 36	40		0	> - Late Cp call (last five cycles) has higher uncertainty
TRUE	B13	Sample 37	33.75		0		TRUE	B13	Sample 37	40		0	> - Late Cp call (last five cycles) has higher uncertainty
TRUE	B14	Sample 38	35.17		0		TRUE	B14	Sample 38			0
TRUE	B15	Sample 39	28.8		0		TRUE	B15	Sample 39	31.62		0
TRUE	B16	Sample 40	34.92		0		TRUE	B16	Sample 40	38.77		0
TRUE	B17	Sample 41	32.98		0		TRUE	B17	Sample 41	33.46		0
TRUE	B18	Sample 42			0		TRUE	B18	Sample 42	30.98		0
TRUE	B19	Sample 43	27		0		TRUE	B19	Sample 43	37.11		0
TRUE	B20	Sample 44	31.95		0		TRUE	B20	Sample 44	40		0	> - Late Cp call (last five cycles) has higher uncertainty
TRUE	B21	Sample 45	28.62		0		TRUE	B21	Sample 45	36.96		0
TRUE	B22	Sample 46	25.57		0		TRUE	B22	Sample 46	31.18		0
TRUE	B23	Sample 47	21.05		0		TRUE	B23	Sample 47	36.93		0
TRUE	B24	Sample 48	30.33		0		TRUE	B24	Sample 48			0
TRUE	C1	Sample 49	29.15		0		TRUE	C1	Sample 49	29.97		0
TRUE	C2	Sample 50	24.85		0		TRUE	C2	Sample 50	40		0	> - Late Cp call (last five cycles) has higher uncertainty
TRUE	C3	Sample 51	34.75		0		TRUE	C3	Sample 51	34.02		0
TRUE	C4	Sample 52	22.93		0		TRUE	C4	Sample 52	40		0	> - Late Cp call (last five cycles) has higher uncertainty
TRUE	C5	Sample 53	29.55		0		TRUE	C5	Sample 53	35.54		0
TRUE	C6	Sample 54	28.3		0		TRUE	C6	Sample 54	34.86		0
TRUE	C7	Sample 55	39.01		0		TRUE	C7	Sample 55	35.13		0
TRUE	C8	Sample 56	26.25		0		TRUE	C8	Sample 56	36.14		0
TRUE	C9	Sample 57	37.46		0		TRUE	C9	Sample 57	40		0	> - Late Cp call (last five cycles) has higher uncertainty
TRUE	C10	Sample 58	23.48		0		TRUE	C10	Sample 58	34.18		0
TRUE	C11	Sample 59	34.07		0		TRUE	C11	Sample 59	36.58		0
TRUE	C12	Sample 60	28.7		0		TRUE	C12	Sample 60			0
TRUE	C13	Sample 61	31.67		0		TRUE	C13	Sample 61	28.16		0
TRUE	C14	Sample 62	36.4		0		TRUE	C14	Sample 62	32.72		0
TRUE	C15	Sample 63	28.77		0		TRUE	C15	Sample 63	37.06		0
TRUE	C16	Sample 64	32.45		0		TRUE	C16	Sample 64	32.21		0
TRUE	C17	Sample 65	26.48		0		TRUE	C17	Sample 65	37.22		0
TRUE	C18	Sample 66	33.69		0		TRUE	C18	Sample 66	36.24		0
TRUE	C19	Sample 67	32.99		0		TRUE	C19	Sample 67	34.59		0
TRUE	C20	Sample 68	24.62		0		TRUE	C20	Sample 68	40		0	> - Late Cp call (last five cycles) has higher uncertainty
TRUE	C21	Sample 69	28.35		0		TRUE	C21	Sample 69	40		0	> - Late Cp call (last five cycles) has higher uncertainty
TRUE	C22	Sample 70	21.31		0		TRUE	C22	Sample 70	36.43		0
TRUE	C23	Sample 71	37.27		0		TRUE	C23	Sample 71	40		0	> - Late Cp call (last five cycles) has higher uncertainty
TRUE	C24	Sample 72	28.58		0		TRUE	C24	Sample 72	40		0	> - Late Cp call (last five cycles) has higher uncertainty
TRUE	D1	Sample 73			0		TRUE	D1	Sample 73	34.31		0
TRUE	D2	Sample 74	24.09		0		TRUE	D2	Sample 74	16.15		0
TRUE	D3	Sample 75	33.11		0		TRUE	D3	Sample 75			0
TRUE	D4	Sample 76	30.97		0		TRUE	D4	Sample 76			0
TRUE	D5	Sample 77	25.65		0		TRUE	D5	Sample 77	36.59		0
TRUE	D6	Sample 78	29.12		0		TRUE	D6	Sample 78	40		0	> - Late Cp call (last five cycles) has higher uncertainty
TRUE	D7	Sample 79	40		0	> - Late Cp call (last five cycles) has higher uncertainty	TRUE	D7	Sample 79	35.53		0
TRUE	D8	Sample 80	35.3		0		TRUE	D8	Sample 80	36.91		0
TRUE	D9	Sample 81	27.85		0		TRUE	D9	Sample 81	32.23		0
TRUE	D10	Sample 82	34.69		0		TRUE	D10	Sample 82	32.83		0
TRUE	D11	Sample 83	28.34		0		TRUE	D11	Sample 83	31.29		0
TRUE	D12	Sample 84	34.46		0		TRUE	D12	Sample 84	36.1		0
TRUE	D13	Sample 85	31.47		0		TRUE	D13	Sample 85	38.17		0
TRUE	D14	Sample 86	35.47		0		TRUE	D14	Sample 86	34.99		0
TRUE	D15	Sample 87	36.74		0		TRUE	D15	Sample 87			0
TRUE	D16	Sample 88	37.44		0		TRUE	D16	Sample 88	35.8		0
TRUE	D17	Sample 89			0		TRUE	D17	Sample 89	38.28		0
TRUE	D18	Sample 90	26.11		0		TRUE	D18	Sample 90			0
TRUE	D19	Sample 91	33.68		0		TRUE	D19	Sample 91	32.57		0
TRUE	D20	Sample 92	23.38		0		TRUE	D20	Sample 92	33.61		0
TRUE	D21	Sample 93	26.47		0		TRUE	D21	Sample 93	33.05		0
TRUE	D22	Sample 94	35.63		0		TRUE	D22	Sample 94			0
TRUE	D23	Sample 95	24.14		0		TRUE	D23	Sample 95	34.97		0
TRUE	D24	Sample 96			0		TRUE	D24	Sample 96			0
TRUE	E1	Sample 97	29.7		0		TRUE	E1	Sample 97	37.07		0
TRUE	E2	Sample 98	31.9		0		TRUE	E2	Sample 98	35.69		0
TRUE	E3	Sample 99	25.42		0		TRUE	E3	Sample 99	40		0	> - Late Cp call (last five cycles) has higher uncertainty
TRUE	E4	Sample 100	30.68		0		TRUE	E4	Sample 100	37.34		0
TRUE	E5	Sample 101	33.53		0		TRUE	E5	Sample 101	37.59		0
TRUE	E6	Sample 102	37.81		0		TRUE	E6	Sample 102	37.06		0
TRUE	E7	Sample 103	27.04		0		TRUE	E7	Sample 103	37.37		0
TRUE	E8	Sample 104	24.95		0		TRUE	E8	Sample 104	36.61		0
TRUE	E9	Sample 105	35.83		0		TRUE	E9	Sample 105	37		0
TRUE	E10	Sample 106	33.72		0		TRUE	E10	Sample 106	37.41		0
TRUE	E11	Sample 107			0		TRUE	E11	Sample 107	40		0	> - Late Cp call (last five cycles) has higher uncertainty
TRUE	E12	Sample 108	36.8		0		TRUE	E12	Sample 108	37.6		0
TRUE	E13	Sample 109	30.84		0		TRUE	E13	Sample 109	31.92		0
TRUE	E14	Sample 110	38.93		0		TRUE	E14	Sample 110	40		0	> - Late Cp call (last five cycles) has higher uncertainty
TRUE	E15	Sample 111	36.46		0		TRUE	E15	Sample 111	31.66		0
TRUE	E16	Sample 112	30.55		0		TRUE	E16	Sample 112	32.89		0
TRUE	E17	Sample 113	24.44		0		TRUE	E17	Sample 113	32.74		0
TRUE	E18	Sample 114	37.39		0		TRUE	E18	Sample 114	35.83		0
TRUE	E19	Sample 115			0		TRUE	E19	Sample 115	40		0	> - Late Cp call (last five cycles) has higher uncertainty
TRUE	E20	Sample 116	37.81		0		TRUE	E20	Sample 116			0
TRUE	E21	Sample 117	21.25		0		TRUE	E21	Sample 117	30.95		0
TRUE	E22	Sample 118	40		0	> - Late Cp call (last five cycles) has higher uncertainty	TRUE	E22	Sample 118	36.59		0
TRUE	E23	Sample 119	34.23		0		TRUE	E23	Sample 119	38.29		0
TRUE	E24	Sample 120	28.91		0		TRUE	E24	Sample 120	35.44		0
TRUE	F1	Sample 121	34.43		0		TRUE	F1	Sample 121			0
TRUE	F2	Sample 122	29.68		0		TRUE	F2	Sample 122	29.92		0
TRUE	F3	Sample 123	30.73		0		TRUE	F3	Sample 123	39.25		0
TRUE	F4	Sample 124	28		0		TRUE	F4	Sample 124	40		0	> - Late Cp call (last five cycles) has higher uncertainty
TRUE	F5	Sample 125	36.23		0		TRUE	F5	Sample 125	32.45		0
TRUE	F6	Sample 126	28.22		0		TRUE	F6	Sample 126			0
TRUE	F7	Sample 127	32.71		0		TRUE	F7	Sample 127	40		0	> - Late Cp call (last five cycles) has higher uncertainty
TRUE	F8	Sample 128	40		0	> - Late Cp call (last five cycles) has higher uncertainty	TRUE	F8	Sample 128	38.3		0
TRUE	F9	Sample 129	29.71		0		TRUE	F9	Sample 129	40		0	> - Late Cp call (last five cycles) has higher uncertainty
TRUE	F10	Sample 130	35		0		TRUE	F10	Sample 130	34.7		0
TRUE	F11	Sample 131	25.46		0		TRUE	F11	Sample 131	31.49		0
TRUE	F12	Sample 132	26.65		0		TRUE	F12	Sample 132	36.95		0
TRUE	F13	Sample 133	35.18		0		TRUE	F13	Sample 133	40		0	> - Late Cp call (last five cycles) has higher uncertainty
TRUE	F14	Sample 134	35.97		0		TRUE	F14	Sample 134	37.17		0
TRUE	F15	Sample 135	32.71		0		TRUE	F15	Sample 135	30.5		0
TRUE	F16	Sample 136	31.9		0		TRUE	F16	Sample 136	36.61		0
TRUE	F17	Sample 137	30.02		0		TRUE	F17	Sample 137	34.3		0
TRUE	F18	Sample 138	33.19		0		TRUE	F18	Sample 138	36.13		0
TRUE	F19	Sample 139	38.33		0		TRUE	F19	Sample 139	33.01		0
TRUE	F20	Sample 140	33.26		0		TRUE	F20	Sample 140	35.15		0
TRUE	F21	Sample 141	29.76		0		TRUE	F21	Sample 141	36.2		0
TRUE	F22	Sample 142	35.33		0		TRUE	F22	Sample 142			0
TRUE	F23	Sample 143	27.03		0		TRUE	F23	Sample 143	32.03		0
TRUE	F24	Sample 144	35.61		0		TRUE	F24	Sample 144			0
TRUE	G1	Sample 145	37.78		0		TRUE	G1	Sample 145	36.61		0
TRUE	G2	Sample 146	24.38		0		TRUE	G2	Sample 146	33.42		0
TRUE	G3	Sample 147	31.53		0		TRUE	G3	Sample 147	36.17		0
TRUE	G4	Sample 148	26.33		0		TRUE	G4	Sample 148	35.22		0
TRUE	G5	Sample 149	31.45		0		TRUE	G5	Sample 149	34.16		0
TRUE	G6	Sample 150	30.08		0		TRUE	G6	Sample 150	31.88		0
TRUE	G7	Sample 151	34.73		0		TRUE	G7	Sample 151	40		0	> - Late Cp call (last five cycles) has higher uncertainty
TRUE	G8	Sample 152	26.02		0		TRUE	G8	Sample 152	34.79		0
TRUE	G9	Sample 153	31.61		0		TRUE	G9	Sample 153	40		0	> - Late Cp call (last five cycles) has higher uncertainty
TRUE	G10	Sample 154	30.93		0		TRUE	G10	Sample 154	29.94		0
TRUE	G11	Sample 155			0		TRUE	G11	Sample 155	33.68		0
TRUE	G12	Sample 156	40		0	> - Late Cp call (last five cycles) has higher uncertainty	TRUE	G12	Sample 156	35.55		0
TRUE	G13	Sample 157	40		0	> - Late Cp call (last five cycles) has higher uncertainty	TRUE	G13	Sample 157	40		0	> - Late Cp call (last five cycles) has higher uncertainty
TRUE	G14	Sample 158	28.31		0		TRUE	G14	Sample 158	32.76		0
TRUE	G15	Sample 159	25.58		0		TRUE	G15	Sample 159	33.03		0
TRUE	G16	Sample 160	29.63		0		TRUE	G16	Sample 160	34.53		0
TRUE	G17	Sample 161	25.6		0		TRUE	G17	Sample 161	40		0	> - Late Cp call (last five cycles) has higher uncertainty
TRUE	G18	Sample 162	40		0	> - Late Cp call (last five cycles) has higher uncertainty	TRUE	G18	Sample 162	33.63		0
TRUE	G19	Sample 163	35.24		0		TRUE	G19	Sample 163	39.07		0
TRUE	G20	Sample 164	30.26		0		TRUE	G20	Sample 164	32.46		0
TRUE	G21	Sample 165	38.74		0		TRUE	G21	Sample 165	40		0	> - Late Cp call (last five cycles) has higher uncertainty
TRUE	G22	Sample 166	28.17		0		TRUE	G22	Sample 166	33.98		0
TRUE	G23	Sample 167	36.01		0		TRUE	G23	Sample 167	40		0	> - Late Cp call (last five cycles) has higher uncertainty
TRUE	G24	Sample 168	36.5		0		TRUE	G24	Sample 168	38.28		0
TRUE	H1	Sample 169			0		TRUE	H1	Sample 169	40		0	> - Late Cp call (last five cycles) has higher uncertainty
TRUE	H2	Sample 170	24.71		0		TRUE	H2	Sample 170	24.72		0
TRUE	H3	Sample 171	33.46		0		TRUE	H3	Sample 171	34.21		0
TRUE	H4	Sample 172	40		0	> - Late Cp call (last five cycles) has higher uncertainty	TRUE	H4	Sample 172	35.32		0
TRUE	H5	Sample 173	40		0	> - Late Cp call (last five cycles) has higher uncertainty	TRUE	H5	Sample 173	40		0	> - Late Cp call (last five cycles) has higher uncertainty
TRUE	H6	Sample 174			0		TRUE	H6	Sample 174	33.26		0
TRUE	H7	Sample 175	37.09		0		TRUE	H7	Sample 175			0
TRUE	H8	Sample 176			0		TRUE	H8	Sample 176	35.66		0
TRUE	H9	Sample 177	26.68		0		TRUE	H9	Sample 177	38.82		0
TRUE	H10	Sample 178	33.44		0		TRUE	H10	Sample 178			0
TRUE	H11	Sample 179	26.22		0		TRUE	H11	Sample 179	36.55		0
TRUE	H12	Sample 180	32.74		0		TRUE	H12	Sample 180			0
TRUE	H13	Sample 181	39.52		0		TRUE	H13	Sample 181	30.66		0
TRUE	H14	Sample 182	29.75		0		TRUE	H14	Sample 182	36.83		0
TRUE	H15	Sample 183			0		TRUE	H15	Sample 183	40		0	> - Late Cp call (last five cycles) has higher uncertainty
TRUE	H16	Sample 184	36.85		0		TRUE	H16	Sample 184	38.24		0
TRUE	H17	Sample 185	24.92		0		TRUE	H17	Sample 185	35.51		0
TRUE	H18	Sample 186	31.13		0		TRUE	H18	Sample 186	32.34		0
TRUE	H19	Sample 187	36.07		0		TRUE	H19	Sample 187	40		0	> - Late Cp call (last five cycles) has higher uncertainty
TRUE	H20	Sample 188	29.74		0		TRUE	H20	Sample 188	29.15		0
TRUE	H21	Sample 189	27.13		0		TRUE	H21	Sample 189	29.85		0
TRUE	H22	Sample 190	29.16		0		TRUE	H22	Sample 190			0
TRUE	H23	Sample 191	29.78		0		TRUE	H23	Sample 191	33.23		0
TRUE	H24	Sample 192	34.33		0		TRUE	H24	Sample 192			0
TRUE	I1	Sample 193	25.92		0		TRUE	I1	Sample 193	40		0	> - Late Cp call (last five cycles) has higher uncertainty
TRUE	I2	Sample 194			0		TRUE	I2	Sample 194			0
TRUE	I3	Sample 195	17.82		0		TRUE	I3	Sample 195	36.52		0
TRUE	I4	Sample 196	25.84		0		TRUE	I4	Sample 196	40		0	> - Late Cp call (last five cycles) has higher uncertainty
TRUE	I5	Sample 197	40		0	> - Late Cp call (last five cycles) has higher uncertainty	TRUE	I5	Sample 197	29.88		0
TRUE	I6	Sample 198	40		0	> - Late Cp call (last five cycles) has higher uncertainty	TRUE	I6	Sample 198	36.78		0
TRUE	I7	Sample 199	25.23		0		TRUE	I7	Sample 199	36.68		0
TRUE	I8	Sample 200	30.02		0		TRUE	I8	Sample 200			0
TRUE	I9	Sample 201	33.14		0		TRUE	I9	Sample 201	37.83		0
TRUE	I10	Sample 202	21.48		0		TRUE	I10	Sample 202	40		0	> - Late Cp call (last five cycles) has higher uncertainty
TRUE	I11	Sample 203	34.67		0		TRUE	I11	Sample 203	29.66		0
TRUE	I12	Sample 204	26.54		0		TRUE	I12	Sample 204			0
TRUE	I13	Sample 205	28.73		0		TRUE	I13	Sample 205	28.02		0
TRUE	I14	Sample 206	31		0		TRUE	I14	Sample 206	36.39		0
TRUE	I15	Sample 207	29.08		0		TRUE	I15	Sample 207	40		0	> - Late Cp call (last five cycles) has higher uncertainty
TRUE	I16	Sample 208	33.49		0		TRUE	I16	Sample 208			0
TRUE	I17	Sample 209	40		0	> - Late Cp call (last five cycles) has higher uncertainty	TRUE	I17	Sample 209	33.63		0
TRUE	I18	Sample 210	30.9		0		TRUE	I18	Sample 210	40		0	> - Late Cp call (last five cycles) has higher uncertainty
TRUE	I19	Sample 211	40		0	> - Late Cp call (last five cycles) has higher uncertainty	TRUE	I19	Sample 211	35.74		0
TRUE	I20	Sample 212	35.74		0		TRUE	I20	Sample 212	33.83		0
TRUE	I21	Sample 213	24.77		0		TRUE	I21	Sample 213	30.86		0
TRUE	I22	Sample 214			0		TRUE	I22	Sample 214	33.89		0
TRUE	I23	Sample 215	32.21		0		TRUE	I23	Sample 215	37.71		0
TRUE	I24	Sample 216	33.52		0		TRUE	I24	Sample 216	36.11		0
TRUE	J1	Sample 217	26.72		0		TRUE	J1	Sample 217	40		0	> - Late Cp call (last five cycles) has higher uncertainty
TRUE	J2	Sample 218	26.67		0		TRUE	J2	Sample 218	26.68		0
TRUE	J3	Sample 219			0		TRUE	J3	Sample 219	30.63		0
TRUE	J4	Sample 220	35.88		0		TRUE	J4	Sample 220	38.22		0
TRUE	J5	Sample 221	26.92		0		TRUE	J5	Sample 221	32.95		0
TRUE	J6	Sample 222	31.19		0		TRUE	J6	Sample 222	40		0	> - Late Cp call (last five cycles) has higher uncertainty
TRUE	J7	Sample 223	37		0		TRUE	J7	Sample 223	31.7		0
TRUE	J8	Sample 224	40		0	> - Late Cp call (last five cycles) has higher uncertainty	TRUE	J8	Sample 224	36.85		0
TRUE	J9	Sample 225	26.22		0		TRUE	J9	Sample 225	40		0	> - Late Cp call (last five cycles) has higher uncertainty
TRUE	J10	Sample 226	31.75		0		TRUE	J10	Sample 226	40		0	> - Late Cp call (last five cycles) has higher uncertainty
TRUE	J11	Sample 227	30		0		TRUE	J11	Sample 227	36.85		0
TRUE	J12	Sample 228	22.88		0		TRUE	J12	Sample 228	36.57		0
TRUE	J13	Sample 229	29.53		0		TRUE	J13	Sample 229	36.55		0
TRUE	J14	Sample 230	29.81		0		TRUE	J14	Sample 230	26.21		0
TRUE	J15	Sample 231	35.32		0		TRUE	J15	Sample 231	37.87		0
TRUE	J16	Sample 232	40		0	> - Late Cp call (last five cycles) has higher uncertainty	TRUE	J16	Sample 232	40		0	> - Late Cp call (last five cycles) has higher uncertainty
TRUE	J17	Sample 233	29.64		0		TRUE	J17	Sample 233	33.34		0
TRUE	J18	Sample 234	26		0		TRUE	J18	Sample 234	40		0	> - Late Cp call (last five cycles) has higher uncertainty
TRUE	J19	Sample 235	37.12		0		TRUE	J19	Sample 235	37.32		0
TRUE	J20	Sample 236	26.62		0		TRUE	J20	Sample 236			0
TRUE	J21	Sample 237			0		TRUE	J21	Sample 237	30.88		0
TRUE	J22	Sample 238	34.5		0		TRUE	J22	Sample 238			0
TRUE	J23	Sample 239	40		0	> - Late Cp call (last five cycles) has higher uncertainty	TRUE	J23	Sample 239	33.93		0
TRUE	J24	Sample 240	32.98		0		TRUE	J24	Sample 240			0
TRUE	K1	Sample 241	39		0		TRUE	K1	Sample 241	40		0	> - Late Cp call (last five cycles) has higher uncertainty
TRUE	K2	Sample 242	37.8		0		TRUE	K2	Sample 242			0
TRUE	K3	Sample 243	36.66		0		TRUE	K3	Sample 243	40		0	> - Late Cp call (last five cycles) has higher uncertainty
TRUE	K4	Sample 244	25.52		0		TRUE	K4	Sample 244	34.82		0
TRUE	K5	Sample 245	35.32		0		TRUE	K5	Sample 245	35.28		0
TRUE	K6	Sample 246	31.51		0		TRUE	K6	Sample 246	32		0
TRUE	K7	Sample 247	34.44		0		TRUE	K7	Sample 247	35.18		0
TRUE	K8	Sample 248	30.46		0		TRUE	K8	Sample 248	28.03		0
TRUE	K9	Sample 249	31.49		0		TRUE	K9	Sample 249	37.57		0
TRUE	K10	Sample 250	33.98		0		TRUE	K10	Sample 250	32.78		0
TRUE	K11	Sample 251			0		TRUE	K11	Sample 251			0
TRUE	K12	Sample 252	28.17		0		TRUE	K12	Sample 252	38.22		0
TRUE	K13	Sample 253	38.33		0		TRUE	K13	Sample 253	34.79		0
TRUE	K14	Sample 254	28.72		0		TRUE	K14	Sample 254	34.68		0
TRUE	K15	Sample 255	29.77		0		TRUE	K15	Sample 255	33.66		0
TRUE	K16	Sample 256	33.66		0		TRUE	K16	Sample 256	37.18		0
TRUE	K17	Sample 257	30.34		0		TRUE	K17	Sample 257	32.5		0
TRUE	K18	Sample 258	27.9		0		TRUE	K18	Sample 258	32.66		0
TRUE	K19	Sample 259	28.79		0		TRUE	K19	Sample 259	40		0	> - Late Cp call (last five cycles) has higher uncertainty
TRUE	K20	Sample 260	32.54		0		TRUE	K20	Sample 260	33.81		0
TRUE	K21	Sample 261	32.68		0		TRUE	K21	Sample 261	21.27		0
TRUE	K22	Sample 262	31.15		0		TRUE	K22	Sample 262	30.83		0
TRUE	K23	Sample 263	36.23		0		TRUE	K23	Sample 263	32.29		0
TRUE	K24	Sample 264	28.85		0		TRUE	K24	Sample 264	37.03		0
TRUE	L1	Sample 265	23.69		0		TRUE	L1	Sample 265	31.05		0
TRUE	L2	Sample 266	23.68		0		TRUE	L2	Sample 266	23.65		0
TRUE	L3	Sample 267			0		TRUE	L3	Sample 267	40		0	> - Late Cp call (last five cycles) has higher uncertainty
TRUE	L4	Sample 268	32.64		0		TRUE	L4	Sample 268	33.05		0
TRUE	L5	Sample 269	38.94		0		TRUE	L5	Sample 269	36.02		0
TRUE	L6	Sample 270	33.69		0		TRUE	L6	Sample 270	37.14		0
TRUE	L7	Sample 271	36.59		0		TRUE	L7	Sample 271	30.23		0
TRUE	L8	Sample 272	38.29		0		TRUE	L8	Sample 272	40		0	> - Late Cp call (last five cycles) has higher uncertainty
TRUE	L9	Sample 273	33.71		0		TRUE	L9	Sample 273	35.81		0
TRUE	L10	Sample 274	25.31		0		TRUE	L10	Sample 274	40		0	> - Late Cp call (last five cycles) has higher uncertainty
TRUE	L11	Sample 275	40		0	> - Late Cp call (last five cycles) has higher uncertainty	TRUE	L11	Sample 275			0
TRUE	L12	Sample 276	33.65		0		TRUE	L12	Sample 276	21.69		0
TRUE	L13	Sample 277	31.8		0		TRUE	L13	Sample 277	30.73		0
TRUE	L14	Sample 278	39.24		0		TRUE	L14	Sample 278	40		0	> - Late Cp call (last five cycles) has higher uncertainty
TRUE	L15	Sample 279	29.99		0		TRUE	L15	Sample 279	40		0	> - Late Cp call (last five cycles) has higher uncertainty
TRUE	L16	Sample 280	26.34		0		TRUE	L16	Sample 280	40		0	> - Late Cp call (last five cycles) has higher uncertainty
TRUE	L17	Sample 281	31.84		0		TRUE	L17	Sample 281	31.49		0
TRUE	L18	Sample 282	37.85		0		TRUE	L18	Sample 282	40		0	> - Late Cp call (last five cycles) has higher uncertainty
TRUE	L19	Sample 283	28.48		0		TRUE	L19	Sample 283	32.23		0
TRUE	L20	Sample 284			0		TRUE	L20	Sample 284	39.52		0
TRUE	L21	Sample 285			0		TRUE	L21	Sample 285	34.57		0
TRUE	L22	Sample 286			0		TRUE	L22	Sample 286			0
TRUE	L23	Sample 287	29.11		0		TRUE	L23	Sample 287	35.14		0
TRUE	L24	Sample 288	38.35		0		TRUE	L24	Sample 288			0
TRUE	M1	Sample 289	32.11		0		TRUE	M1	Sample 289	40		0	> - Late Cp call (last five cycles) has higher uncertainty
TRUE	M2	Sample 290	27.99		0		TRUE	M2	Sample 290			0
TRUE	M3	Sample 291	34.04		0		TRUE	M3	Sample 291	40		0	> - Late Cp call (last five cycles) has higher uncertainty
TRUE	M4	Sample 292	25.9		0		TRUE	M4	Sample 292			0
TRUE	M5	Sample 293	32.44		0		TRUE	M5	Sample 293			0
TRUE	M6	Sample 294	35.54		0		TRUE	M6	Sample 294	40		0	> - Late Cp call (last five cycles) has higher uncertainty
TRUE	M7	Sample 295	36.61		0		TRUE	M7	Sample 295	40		0	> - Late Cp call (last five cycles) has higher uncertainty
TRUE	M8	Sample 296	38.49		0		TRUE	M8	Sample 296	36.99		0
TRUE	M9	Sample 297	28.68		0		TRUE	M9	Sample 297	40		0	> - Late Cp call (last five cycles) has higher uncertainty
TRUE	M10	Sample 298	37.8		0		TRUE	M10	Sample 298	40		0	> - Late Cp call (last five cycles) has higher uncertainty
TRUE	M11	Sample 299	30.65		0		TRUE	M11	Sample 299	40		0	> - Late Cp call (last five cycles) has higher uncertainty
TRUE	M12	Sample 300	30.45		0		TRUE	M12	Sample 300	35.82		0
TRUE	M13	Sample 301	40		0	> - Late Cp call (last five cycles) has higher uncertainty	TRUE	M13	Sample 301	40		0	> - Late Cp call (last five cycles) has higher uncertainty
TRUE	M14	Sample 302	36.88		0		TRUE	M14	Sample 302	40		0	> - Late Cp call (last five cycles) has higher uncertainty
TRUE	M15	Sample 303	26.29		0		TRUE	M15	Sample 303	33.32		0
TRUE	M16	Sample 304	40		0	> - Late Cp call (last five cycles) has higher uncertainty	TRUE	M16	Sample 304	39.28		0
TRUE	M17	Sample 305	31.45		0		TRUE	M17	Sample 305	35.14		0
TRUE	M18	Sample 306	28.8		0		TRUE	M18	Sample 306			0
TRUE	M19	Sample 307	22.98		0		TRUE	M19	Sample 307	36.12		0
TRUE	M20	Sample 308	30.64		0		TRUE	M20	Sample 308	35.58		0
TRUE	M21	Sample 309	40		0	> - Late Cp call (last five cycles) has higher uncertainty	TRUE	M21	Sample 309	30.67		0
TRUE	M22	Sample 310	27.03		0		TRUE	M22	Sample 310	21.27		0
TRUE	M23	Sample 311	28.91		0		TRUE	M23	Sample 311	40		0	> - Late Cp call (last five cycles) has higher uncertainty
TRUE	M24	Sample 312	32.32		0		TRUE	M24	Sample 312	35.98		0
TRUE	N1	Sample 313	35.95		0		TRUE	N1	Sample 313	36.52		0
TRUE	N2	Sample 314	25.79		0		TRUE	N2	Sample 314	25.92		0
TRUE	N3	Sample 315	32.58		0		TRUE	N3	Sample 315			0
TRUE	N4	Sample 316			0		TRUE	N4	Sample 316			0
TRUE	N5	Sample 317	23.49		0		TRUE	N5	Sample 317	37.97		0
TRUE	N6	Sample 318	33.09		0		TRUE	N6	Sample 318	36.93		0
TRUE	N7	Sample 319	29.13		0		TRUE	N7	Sample 319	40		0	> - Late Cp call (last five cycles) has higher uncertainty
TRUE	N8	Sample 320	33.8		0		TRUE	N8	Sample 320	40		0	> - Late Cp call (last five cycles) has higher uncertainty
TRUE	N9	Sample 321	25.96		0		TRUE	N9	Sample 321	32.34		0
TRUE	N10	Sample 322	32.49		0		TRUE	N10	Sample 322			0
TRUE	N11	Sample 323	29.54		0		TRUE	N11	Sample 323	35.14		0
TRUE	N12	Sample 324	34.56		0		TRUE	N12	Sample 324	37.98		0
TRUE	N13	Sample 325	28.55		0		TRUE	N13	Sample 325	37.39		0
TRUE	N14	Sample 326	31.54		0		TRUE	N14	Sample 326			0
TRUE	N15	Sample 327	34.51		0		TRUE	N15	Sample 327	37.62		0
TRUE	N16	Sample 328	37.67		0		TRUE	N16	Sample 328	33.07		0
TRUE	N17	Sample 329	26.75		0		TRUE	N17	Sample 329	39.93		0
TRUE	N18	Sample 330	31.3		0		TRUE	N18	Sample 330	40		0	> - Late Cp call (last five cycles) has higher uncertainty
TRUE	N19	Sample 331	37		0		TRUE	N19	Sample 331	33.18		0
TRUE	N20	Sample 332	35.45		0		TRUE	N20	Sample 332	32.42		0
TRUE	N21	Sample 333	38		0		TRUE	N21	Sample 333	32.96		0
TRUE	N22	Sample 334	40		0	> - Late Cp call (last five cycles) has higher uncertainty	TRUE	N22	Sample 334			0
TRUE	N23	Sample 335			0		TRUE	N23	Sample 335	21.48		0
TRUE	N24	Sample 336	37.93		0		TRUE	N24	Sample 336			0
TRUE	O1	Sample 337	28.22		0		TRUE	O1	Sample 337	35.92		0
TRUE	O2	Sample 338	26.42		0		TRUE	O2	Sample 338			0
TRUE	O3	Sample 339	40		0	> - Late Cp call (last five cycles) has higher uncertainty	TRUE	O3	Sample 339	40		0	> - Late Cp call (last five cycles) has higher uncertainty
TRUE	O4	Sample 340	26.66		0		TRUE	O4	Sample 340	40		0	> - Late Cp call (last five cycles) has higher uncertainty
TRUE	O5	Sample 341	29.13		0		TRUE	O5	Sample 341			0
TRUE	O6	Sample 342	35.82		0		TRUE	O6	Sample 342	34.79		0
TRUE	O7	Sample 343	29.2		0		TRUE	O7	Sample 343	30.94		0
TRUE	O8	Sample 344	29.97		0		TRUE	O8	Sample 344	40		0	> - Late Cp call (last five cycles) has higher uncertainty
TRUE	O9	Sample 345	32.48		0		TRUE	O9	Sample 345	37.28		0
TRUE	O10	Sample 346	32.12		0		TRUE	O10	Sample 346			0
TRUE	O11	Sample 347	40		0	> - Late Cp call (last five cycles) has higher uncertainty	TRUE	O11	Sample 347	37.22		0
TRUE	O12	Sample 348	30.18		0		TRUE	O12	Sample 348			0
TRUE	O13	Sample 349	26.78		0		TRUE	O13	Sample 349	40		0	> - Late Cp call (last five cycles) has higher uncertainty
TRUE	O14	Sample 350	36.44		0		TRUE	O14	Sample 350	36.78		0
TRUE	O15	Sample 351	33.13		0		TRUE	O15	Sample 351	31.82		0
TRUE	O16	Sample 352	40		0	> - Late Cp call (last five cycles) has higher uncertainty	TRUE	O16	Sample 352	37.32		0
TRUE	O17	Sample 353	34.86		0		TRUE	O17	Sample 353	33.25		0
TRUE	O18	Sample 354	38.99		0		TRUE	O18	Sample 354	31.25		0
TRUE	O19	Sample 355	40		0	> - Late Cp call (last five cycles) has higher uncertainty	TRUE	O19	Sample 355	40		0	> - Late Cp call (last five cycles) has higher uncertainty
TRUE	O20	Sample 356	31.62		0		TRUE	O20	Sample 356	40		0	> - Late Cp call (last five cycles) has higher uncertainty
TRUE	O21	Sample 357	33.02		0		TRUE	O21	Sample 357	38.69		0
TRUE	O22	Sample 358	31.54		0		TRUE	O22	Sample 358	26.44		0
TRUE	O23	Sample 359	33.72		0		TRUE	O23	Sample 359	36.44		0
TRUE	O24	Sample 360	33.35		0		TRUE	O24	Sample 360	37.8		0
TRUE	P1	Sample 361	35.46		0		TRUE	P1	Sample 361	33.61		0
TRUE	P2	Sample 362			0		TRUE	P2	Sample 362	24.3		0
TRUE	P3	Sample 363	33.11		0		TRUE	P3	Sample 363	31.45		0
TRUE	P4	Sample 364	28.76		0		TRUE	P4	Sample 364	26.24		0
TRUE	P5	Sample 365	34.49		0		TRUE	P5	Sample 365	33.6		0
TRUE	P6	Sample 366	28.42		0		TRUE	P6	Sample 366	33.93		0
TRUE	P7	Sample 367	27.8		0		TRUE	P7	Sample 367	36.91		0
TRUE	P8	Sample 368	33.19		0		TRUE	P8	Sample 368	32.1		0
TRUE	P9	Sample 369	40		0	> - Late Cp call (last five cycles) has higher uncertainty	TRUE	P9	Sample 369	30.76		0
TRUE	P10	Sample 370	40		0	> - Late Cp call (last five cycles) has higher uncertainty	TRUE	P10	Sample 370			0
TRUE	P11	Sample 371	39.33		0		TRUE	P11	Sample 371	29.24		0
TRUE	P12	Sample 372	36.48		0		TRUE	P12	Sample 372	36.91		0
TRUE	P13	Sample 373	28.04		0		TRUE	P13	Sample 373	33.03		0
TRUE	P14	Sample 374	28.51		0		TRUE	P14	Sample 374	35.1		0
TRUE	P15	Sample 375	32.22		0		TRUE	P15	Sample 375	35.44		0
TRUE	P16	Sample 376	34.67		0		TRUE	P16	Sample 376	40		0	> - Late Cp call (last five cycles) has higher uncertainty
TRUE	P17	Sample 377	30.63		0		TRUE	P17	Sample 377	40		0	> - Late Cp call (last five cycles) has higher uncertainty
TRUE	P18	Sample 378	36.24		0		TRUE	P18	Sample 378	35.9		0
TRUE	P19	Sample 379	32.27		0		TRUE	P19	Sample 379	37.45		0
TRUE	P20	Sample 380	26.57		0		TRUE	P20	Sample 380	36.23		0
TRUE	P21	Sample 381	30.38		0		TRUE	P21	Sample 381	35.15		0
TRUE	P22	Sample 382	24.23		0		TRUE	P22	Sample 382			0
TRUE	P23	Sample 383			0		TRUE	P23	Sample 383	40		0	> - Late Cp call (last five cycles) has higher uncertainty
TRUE	P24	Sample 384			0		TRUE	P24	Sample 384			0

## Sheet: sample 4M
M4
Include	Pos	Name	Cp	Concentration	Standard	Status	Include	Pos	Name	Cp	Concentration	Standard	Status
TRUE	A1	Sample 1	36.39		0		TRUE	A1	Sample 1	40		0	?, > - Detector Call uncertain, Late Cp call (last five cycles) has higher uncertainty
TRUE	A2	Sample 2			0		TRUE	A2	Sample 2	40		0	> - Late Cp call (last five cycles) has higher uncertainty
TRUE	A3	Sample 3	40		0	> - Late Cp call (last five cycles) has higher uncertainty	TRUE	A3	Sample 3	36.86		0
TRUE	A4	Sample 4	33.21		0		TRUE	A4	Sample 4	38.66		0
TRUE	A5	Sample 5	40		0	> - Late Cp call (last five cycles) has higher uncertainty	TRUE	A5	Sample 5	39.4		0
TRUE	A6	Sample 6	27.86		0		TRUE	A6	Sample 6	35.61		0
TRUE	A7	Sample 7	40		0	> - Late Cp call (last five cycles) has higher uncertainty	TRUE	A7	Sample 7	40		0	> - Late Cp call (last five cycles) has higher uncertainty
TRUE	A8	Sample 8	37.31		0		TRUE	A8	Sample 8	36.48		0
TRUE	A9	Sample 9			0		TRUE	A9	Sample 9	40		0
TRUE	A10	Sample 10	27.85		0		TRUE	A10	Sample 10	34.62		0
TRUE	A11	Sample 11	37.11		0		TRUE	A11	Sample 11	35.75		0
TRUE	A12	Sample 12	37.61		0		TRUE	A12	Sample 12			0
TRUE	A13	Sample 13	31.27		0		TRUE	A13	Sample 13			0
TRUE	A14	Sample 14	36.92		0		TRUE	A14	Sample 14			0
TRUE	A15	Sample 15	38.1		0		TRUE	A15	Sample 15	35.78		0
TRUE	A16	Sample 16	37.07		0		TRUE	A16	Sample 16			0
TRUE	A17	Sample 17	37.12		0		TRUE	A17	Sample 17	31.57		0
TRUE	A18	Sample 18	26.44		0		TRUE	A18	Sample 18	40		0	> - Late Cp call (last five cycles) has higher uncertainty
TRUE	A19	Sample 19	32.08		0		TRUE	A19	Sample 19	40		0	?, > - Detector Call uncertain, Late Cp call (last five cycles) has higher uncertainty
TRUE	A20	Sample 20	31.25		0		TRUE	A20	Sample 20	40		0	> - Late Cp call (last five cycles) has higher uncertainty
TRUE	A21	Sample 21	25.02		0		TRUE	A21	Sample 21	33.43		0
TRUE	A22	Sample 22	32.38		0		TRUE	A22	Sample 22	36.84		0
TRUE	A23	Sample 23	36.88		0		TRUE	A23	Sample 23	40		0	> - Late Cp call (last five cycles) has higher uncertainty
TRUE	A24	Sample 24	36.52		0		TRUE	A24	Sample 24	34.76		0
TRUE	B1	Sample 25	35.67		0		TRUE	B1	Sample 25	40		0	> - Late Cp call (last five cycles) has higher uncertainty
TRUE	B2	Sample 26	15.84		0		TRUE	B2	Sample 26			0
TRUE	B3	Sample 27	40		0	> - Late Cp call (last five cycles) has higher uncertainty	TRUE	B3	Sample 27	37.03		0
TRUE	B4	Sample 28	33.95		0		TRUE	B4	Sample 28			0
TRUE	B5	Sample 29	34.94		0		TRUE	B5	Sample 29	33.75		0
TRUE	B6	Sample 30	25.85		0		TRUE	B6	Sample 30	40		0	> - Late Cp call (last five cycles) has higher uncertainty
TRUE	B7	Sample 31	36.62		0		TRUE	B7	Sample 31	36.71		0
TRUE	B8	Sample 32	30.84		0		TRUE	B8	Sample 32	33.07		0
TRUE	B9	Sample 33	37.73		0		TRUE	B9	Sample 33	30.84		0
TRUE	B10	Sample 34	36.93		0		TRUE	B10	Sample 34	36.95		0
TRUE	B11	Sample 35	38.86		0		TRUE	B11	Sample 35	36.64		0
TRUE	B12	Sample 36	29.57		0		TRUE	B12	Sample 36	40		0	> - Late Cp call (last five cycles) has higher uncertainty
TRUE	B13	Sample 37	37.63		0		TRUE	B13	Sample 37	39.41		0
TRUE	B14	Sample 38	36.59		0		TRUE	B14	Sample 38	40		0	> - Late Cp call (last five cycles) has higher uncertainty
TRUE	B15	Sample 39	28.19		0		TRUE	B15	Sample 39	33.93		0
TRUE	B16	Sample 40	36.68		0		TRUE	B16	Sample 40	40		0	> - Late Cp call (last five cycles) has higher uncertainty
TRUE	B17	Sample 41	33.1		0		TRUE	B17	Sample 41	36.7		0
TRUE	B18	Sample 42	40		0	> - Late Cp call (last five cycles) has higher uncertainty	TRUE	B18	Sample 42	31.53		0
TRUE	B19	Sample 43	31.34		0		TRUE	B19	Sample 43	37.29		0
TRUE	B20	Sample 44	32.43		0		TRUE	B20	Sample 44	39.14		0
TRUE	B21	Sample 45	31.61		0		TRUE	B21	Sample 45	40		0	> - Late Cp call (last five cycles) has higher uncertainty
TRUE	B22	Sample 46	30.66		0		TRUE	B22	Sample 46			0
TRUE	B23	Sample 47	20.93		0		TRUE	B23	Sample 47			0
TRUE	B24	Sample 48	30.92		0		TRUE	B24	Sample 48			0
TRUE	C1	Sample 49	30.59		0		TRUE	C1	Sample 49	30.28		0
TRUE	C2	Sample 50	28.55		0		TRUE	C2	Sample 50	40		0	> - Late Cp call (last five cycles) has higher uncertainty
TRUE	C3	Sample 51	36.04		0		TRUE	C3	Sample 51	33.53		0
TRUE	C4	Sample 52	27.57		0		TRUE	C4	Sample 52	40		0	> - Late Cp call (last five cycles) has higher uncertainty
TRUE	C5	Sample 53	29.46		0		TRUE	C5	Sample 53	34.87		0
TRUE	C6	Sample 54	29.98		0		TRUE	C6	Sample 54	35.2		0
TRUE	C7	Sample 55	39.97		0		TRUE	C7	Sample 55	36.5		0
TRUE	C8	Sample 56	27.28		0		TRUE	C8	Sample 56	35.51		0
TRUE	C9	Sample 57	35.34		0		TRUE	C9	Sample 57	40		0	> - Late Cp call (last five cycles) has higher uncertainty
TRUE	C10	Sample 58	26.2		0		TRUE	C10	Sample 58	35.85		0
TRUE	C11	Sample 59	40		0	> - Late Cp call (last five cycles) has higher uncertainty	TRUE	C11	Sample 59	36.68		0
TRUE	C12	Sample 60	28.91		0		TRUE	C12	Sample 60			0
TRUE	C13	Sample 61	31.75		0		TRUE	C13	Sample 61	30.68		0
TRUE	C14	Sample 62	35.44		0		TRUE	C14	Sample 62	34.45		0
TRUE	C15	Sample 63	29.86		0		TRUE	C15	Sample 63	40		0	> - Late Cp call (last five cycles) has higher uncertainty
TRUE	C16	Sample 64	34.19		0		TRUE	C16	Sample 64	40		0	?, > - Detector Call uncertain, Late Cp call (last five cycles) has higher uncertainty
TRUE	C17	Sample 65	27.73		0		TRUE	C17	Sample 65	36.65		0
TRUE	C18	Sample 66	34		0		TRUE	C18	Sample 66	40		0	> - Late Cp call (last five cycles) has higher uncertainty
TRUE	C19	Sample 67	40		0	> - Late Cp call (last five cycles) has higher uncertainty	TRUE	C19	Sample 67	36.88		0
TRUE	C20	Sample 68	26.97		0		TRUE	C20	Sample 68	40		0	> - Late Cp call (last five cycles) has higher uncertainty
TRUE	C21	Sample 69	27.93		0		TRUE	C21	Sample 69	40		0	> - Late Cp call (last five cycles) has higher uncertainty
TRUE	C22	Sample 70	21.28		0		TRUE	C22	Sample 70	40		0	> - Late Cp call (last five cycles) has higher uncertainty
TRUE	C23	Sample 71	40		0	> - Late Cp call (last five cycles) has higher uncertainty	TRUE	C23	Sample 71			0
TRUE	C24	Sample 72	33.11		0		TRUE	C24	Sample 72			0
TRUE	D1	Sample 73			0		TRUE	D1	Sample 73	35.98		0
TRUE	D2	Sample 74	24.81		0		TRUE	D2	Sample 74	15.85		0
TRUE	D3	Sample 75	36.53		0		TRUE	D3	Sample 75	40		0	> - Late Cp call (last five cycles) has higher uncertainty
TRUE	D4	Sample 76	31.56		0		TRUE	D4	Sample 76			0
TRUE	D5	Sample 77	25.16		0		TRUE	D5	Sample 77	34.97		0
TRUE	D6	Sample 78	29.9		0		TRUE	D6	Sample 78	40		0	> - Late Cp call (last five cycles) has higher uncertainty
TRUE	D7	Sample 79	40		0	> - Late Cp call (last five cycles) has higher uncertainty	TRUE	D7	Sample 79	34.73		0
TRUE	D8	Sample 80	35.19		0		TRUE	D8	Sample 80	40		0	> - Late Cp call (last five cycles) has higher uncertainty
TRUE	D9	Sample 81	28.71		0		TRUE	D9	Sample 81	32.48		0
TRUE	D10	Sample 82	34.55		0		TRUE	D10	Sample 82	35.81		0
TRUE	D11	Sample 83	29.04		0		TRUE	D11	Sample 83	31.93		0
TRUE	D12	Sample 84	34.45		0		TRUE	D12	Sample 84	35.3		0
TRUE	D13	Sample 85	36		0		TRUE	D13	Sample 85	37.02		0
TRUE	D14	Sample 86	35.67		0		TRUE	D14	Sample 86	35.99		0
TRUE	D15	Sample 87	39.07		0		TRUE	D15	Sample 87	40		0	> - Late Cp call (last five cycles) has higher uncertainty
TRUE	D16	Sample 88	38.99		0		TRUE	D16	Sample 88	36.48		0
TRUE	D17	Sample 89			0		TRUE	D17	Sample 89	40		0	> - Late Cp call (last five cycles) has higher uncertainty
TRUE	D18	Sample 90	27.11		0		TRUE	D18	Sample 90			0
TRUE	D19	Sample 91	33.96		0		TRUE	D19	Sample 91	31.76		0
TRUE	D20	Sample 92	24.7		0		TRUE	D20	Sample 92	33.6		0
TRUE	D21	Sample 93	28.01		0		TRUE	D21	Sample 93	36.11		0
TRUE	D22	Sample 94	36.45		0		TRUE	D22	Sample 94			0
TRUE	D23	Sample 95	27.55		0		TRUE	D23	Sample 95			0
TRUE	D24	Sample 96	40		0	> - Late Cp call (last five cycles) has higher uncertainty	TRUE	D24	Sample 96			0
TRUE	E1	Sample 97	31.86		0		TRUE	E1	Sample 97	34.5		0
TRUE	E2	Sample 98	34.1		0		TRUE	E2	Sample 98	34.85		0
TRUE	E3	Sample 99	26.97		0		TRUE	E3	Sample 99	40		0	> - Late Cp call (last five cycles) has higher uncertainty
TRUE	E4	Sample 100	33.04		0		TRUE	E4	Sample 100			0
TRUE	E5	Sample 101	35.08		0		TRUE	E5	Sample 101	40		0	> - Late Cp call (last five cycles) has higher uncertainty
TRUE	E6	Sample 102	37.11		0		TRUE	E6	Sample 102	37.47		0
TRUE	E7	Sample 103	27.5		0		TRUE	E7	Sample 103	39		0
TRUE	E8	Sample 104	27		0		TRUE	E8	Sample 104	35.91		0
TRUE	E9	Sample 105	35.9		0		TRUE	E9	Sample 105			0
TRUE	E10	Sample 106	36.96		0		TRUE	E10	Sample 106	38.91		0
TRUE	E11	Sample 107			0		TRUE	E11	Sample 107	40		0	> - Late Cp call (last five cycles) has higher uncertainty
TRUE	E12	Sample 108	36.52		0		TRUE	E12	Sample 108			0
TRUE	E13	Sample 109	31.05		0		TRUE	E13	Sample 109	31.88		0
TRUE	E14	Sample 110	40		0	> - Late Cp call (last five cycles) has higher uncertainty	TRUE	E14	Sample 110	40		0	> - Late Cp call (last five cycles) has higher uncertainty
TRUE	E15	Sample 111			0		TRUE	E15	Sample 111	34.19		0
TRUE	E16	Sample 112	33.21		0		TRUE	E16	Sample 112	33.96		0
TRUE	E17	Sample 113	25.78		0		TRUE	E17	Sample 113	36.6		0
TRUE	E18	Sample 114	38.98		0		TRUE	E18	Sample 114			0
TRUE	E19	Sample 115			0		TRUE	E19	Sample 115	40		0	> - Late Cp call (last five cycles) has higher uncertainty
TRUE	E20	Sample 116			0		TRUE	E20	Sample 116	40		0	> - Late Cp call (last five cycles) has higher uncertainty
TRUE	E21	Sample 117	21.2		0		TRUE	E21	Sample 117	32.29		0
TRUE	E22	Sample 118	40		0	> - Late Cp call (last five cycles) has higher uncertainty	TRUE	E22	Sample 118	40		0	> - Late Cp call (last five cycles) has higher uncertainty
TRUE	E23	Sample 119	38.04		0		TRUE	E23	Sample 119	37.21		0
TRUE	E24	Sample 120	30.1		0		TRUE	E24	Sample 120	36.78		0
TRUE	F1	Sample 121	35.14		0		TRUE	F1	Sample 121			0
TRUE	F2	Sample 122	29.8		0		TRUE	F2	Sample 122	29.78		0
TRUE	F3	Sample 123	35.48		0		TRUE	F3	Sample 123	40		0	> - Late Cp call (last five cycles) has higher uncertainty
TRUE	F4	Sample 124	26.82		0		TRUE	F4	Sample 124	38.45		0
TRUE	F5	Sample 125	40		0	> - Late Cp call (last five cycles) has higher uncertainty	TRUE	F5	Sample 125	34.87		0
TRUE	F6	Sample 126	32.54		0		TRUE	F6	Sample 126			0
TRUE	F7	Sample 127	36.01		0		TRUE	F7	Sample 127	35.44		0
TRUE	F8	Sample 128	40		0	> - Late Cp call (last five cycles) has higher uncertainty	TRUE	F8	Sample 128	36.96		0
TRUE	F9	Sample 129	29.14		0		TRUE	F9	Sample 129	40		0	> - Late Cp call (last five cycles) has higher uncertainty
TRUE	F10	Sample 130	34.47		0		TRUE	F10	Sample 130	34.77		0
TRUE	F11	Sample 131	25.58		0		TRUE	F11	Sample 131	32.96		0
TRUE	F12	Sample 132	28.14		0		TRUE	F12	Sample 132	38.91		0
TRUE	F13	Sample 133	35.63		0		TRUE	F13	Sample 133	40		0	> - Late Cp call (last five cycles) has higher uncertainty
TRUE	F14	Sample 134	37.6		0		TRUE	F14	Sample 134	39.09		0
TRUE	F15	Sample 135	32.25		0		TRUE	F15	Sample 135	31.95		0
TRUE	F16	Sample 136	32.66		0		TRUE	F16	Sample 136	36.19		0
TRUE	F17	Sample 137	31.5		0		TRUE	F17	Sample 137	35.56		0
TRUE	F18	Sample 138	32.88		0		TRUE	F18	Sample 138	38.64		0
TRUE	F19	Sample 139	38.63		0		TRUE	F19	Sample 139	36.78		0
TRUE	F20	Sample 140	35.72		0		TRUE	F20	Sample 140	35.66		0
TRUE	F21	Sample 141	29.18		0		TRUE	F21	Sample 141	40		0	> - Late Cp call (last five cycles) has higher uncertainty
TRUE	F22	Sample 142	34.6		0		TRUE	F22	Sample 142			0
TRUE	F23	Sample 143	27.83		0		TRUE	F23	Sample 143			0
TRUE	F24	Sample 144	40		0	> - Late Cp call (last five cycles) has higher uncertainty	TRUE	F24	Sample 144			0
TRUE	G1	Sample 145			0		TRUE	G1	Sample 145	38.41		0
TRUE	G2	Sample 146	27.04		0		TRUE	G2	Sample 146	33.9		0
TRUE	G3	Sample 147	35.01		0		TRUE	G3	Sample 147	36.77		0
TRUE	G4	Sample 148	28.19		0		TRUE	G4	Sample 148	37.42		0
TRUE	G5	Sample 149	30.9		0		TRUE	G5	Sample 149	34.02		0
TRUE	G6	Sample 150	34.22		0		TRUE	G6	Sample 150	31.78		0
TRUE	G7	Sample 151	31.74		0		TRUE	G7	Sample 151	38.13		0
TRUE	G8	Sample 152	26.68		0		TRUE	G8	Sample 152	34.65		0
TRUE	G9	Sample 153	33.49		0		TRUE	G9	Sample 153	40		0	> - Late Cp call (last five cycles) has higher uncertainty
TRUE	G10	Sample 154	33.12		0		TRUE	G10	Sample 154	29.26		0
TRUE	G11	Sample 155	40		0	> - Late Cp call (last five cycles) has higher uncertainty	TRUE	G11	Sample 155	33.5		0
TRUE	G12	Sample 156	40		0	> - Late Cp call (last five cycles) has higher uncertainty	TRUE	G12	Sample 156	34.88		0
TRUE	G13	Sample 157	40		0	> - Late Cp call (last five cycles) has higher uncertainty	TRUE	G13	Sample 157			0
TRUE	G14	Sample 158	28.13		0		TRUE	G14	Sample 158	33.54		0
TRUE	G15	Sample 159	29.87		0		TRUE	G15	Sample 159	32.52		0
TRUE	G16	Sample 160	29		0		TRUE	G16	Sample 160	33.97		0
TRUE	G17	Sample 161	26.43		0		TRUE	G17	Sample 161	40		0	> - Late Cp call (last five cycles) has higher uncertainty
TRUE	G18	Sample 162	40		0	> - Late Cp call (last five cycles) has higher uncertainty	TRUE	G18	Sample 162	33.53		0
TRUE	G19	Sample 163	34.73		0		TRUE	G19	Sample 163	40		0	> - Late Cp call (last five cycles) has higher uncertainty
TRUE	G20	Sample 164	30.18		0		TRUE	G20	Sample 164	33.02		0
TRUE	G21	Sample 165	40		0	> - Late Cp call (last five cycles) has higher uncertainty	TRUE	G21	Sample 165	40		0	> - Late Cp call (last five cycles) has higher uncertainty
TRUE	G22	Sample 166	29.18		0		TRUE	G22	Sample 166	40		0	> - Late Cp call (last five cycles) has higher uncertainty
TRUE	G23	Sample 167	40		0	> - Late Cp call (last five cycles) has higher uncertainty	TRUE	G23	Sample 167	37.08		0
TRUE	G24	Sample 168	39.26		0		TRUE	G24	Sample 168	36.08		0
TRUE	H1	Sample 169			0		TRUE	H1	Sample 169	40		0	> - Late Cp call (last five cycles) has higher uncertainty
TRUE	H2	Sample 170	25.74		0		TRUE	H2	Sample 170	25.71		0
TRUE	H3	Sample 171	34.19		0		TRUE	H3	Sample 171	33.59		0
TRUE	H4	Sample 172	40		0	> - Late Cp call (last five cycles) has higher uncertainty	TRUE	H4	Sample 172	36.19		0
TRUE	H5	Sample 173	40		0	> - Late Cp call (last five cycles) has higher uncertainty	TRUE	H5	Sample 173	37.45		0
TRUE	H6	Sample 174			0		TRUE	H6	Sample 174	34.11		0
TRUE	H7	Sample 175	40		0	> - Late Cp call (last five cycles) has higher uncertainty	TRUE	H7	Sample 175	34		0	? - Detector Call uncertain
TRUE	H8	Sample 176	40		0	> - Late Cp call (last five cycles) has higher uncertainty	TRUE	H8	Sample 176	35.86		0
TRUE	H9	Sample 177	27.96		0		TRUE	H9	Sample 177	40		0	> - Late Cp call (last five cycles) has higher uncertainty
TRUE	H10	Sample 178	32.92		0		TRUE	H10	Sample 178			0
TRUE	H11	Sample 179	27.18		0		TRUE	H11	Sample 179	34.61		0
TRUE	H12	Sample 180	33.68		0		TRUE	H12	Sample 180			0
TRUE	H13	Sample 181	37.63		0		TRUE	H13	Sample 181	32.6		0
TRUE	H14	Sample 182	29		0		TRUE	H14	Sample 182	35.03		0
TRUE	H15	Sample 183	40		0	> - Late Cp call (last five cycles) has higher uncertainty	TRUE	H15	Sample 183	40		0	> - Late Cp call (last five cycles) has higher uncertainty
TRUE	H16	Sample 184	40		0	> - Late Cp call (last five cycles) has higher uncertainty	TRUE	H16	Sample 184	40		0	> - Late Cp call (last five cycles) has higher uncertainty
TRUE	H17	Sample 185	25.61		0		TRUE	H17	Sample 185	34.51		0
TRUE	H18	Sample 186	31.01		0		TRUE	H18	Sample 186	33.04		0
TRUE	H19	Sample 187	37.95		0		TRUE	H19	Sample 187	38.95		0
TRUE	H20	Sample 188	31.36		0		TRUE	H20	Sample 188	29.5		0
TRUE	H21	Sample 189	28.3		0		TRUE	H21	Sample 189	31.32		0
TRUE	H22	Sample 190	29.91		0		TRUE	H22	Sample 190			0
TRUE	H23	Sample 191	31.45		0		TRUE	H23	Sample 191			0
TRUE	H24	Sample 192	34.19		0		TRUE	H24	Sample 192			0
TRUE	I1	Sample 193	26.84		0		TRUE	I1	Sample 193	40		0	> - Late Cp call (last five cycles) has higher uncertainty
TRUE	I2	Sample 194	37.79		0		TRUE	I2	Sample 194	40		0	> - Late Cp call (last five cycles) has higher uncertainty
TRUE	I3	Sample 195	18.24		0		TRUE	I3	Sample 195	37.69		0
TRUE	I4	Sample 196	25.22		0		TRUE	I4	Sample 196			0
TRUE	I5	Sample 197			0		TRUE	I5	Sample 197	30.55		0
TRUE	I6	Sample 198	40		0	> - Late Cp call (last five cycles) has higher uncertainty	TRUE	I6	Sample 198	40		0	> - Late Cp call (last five cycles) has higher uncertainty
TRUE	I7	Sample 199	29.89		0		TRUE	I7	Sample 199	40		0	> - Late Cp call (last five cycles) has higher uncertainty
TRUE	I8	Sample 200	30.69		0		TRUE	I8	Sample 200	40		0	> - Late Cp call (last five cycles) has higher uncertainty
TRUE	I9	Sample 201	35.81		0		TRUE	I9	Sample 201	37.88		0
TRUE	I10	Sample 202	24.83		0		TRUE	I10	Sample 202			0
TRUE	I11	Sample 203	36.06		0		TRUE	I11	Sample 203	32.44		0
TRUE	I12	Sample 204	27.05		0		TRUE	I12	Sample 204	40		0	> - Late Cp call (last five cycles) has higher uncertainty
TRUE	I13	Sample 205	32.79		0		TRUE	I13	Sample 205	28.63		0
TRUE	I14	Sample 206	31.43		0		TRUE	I14	Sample 206	34.29		0
TRUE	I15	Sample 207	30.62		0		TRUE	I15	Sample 207	37.38		0
TRUE	I16	Sample 208			0		TRUE	I16	Sample 208			0
TRUE	I17	Sample 209	40		0	> - Late Cp call (last five cycles) has higher uncertainty	TRUE	I17	Sample 209	34.08		0
TRUE	I18	Sample 210	30.98		0		TRUE	I18	Sample 210	40		0	> - Late Cp call (last five cycles) has higher uncertainty
TRUE	I19	Sample 211	40		0	> - Late Cp call (last five cycles) has higher uncertainty	TRUE	I19	Sample 211	37.17		0
TRUE	I20	Sample 212			0		TRUE	I20	Sample 212	34.29		0
TRUE	I21	Sample 213	30.98		0		TRUE	I21	Sample 213	31.89		0
TRUE	I22	Sample 214	40		0	> - Late Cp call (last five cycles) has higher uncertainty	TRUE	I22	Sample 214	34.55		0
TRUE	I23	Sample 215	32.84		0		TRUE	I23	Sample 215	40		0	> - Late Cp call (last five cycles) has higher uncertainty
TRUE	I24	Sample 216	34.84		0		TRUE	I24	Sample 216	34.61		0
TRUE	J1	Sample 217	27.09		0		TRUE	J1	Sample 217	38.42		0
TRUE	J2	Sample 218	27.14		0		TRUE	J2	Sample 218	27.18		0
TRUE	J3	Sample 219			0		TRUE	J3	Sample 219	34.13		0
TRUE	J4	Sample 220	37.01		0		TRUE	J4	Sample 220	39.56		0
TRUE	J5	Sample 221	26.92		0		TRUE	J5	Sample 221	32.18		0
TRUE	J6	Sample 222	32.59		0		TRUE	J6	Sample 222	40		0	> - Late Cp call (last five cycles) has higher uncertainty
TRUE	J7	Sample 223	35.15		0		TRUE	J7	Sample 223	34.44		0
TRUE	J8	Sample 224	40		0	> - Late Cp call (last five cycles) has higher uncertainty	TRUE	J8	Sample 224	36.51		0
TRUE	J9	Sample 225	28.22		0		TRUE	J9	Sample 225	40		0	> - Late Cp call (last five cycles) has higher uncertainty
TRUE	J10	Sample 226	33.48		0		TRUE	J10	Sample 226	40		0	> - Late Cp call (last five cycles) has higher uncertainty
TRUE	J11	Sample 227	30.66		0		TRUE	J11	Sample 227	40		0	> - Late Cp call (last five cycles) has higher uncertainty
TRUE	J12	Sample 228	21.78		0		TRUE	J12	Sample 228	37.77		0
TRUE	J13	Sample 229	29.89		0		TRUE	J13	Sample 229	36.24		0
TRUE	J14	Sample 230	33.06		0		TRUE	J14	Sample 230	26.53		0
TRUE	J15	Sample 231	39.02		0		TRUE	J15	Sample 231	38.99		0
TRUE	J16	Sample 232	37.73		0		TRUE	J16	Sample 232	37.46		0
TRUE	J17	Sample 233	30.58		0		TRUE	J17	Sample 233	33.86		0
TRUE	J18	Sample 234	27.52		0		TRUE	J18	Sample 234	40		0	> - Late Cp call (last five cycles) has higher uncertainty
TRUE	J19	Sample 235	36.67		0		TRUE	J19	Sample 235	40		0	> - Late Cp call (last five cycles) has higher uncertainty
TRUE	J20	Sample 236	26.9		0		TRUE	J20	Sample 236	40		0	> - Late Cp call (last five cycles) has higher uncertainty
TRUE	J21	Sample 237			0		TRUE	J21	Sample 237	32.65		0
TRUE	J22	Sample 238	36.13		0		TRUE	J22	Sample 238			0
TRUE	J23	Sample 239	35.89		0		TRUE	J23	Sample 239			0
TRUE	J24	Sample 240	32.08		0		TRUE	J24	Sample 240			0
TRUE	K1	Sample 241	40		0	> - Late Cp call (last five cycles) has higher uncertainty	TRUE	K1	Sample 241	40		0	> - Late Cp call (last five cycles) has higher uncertainty
TRUE	K2	Sample 242	40		0	> - Late Cp call (last five cycles) has higher uncertainty	TRUE	K2	Sample 242	40		0	> - Late Cp call (last five cycles) has higher uncertainty
TRUE	K3	Sample 243	35.43		0		TRUE	K3	Sample 243	38.19		0
TRUE	K4	Sample 244	29.73		0		TRUE	K4	Sample 244	32.06		0
TRUE	K5	Sample 245	35.13		0		TRUE	K5	Sample 245	36.05		0
TRUE	K6	Sample 246	36.66		0		TRUE	K6	Sample 246	30.34		0
TRUE	K7	Sample 247	36.7		0		TRUE	K7	Sample 247	35.07		0
TRUE	K8	Sample 248	31.6		0		TRUE	K8	Sample 248	27.58		0
TRUE	K9	Sample 249	35.12		0		TRUE	K9	Sample 249			0
TRUE	K10	Sample 250	33.85		0		TRUE	K10	Sample 250	33.43		0
TRUE	K11	Sample 251	40		0	> - Late Cp call (last five cycles) has higher uncertainty	TRUE	K11	Sample 251	37.79		0
TRUE	K12	Sample 252	34.51		0		TRUE	K12	Sample 252	40		0	> - Late Cp call (last five cycles) has higher uncertainty
TRUE	K13	Sample 253			0		TRUE	K13	Sample 253	34.68		0
TRUE	K14	Sample 254	30.53		0		TRUE	K14	Sample 254	36.26		0
TRUE	K15	Sample 255	34.29		0		TRUE	K15	Sample 255	34.91		0
TRUE	K16	Sample 256	33.61		0		TRUE	K16	Sample 256	36.87		0
TRUE	K17	Sample 257	29.44		0		TRUE	K17	Sample 257	36.79		0
TRUE	K18	Sample 258	28.48		0		TRUE	K18	Sample 258	32.7		0
TRUE	K19	Sample 259	34.42		0		TRUE	K19	Sample 259			0
TRUE	K20	Sample 260	36.75		0		TRUE	K20	Sample 260	34.22		0
TRUE	K21	Sample 261	35.95		0		TRUE	K21	Sample 261	21.11		0
TRUE	K22	Sample 262	32.52		0		TRUE	K22	Sample 262	31.96		0
TRUE	K23	Sample 263	36.03		0		TRUE	K23	Sample 263	32.55		0
TRUE	K24	Sample 264	31.06		0		TRUE	K24	Sample 264	36.97		0
TRUE	L1	Sample 265	27.14		0		TRUE	L1	Sample 265	32.8		0
TRUE	L2	Sample 266	24.18		0		TRUE	L2	Sample 266	24.13		0
TRUE	L3	Sample 267			0		TRUE	L3	Sample 267	37.37		0
TRUE	L4	Sample 268	34.33		0		TRUE	L4	Sample 268	33.79		0
TRUE	L5	Sample 269	40		0	> - Late Cp call (last five cycles) has higher uncertainty	TRUE	L5	Sample 269	37.01		0
TRUE	L6	Sample 270	34.82		0		TRUE	L6	Sample 270	36.67		0
TRUE	L7	Sample 271	35.14		0		TRUE	L7	Sample 271	34.83		0
TRUE	L8	Sample 272	35.53		0		TRUE	L8	Sample 272	39.21		0
TRUE	L9	Sample 273	33.56		0		TRUE	L9	Sample 273	36.51		0
TRUE	L10	Sample 274	26.02		0		TRUE	L10	Sample 274	40		0	> - Late Cp call (last five cycles) has higher uncertainty
TRUE	L11	Sample 275	38.42		0		TRUE	L11	Sample 275			0
TRUE	L12	Sample 276	35.11		0		TRUE	L12	Sample 276	21.14		0
TRUE	L13	Sample 277	37.45		0		TRUE	L13	Sample 277	33.43		0
TRUE	L14	Sample 278	40		0	> - Late Cp call (last five cycles) has higher uncertainty	TRUE	L14	Sample 278	40		0	> - Late Cp call (last five cycles) has higher uncertainty
TRUE	L15	Sample 279	30.51		0		TRUE	L15	Sample 279	36.19		0
TRUE	L16	Sample 280	27.69		0		TRUE	L16	Sample 280	40		0	> - Late Cp call (last five cycles) has higher uncertainty
TRUE	L17	Sample 281	35.04		0		TRUE	L17	Sample 281	32.6		0
TRUE	L18	Sample 282	40		0	> - Late Cp call (last five cycles) has higher uncertainty	TRUE	L18	Sample 282	38.85		0
TRUE	L19	Sample 283	28.55		0		TRUE	L19	Sample 283	33.79		0
TRUE	L20	Sample 284			0		TRUE	L20	Sample 284	38.48		0
TRUE	L21	Sample 285			0		TRUE	L21	Sample 285	34.31		0
TRUE	L22	Sample 286	36.64		0		TRUE	L22	Sample 286			0
TRUE	L23	Sample 287	29.72		0		TRUE	L23	Sample 287			0
TRUE	L24	Sample 288	40		0	> - Late Cp call (last five cycles) has higher uncertainty	TRUE	L24	Sample 288			0
TRUE	M1	Sample 289	32.73		0		TRUE	M1	Sample 289	39.59		0
TRUE	M2	Sample 290	27.55		0		TRUE	M2	Sample 290	40		0	> - Late Cp call (last five cycles) has higher uncertainty
TRUE	M3	Sample 291	40		0	> - Late Cp call (last five cycles) has higher uncertainty	TRUE	M3	Sample 291	40		0	> - Late Cp call (last five cycles) has higher uncertainty
TRUE	M4	Sample 292	30.05		0		TRUE	M4	Sample 292	40		0	> - Late Cp call (last five cycles) has higher uncertainty
TRUE	M5	Sample 293	35.07		0		TRUE	M5	Sample 293			0
TRUE	M6	Sample 294	37.19		0		TRUE	M6	Sample 294	40		0	> - Late Cp call (last five cycles) has higher uncertainty
TRUE	M7	Sample 295	40		0	> - Late Cp call (last five cycles) has higher uncertainty	TRUE	M7	Sample 295	39.13		0
TRUE	M8	Sample 296	40		0	> - Late Cp call (last five cycles) has higher uncertainty	TRUE	M8	Sample 296	34.82		0
TRUE	M9	Sample 297	29.31		0		TRUE	M9	Sample 297	40		0	> - Late Cp call (last five cycles) has higher uncertainty
TRUE	M10	Sample 298	40		0	> - Late Cp call (last five cycles) has higher uncertainty	TRUE	M10	Sample 298	40		0	> - Late Cp call (last five cycles) has higher uncertainty
TRUE	M11	Sample 299	30.19		0		TRUE	M11	Sample 299	40		0	> - Late Cp call (last five cycles) has higher uncertainty
TRUE	M12	Sample 300	34.25		0		TRUE	M12	Sample 300	40		0	> - Late Cp call (last five cycles) has higher uncertainty
TRUE	M13	Sample 301	40		0	> - Late Cp call (last five cycles) has higher uncertainty	TRUE	M13	Sample 301	40		0	> - Late Cp call (last five cycles) has higher uncertainty
TRUE	M14	Sample 302	39.29		0		TRUE	M14	Sample 302	40		0	> - Late Cp call (last five cycles) has higher uncertainty
TRUE	M15	Sample 303	29.78		0		TRUE	M15	Sample 303	33.58		0
TRUE	M16	Sample 304	40		0	> - Late Cp call (last five cycles) has higher uncertainty	TRUE	M16	Sample 304	35.68		0
TRUE	M17	Sample 305	36.74		0		TRUE	M17	Sample 305	38.5		0
TRUE	M18	Sample 306	30.83		0		TRUE	M18	Sample 306			0
TRUE	M19	Sample 307	23.94		0		TRUE	M19	Sample 307	35.7		0
TRUE	M20	Sample 308	30.77		0		TRUE	M20	Sample 308	40		0	> - Late Cp call (last five cycles) has higher uncertainty
TRUE	M21	Sample 309	40		0	> - Late Cp call (last five cycles) has higher uncertainty	TRUE	M21	Sample 309	31.83		0
TRUE	M22	Sample 310	27.84		0		TRUE	M22	Sample 310	21.35		0
TRUE	M23	Sample 311	29.21		0		TRUE	M23	Sample 311	40		0	> - Late Cp call (last five cycles) has higher uncertainty
TRUE	M24	Sample 312	32.66		0		TRUE	M24	Sample 312	35.24		0
TRUE	N1	Sample 313	36.71		0		TRUE	N1	Sample 313	34.47		0
TRUE	N2	Sample 314	25.2		0		TRUE	N2	Sample 314	25.46		0
TRUE	N3	Sample 315	36.21		0		TRUE	N3	Sample 315	40		0	> - Late Cp call (last five cycles) has higher uncertainty
TRUE	N4	Sample 316	40		0	> - Late Cp call (last five cycles) has higher uncertainty	TRUE	N4	Sample 316			0
TRUE	N5	Sample 317	23.81		0		TRUE	N5	Sample 317	37.27		0
TRUE	N6	Sample 318	34.28		0		TRUE	N6	Sample 318	37.35		0
TRUE	N7	Sample 319	31.01		0		TRUE	N7	Sample 319			0
TRUE	N8	Sample 320	35.69		0		TRUE	N8	Sample 320	40		0	> - Late Cp call (last five cycles) has higher uncertainty
TRUE	N9	Sample 321	26		0		TRUE	N9	Sample 321	34.3		0
TRUE	N10	Sample 322	32.57		0		TRUE	N10	Sample 322			0
TRUE	N11	Sample 323	29.01		0		TRUE	N11	Sample 323	33.22		0
TRUE	N12	Sample 324	34.59		0		TRUE	N12	Sample 324	36.19		0
TRUE	N13	Sample 325	31.77		0		TRUE	N13	Sample 325	40		0	> - Late Cp call (last five cycles) has higher uncertainty
TRUE	N14	Sample 326	32.32		0		TRUE	N14	Sample 326	40		0	> - Late Cp call (last five cycles) has higher uncertainty
TRUE	N15	Sample 327	34.29		0		TRUE	N15	Sample 327	35.5		0
TRUE	N16	Sample 328	40		0	> - Late Cp call (last five cycles) has higher uncertainty	TRUE	N16	Sample 328	33.55		0
TRUE	N17	Sample 329	27.01		0		TRUE	N17	Sample 329	37.28		0
TRUE	N18	Sample 330	28.61		0		TRUE	N18	Sample 330			0
TRUE	N19	Sample 331	37.34		0		TRUE	N19	Sample 331	32.94		0
TRUE	N20	Sample 332	37.11		0		TRUE	N20	Sample 332	36.53		0
TRUE	N21	Sample 333	40		0	> - Late Cp call (last five cycles) has higher uncertainty	TRUE	N21	Sample 333	33.56		0
TRUE	N22	Sample 334			0		TRUE	N22	Sample 334			0
TRUE	N23	Sample 335	40		0	> - Late Cp call (last five cycles) has higher uncertainty	TRUE	N23	Sample 335			0
TRUE	N24	Sample 336	40		0	> - Late Cp call (last five cycles) has higher uncertainty	TRUE	N24	Sample 336			0
TRUE	O1	Sample 337	30.1		0		TRUE	O1	Sample 337	34.51		0
TRUE	O2	Sample 338	28.43		0		TRUE	O2	Sample 338			0
TRUE	O3	Sample 339	40		0	> - Late Cp call (last five cycles) has higher uncertainty	TRUE	O3	Sample 339	40		0	> - Late Cp call (last five cycles) has higher uncertainty
TRUE	O4	Sample 340	27.66		0		TRUE	O4	Sample 340	37.75		0
TRUE	O5	Sample 341	28.5		0		TRUE	O5	Sample 341	35.59		0
TRUE	O6	Sample 342	40		0	> - Late Cp call (last five cycles) has higher uncertainty	TRUE	O6	Sample 342	33.59		0
TRUE	O7	Sample 343	29.98		0		TRUE	O7	Sample 343	30.12		0
TRUE	O8	Sample 344	30.99		0		TRUE	O8	Sample 344	38.95		0
TRUE	O9	Sample 345	36.59		0		TRUE	O9	Sample 345	40		0	> - Late Cp call (last five cycles) has higher uncertainty
TRUE	O10	Sample 346	40		0	> - Late Cp call (last five cycles) has higher uncertainty	TRUE	O10	Sample 346			0
TRUE	O11	Sample 347	39.09		0		TRUE	O11	Sample 347	34.7		0
TRUE	O12	Sample 348	31.02		0		TRUE	O12	Sample 348			0
TRUE	O13	Sample 349	27.12		0		TRUE	O13	Sample 349			0
TRUE	O14	Sample 350	36.7		0		TRUE	O14	Sample 350	36.99		0
TRUE	O15	Sample 351			0		TRUE	O15	Sample 351	35.3		0
TRUE	O16	Sample 352	37.65		0		TRUE	O16	Sample 352			0
TRUE	O17	Sample 353	35.82		0		TRUE	O17	Sample 353	34.82		0
TRUE	O18	Sample 354	36.64		0		TRUE	O18	Sample 354	32.17		0
TRUE	O19	Sample 355	40		0	> - Late Cp call (last five cycles) has higher uncertainty	TRUE	O19	Sample 355	40		0	> - Late Cp call (last five cycles) has higher uncertainty
TRUE	O20	Sample 356	34.19		0		TRUE	O20	Sample 356	39.29		0
TRUE	O21	Sample 357	35.55		0		TRUE	O21	Sample 357	40		0	> - Late Cp call (last five cycles) has higher uncertainty
TRUE	O22	Sample 358	32.9		0		TRUE	O22	Sample 358	26.87		0
TRUE	O23	Sample 359	34.11		0		TRUE	O23	Sample 359	36.59		0
TRUE	O24	Sample 360	34.26		0		TRUE	O24	Sample 360	37.61		0
TRUE	P1	Sample 361	32.19		0		TRUE	P1	Sample 361	35.27		0
TRUE	P2	Sample 362			0		TRUE	P2	Sample 362	24.84		0
TRUE	P3	Sample 363	34.82		0		TRUE	P3	Sample 363	31.89		0
TRUE	P4	Sample 364	28.97		0		TRUE	P4	Sample 364	25.79		0
TRUE	P5	Sample 365	34.89		0		TRUE	P5	Sample 365	38		0
TRUE	P6	Sample 366	29.2		0		TRUE	P6	Sample 366	33.88		0
TRUE	P7	Sample 367	29.21		0		TRUE	P7	Sample 367	39.27		0
TRUE	P8	Sample 368	34.98		0		TRUE	P8	Sample 368	34.99		0
TRUE	P9	Sample 369	40		0	> - Late Cp call (last five cycles) has higher uncertainty	TRUE	P9	Sample 369	30.98		0
TRUE	P10	Sample 370	40		0	> - Late Cp call (last five cycles) has higher uncertainty	TRUE	P10	Sample 370			0
TRUE	P11	Sample 371	40		0	> - Late Cp call (last five cycles) has higher uncertainty	TRUE	P11	Sample 371	33.71		0
TRUE	P12	Sample 372			0		TRUE	P12	Sample 372	37.15		0
TRUE	P13	Sample 373	26.79		0		TRUE	P13	Sample 373	35.95		0
TRUE	P14	Sample 374	30.49		0		TRUE	P14	Sample 374	35.5		0
TRUE	P15	Sample 375	35.7		0		TRUE	P15	Sample 375	36		0
TRUE	P16	Sample 376	36.5		0		TRUE	P16	Sample 376			0
TRUE	P17	Sample 377	34.6		0		TRUE	P17	Sample 377	40		0	?, > - Detector Call uncertain, Late Cp call (last five cycles) has higher uncertainty
TRUE	P18	Sample 378	35.62		0		TRUE	P18	Sample 378	35.66		0
TRUE	P19	Sample 379	33.52		0		TRUE	P19	Sample 379	38.02		0
TRUE	P20	Sample 380	28.5		0		TRUE	P20	Sample 380	36.21		0
TRUE	P21	Sample 381	33.18		0		TRUE	P21	Sample 381	36.77		0
TRUE	P22	Sample 382	27.42		0		TRUE	P22	Sample 382			0
TRUE	P23	Sample 383	38.24		0		TRUE	P23	Sample 383			0
TRUE	P24	Sample 384			0		TRUE	P24	Sample 384			0

## Sheet: sample 5M
M5
Include	Pos	Name	Cp	Concentration	Standard	Status	Include	Pos	Name	Cp	Concentration	Standard	Status
TRUE	A1	Sample 1			0		TRUE	A1	Sample 1	36.67		0
TRUE	A2	Sample 2			0		TRUE	A2	Sample 2	40		0	> - Late Cp call (last five cycles) has higher uncertainty
TRUE	A3	Sample 3	40		0	> - Late Cp call (last five cycles) has higher uncertainty	TRUE	A3	Sample 3	40		0	> - Late Cp call (last five cycles) has higher uncertainty
TRUE	A4	Sample 4	32.21		0		TRUE	A4	Sample 4	40		0	> - Late Cp call (last five cycles) has higher uncertainty
TRUE	A5	Sample 5			0		TRUE	A5	Sample 5	40		0	> - Late Cp call (last five cycles) has higher uncertainty
TRUE	A6	Sample 6	28.14		0		TRUE	A6	Sample 6	36.83		0
TRUE	A7	Sample 7	40		0	> - Late Cp call (last five cycles) has higher uncertainty	TRUE	A7	Sample 7	40		0	> - Late Cp call (last five cycles) has higher uncertainty
TRUE	A8	Sample 8	36.04		0		TRUE	A8	Sample 8	37.07		0
TRUE	A9	Sample 9			0		TRUE	A9	Sample 9	38.41		0
TRUE	A10	Sample 10	28.81		0		TRUE	A10	Sample 10	33.72		0
TRUE	A11	Sample 11	34.57		0		TRUE	A11	Sample 11	36.45		0
TRUE	A12	Sample 12	37.87		0		TRUE	A12	Sample 12			0
TRUE	A13	Sample 13	31.77		0		TRUE	A13	Sample 13			0
TRUE	A14	Sample 14	36.95		0		TRUE	A14	Sample 14			0
TRUE	A15	Sample 15	36.26		0		TRUE	A15	Sample 15	36.48		0
TRUE	A16	Sample 16			0		TRUE	A16	Sample 16			0
TRUE	A17	Sample 17			0		TRUE	A17	Sample 17	30.27		0
TRUE	A18	Sample 18	27.96		0		TRUE	A18	Sample 18	38.24		0
TRUE	A19	Sample 19	30.99		0		TRUE	A19	Sample 19	40		0	> - Late Cp call (last five cycles) has higher uncertainty
TRUE	A20	Sample 20	30.83		0		TRUE	A20	Sample 20	40		0	> - Late Cp call (last five cycles) has higher uncertainty
TRUE	A21	Sample 21	24.48		0		TRUE	A21	Sample 21	34.24		0
TRUE	A22	Sample 22	29.91		0		TRUE	A22	Sample 22	36.4		0
TRUE	A23	Sample 23	38.03		0		TRUE	A23	Sample 23	40		0	> - Late Cp call (last five cycles) has higher uncertainty
TRUE	A24	Sample 24	34.98		0		TRUE	A24	Sample 24	33.64		0
TRUE	B1	Sample 25	35.19		0		TRUE	B1	Sample 25			0
TRUE	B2	Sample 26	15.86		0		TRUE	B2	Sample 26			0
TRUE	B3	Sample 27			0		TRUE	B3	Sample 27	39.47		0
TRUE	B4	Sample 28	32.45		0		TRUE	B4	Sample 28	37.75		0
TRUE	B5	Sample 29	34.82		0		TRUE	B5	Sample 29	34.53		0
TRUE	B6	Sample 30	24.94		0		TRUE	B6	Sample 30	36.79		0	? - Detector Call uncertain
TRUE	B7	Sample 31			0		TRUE	B7	Sample 31	35.9		0
TRUE	B8	Sample 32	30.24		0		TRUE	B8	Sample 32	34.7		0
TRUE	B9	Sample 33	38.16		0		TRUE	B9	Sample 33	29.92		0
TRUE	B10	Sample 34	37.12		0		TRUE	B10	Sample 34	36.85		0
TRUE	B11	Sample 35	40		0	> - Late Cp call (last five cycles) has higher uncertainty	TRUE	B11	Sample 35	35.48		0
TRUE	B12	Sample 36	29.54		0		TRUE	B12	Sample 36	40		0	> - Late Cp call (last five cycles) has higher uncertainty
TRUE	B13	Sample 37	36.14		0		TRUE	B13	Sample 37	39.35		0
TRUE	B14	Sample 38	36.5		0		TRUE	B14	Sample 38	40		0	> - Late Cp call (last five cycles) has higher uncertainty
TRUE	B15	Sample 39	29.68		0		TRUE	B15	Sample 39	32.81		0
TRUE	B16	Sample 40	35.06		0		TRUE	B16	Sample 40	40		0	> - Late Cp call (last five cycles) has higher uncertainty
TRUE	B17	Sample 41	32.25		0		TRUE	B17	Sample 41	39.37		0
TRUE	B18	Sample 42			0		TRUE	B18	Sample 42	30.88		0
TRUE	B19	Sample 43	30.33		0		TRUE	B19	Sample 43	35.73		0
TRUE	B20	Sample 44	33.97		0		TRUE	B20	Sample 44	38.16		0
TRUE	B21	Sample 45	31.22		0		TRUE	B21	Sample 45	40		0	> - Late Cp call (last five cycles) has higher uncertainty
TRUE	B22	Sample 46	31.13		0		TRUE	B22	Sample 46	34.65		0
TRUE	B23	Sample 47	21.29		0		TRUE	B23	Sample 47	40		0	> - Late Cp call (last five cycles) has higher uncertainty
TRUE	B24	Sample 48	31.94		0		TRUE	B24	Sample 48	35.48		0
TRUE	C1	Sample 49	29.61		0		TRUE	C1	Sample 49	29.58		0
TRUE	C2	Sample 50	27.43		0		TRUE	C2	Sample 50			0
TRUE	C3	Sample 51	35.91		0		TRUE	C3	Sample 51	33.7		0
TRUE	C4	Sample 52	26.54		0		TRUE	C4	Sample 52	40		0	> - Late Cp call (last five cycles) has higher uncertainty
TRUE	C5	Sample 53	29.84		0		TRUE	C5	Sample 53	35.1		0
TRUE	C6	Sample 54	28.79		0		TRUE	C6	Sample 54	35.45		0
TRUE	C7	Sample 55	40		0	> - Late Cp call (last five cycles) has higher uncertainty	TRUE	C7	Sample 55	35.53		0
TRUE	C8	Sample 56	27.27		0		TRUE	C8	Sample 56	36.57		0
TRUE	C9	Sample 57	36.39		0		TRUE	C9	Sample 57			0
TRUE	C10	Sample 58	25.58		0		TRUE	C10	Sample 58	34.56		0
TRUE	C11	Sample 59	37.49		0		TRUE	C11	Sample 59	40		0	> - Late Cp call (last five cycles) has higher uncertainty
TRUE	C12	Sample 60	28.2		0		TRUE	C12	Sample 60	37.41		0
TRUE	C13	Sample 61	31.89		0		TRUE	C13	Sample 61	29.06		0
TRUE	C14	Sample 62	38.19		0		TRUE	C14	Sample 62	33.87		0
TRUE	C15	Sample 63	28.92		0		TRUE	C15	Sample 63	40		0	> - Late Cp call (last five cycles) has higher uncertainty
TRUE	C16	Sample 64	34		0		TRUE	C16	Sample 64	36.68		0
TRUE	C17	Sample 65	27.71		0		TRUE	C17	Sample 65	40		0	> - Late Cp call (last five cycles) has higher uncertainty
TRUE	C18	Sample 66	34.32		0		TRUE	C18	Sample 66	35.57		0
TRUE	C19	Sample 67	36.63		0		TRUE	C19	Sample 67	31.76		0
TRUE	C20	Sample 68	25.94		0		TRUE	C20	Sample 68	40		0	> - Late Cp call (last five cycles) has higher uncertainty
TRUE	C21	Sample 69	27.31		0		TRUE	C21	Sample 69	40		0	> - Late Cp call (last five cycles) has higher uncertainty
TRUE	C22	Sample 70	21.2		0		TRUE	C22	Sample 70	38.28		0
TRUE	C23	Sample 71	39.44		0		TRUE	C23	Sample 71			0
TRUE	C24	Sample 72	33.7		0		TRUE	C24	Sample 72	40		0	> - Late Cp call (last five cycles) has higher uncertainty
TRUE	D1	Sample 73			0		TRUE	D1	Sample 73	35.49		0
TRUE	D2	Sample 74	27.18		0		TRUE	D2	Sample 74	15.91		0
TRUE	D3	Sample 75	36.84		0		TRUE	D3	Sample 75	38.41		0
TRUE	D4	Sample 76	31.02		0		TRUE	D4	Sample 76			0
TRUE	D5	Sample 77	25.56		0		TRUE	D5	Sample 77	35.34		0
TRUE	D6	Sample 78	30.26		0		TRUE	D6	Sample 78	40		0	> - Late Cp call (last five cycles) has higher uncertainty
TRUE	D7	Sample 79	40		0	> - Late Cp call (last five cycles) has higher uncertainty	TRUE	D7	Sample 79	35.51		0
TRUE	D8	Sample 80	34.83		0		TRUE	D8	Sample 80	40		0	> - Late Cp call (last five cycles) has higher uncertainty
TRUE	D9	Sample 81	28.6		0		TRUE	D9	Sample 81	31.88		0
TRUE	D10	Sample 82	33.96		0		TRUE	D10	Sample 82	37.2		0
TRUE	D11	Sample 83	29.31		0		TRUE	D11	Sample 83	32.02		0
TRUE	D12	Sample 84	33.77		0		TRUE	D12	Sample 84	36.55		0
TRUE	D13	Sample 85	32.02		0		TRUE	D13	Sample 85	35.5		0
TRUE	D14	Sample 86	35.27		0		TRUE	D14	Sample 86			0
TRUE	D15	Sample 87	34.42		0		TRUE	D15	Sample 87	40		0	> - Late Cp call (last five cycles) has higher uncertainty
TRUE	D16	Sample 88	34.99		0		TRUE	D16	Sample 88	36.27		0
TRUE	D17	Sample 89			0		TRUE	D17	Sample 89			0
TRUE	D18	Sample 90	25.87		0		TRUE	D18	Sample 90			0
TRUE	D19	Sample 91	33.52		0		TRUE	D19	Sample 91	32.95		0
TRUE	D20	Sample 92	24.62		0		TRUE	D20	Sample 92	35.52		0
TRUE	D21	Sample 93	28.11		0		TRUE	D21	Sample 93	34.98		0
TRUE	D22	Sample 94	36.26		0		TRUE	D22	Sample 94	36.75		0
TRUE	D23	Sample 95	26.53		0		TRUE	D23	Sample 95	35.56		0
TRUE	D24	Sample 96	38.27		0		TRUE	D24	Sample 96	40		0	> - Late Cp call (last five cycles) has higher uncertainty
TRUE	E1	Sample 97	30.31		0		TRUE	E1	Sample 97	35.97		0
TRUE	E2	Sample 98	34.07		0		TRUE	E2	Sample 98	37.29		0
TRUE	E3	Sample 99	26.66		0		TRUE	E3	Sample 99	40		0	> - Late Cp call (last five cycles) has higher uncertainty
TRUE	E4	Sample 100	30.65		0		TRUE	E4	Sample 100	40		0	> - Late Cp call (last five cycles) has higher uncertainty
TRUE	E5	Sample 101	33.01		0		TRUE	E5	Sample 101			0
TRUE	E6	Sample 102	40		0	> - Late Cp call (last five cycles) has higher uncertainty	TRUE	E6	Sample 102	40		0	> - Late Cp call (last five cycles) has higher uncertainty
TRUE	E7	Sample 103	27.84		0		TRUE	E7	Sample 103	37.05		0
TRUE	E8	Sample 104	26.87		0		TRUE	E8	Sample 104	35.65		0
TRUE	E9	Sample 105	35.44		0		TRUE	E9	Sample 105	40		0	> - Late Cp call (last five cycles) has higher uncertainty
TRUE	E10	Sample 106	39.59		0		TRUE	E10	Sample 106	38.97		0
TRUE	E11	Sample 107			0		TRUE	E11	Sample 107			0
TRUE	E12	Sample 108	35.68		0		TRUE	E12	Sample 108	40		0	> - Late Cp call (last five cycles) has higher uncertainty
TRUE	E13	Sample 109	30.21		0		TRUE	E13	Sample 109	31.2		0
TRUE	E14	Sample 110	40		0	> - Late Cp call (last five cycles) has higher uncertainty	TRUE	E14	Sample 110	40		0	> - Late Cp call (last five cycles) has higher uncertainty
TRUE	E15	Sample 111			0		TRUE	E15	Sample 111	32.09		0
TRUE	E16	Sample 112	31.57		0		TRUE	E16	Sample 112	32.93		0
TRUE	E17	Sample 113	25.78		0		TRUE	E17	Sample 113	36.73		0
TRUE	E18	Sample 114			0		TRUE	E18	Sample 114			0
TRUE	E19	Sample 115	39.27		0		TRUE	E19	Sample 115	40		0	> - Late Cp call (last five cycles) has higher uncertainty
TRUE	E20	Sample 116	40		0	> - Late Cp call (last five cycles) has higher uncertainty	TRUE	E20	Sample 116	40		0	> - Late Cp call (last five cycles) has higher uncertainty
TRUE	E21	Sample 117	21.25		0		TRUE	E21	Sample 117	31.99		0
TRUE	E22	Sample 118	36.01		0		TRUE	E22	Sample 118	40		0	> - Late Cp call (last five cycles) has higher uncertainty
TRUE	E23	Sample 119	36.83		0		TRUE	E23	Sample 119	38.65		0
TRUE	E24	Sample 120	29.95		0		TRUE	E24	Sample 120	36.72		0
TRUE	F1	Sample 121	35.75		0		TRUE	F1	Sample 121			0
TRUE	F2	Sample 122	29.91		0		TRUE	F2	Sample 122	30.13		0
TRUE	F3	Sample 123	33.92		0		TRUE	F3	Sample 123	40		0	> - Late Cp call (last five cycles) has higher uncertainty
TRUE	F4	Sample 124	24.96		0		TRUE	F4	Sample 124	40		0	> - Late Cp call (last five cycles) has higher uncertainty
TRUE	F5	Sample 125	36.11		0		TRUE	F5	Sample 125	33.53		0
TRUE	F6	Sample 126	31.09		0		TRUE	F6	Sample 126			0
TRUE	F7	Sample 127	40		0	> - Late Cp call (last five cycles) has higher uncertainty	TRUE	F7	Sample 127	40		0	> - Late Cp call (last five cycles) has higher uncertainty
TRUE	F8	Sample 128	40		0	> - Late Cp call (last five cycles) has higher uncertainty	TRUE	F8	Sample 128	40		0	> - Late Cp call (last five cycles) has higher uncertainty
TRUE	F9	Sample 129	28.73		0		TRUE	F9	Sample 129	40		0	> - Late Cp call (last five cycles) has higher uncertainty
TRUE	F10	Sample 130	35.47		0		TRUE	F10	Sample 130	32.42		0
TRUE	F11	Sample 131	24.69		0		TRUE	F11	Sample 131	31.79		0
TRUE	F12	Sample 132	28.01		0		TRUE	F12	Sample 132	40		0	> - Late Cp call (last five cycles) has higher uncertainty
TRUE	F13	Sample 133	40		0	> - Late Cp call (last five cycles) has higher uncertainty	TRUE	F13	Sample 133	40		0	> - Late Cp call (last five cycles) has higher uncertainty
TRUE	F14	Sample 134	40		0	> - Late Cp call (last five cycles) has higher uncertainty	TRUE	F14	Sample 134	40		0	> - Late Cp call (last five cycles) has higher uncertainty
TRUE	F15	Sample 135	31.26		0		TRUE	F15	Sample 135	32.73		0
TRUE	F16	Sample 136	32.28		0		TRUE	F16	Sample 136	36.48		0
TRUE	F17	Sample 137	29.96		0		TRUE	F17	Sample 137	34.99		0
TRUE	F18	Sample 138	33.54		0		TRUE	F18	Sample 138	37.59		0
TRUE	F19	Sample 139	39.58		0		TRUE	F19	Sample 139	37.26		0
TRUE	F20	Sample 140	30.22		0		TRUE	F20	Sample 140	36.01		0
TRUE	F21	Sample 141	28.47		0		TRUE	F21	Sample 141	40		0	> - Late Cp call (last five cycles) has higher uncertainty
TRUE	F22	Sample 142	36.58		0		TRUE	F22	Sample 142	35.81		0
TRUE	F23	Sample 143	27.26		0		TRUE	F23	Sample 143	32.89		0
TRUE	F24	Sample 144			0		TRUE	F24	Sample 144	33.61		0
TRUE	G1	Sample 145			0		TRUE	G1	Sample 145	40		0	> - Late Cp call (last five cycles) has higher uncertainty
TRUE	G2	Sample 146	26.23		0		TRUE	G2	Sample 146	33.6		0
TRUE	G3	Sample 147	34.25		0		TRUE	G3	Sample 147	35.51		0
TRUE	G4	Sample 148	24.49		0		TRUE	G4	Sample 148	35.86		0
TRUE	G5	Sample 149	31.11		0		TRUE	G5	Sample 149	34.96		0
TRUE	G6	Sample 150	33.44		0		TRUE	G6	Sample 150	32.15		0
TRUE	G7	Sample 151	35.45		0		TRUE	G7	Sample 151	32.83		0
TRUE	G8	Sample 152	26.86		0		TRUE	G8	Sample 152	35.01		0
TRUE	G9	Sample 153	33.12		0		TRUE	G9	Sample 153	40		0	> - Late Cp call (last five cycles) has higher uncertainty
TRUE	G10	Sample 154	32.79		0		TRUE	G10	Sample 154	29.55		0
TRUE	G11	Sample 155	40		0	> - Late Cp call (last five cycles) has higher uncertainty	TRUE	G11	Sample 155	32.76		0
TRUE	G12	Sample 156	40		0	> - Late Cp call (last five cycles) has higher uncertainty	TRUE	G12	Sample 156	34.91		0
TRUE	G13	Sample 157	35.62		0		TRUE	G13	Sample 157			0
TRUE	G14	Sample 158	28.28		0		TRUE	G14	Sample 158	32.15		0
TRUE	G15	Sample 159	29.42		0		TRUE	G15	Sample 159	33.34		0
TRUE	G16	Sample 160	31.91		0		TRUE	G16	Sample 160	35.04		0
TRUE	G17	Sample 161	25.77		0		TRUE	G17	Sample 161	40		0	> - Late Cp call (last five cycles) has higher uncertainty
TRUE	G18	Sample 162	37.76		0		TRUE	G18	Sample 162	33.6		0
TRUE	G19	Sample 163	35.7		0		TRUE	G19	Sample 163	37.97		0
TRUE	G20	Sample 164	29.27		0		TRUE	G20	Sample 164	31.94		0
TRUE	G21	Sample 165	36		0		TRUE	G21	Sample 165	36.82		0
TRUE	G22	Sample 166	28.95		0		TRUE	G22	Sample 166	36.8		0
TRUE	G23	Sample 167	40		0	> - Late Cp call (last five cycles) has higher uncertainty	TRUE	G23	Sample 167	40		0	> - Late Cp call (last five cycles) has higher uncertainty
TRUE	G24	Sample 168	40		0	> - Late Cp call (last five cycles) has higher uncertainty	TRUE	G24	Sample 168	36.83		0
TRUE	H1	Sample 169	36.69		0		TRUE	H1	Sample 169	40		0	> - Late Cp call (last five cycles) has higher uncertainty
TRUE	H2	Sample 170	25.03		0		TRUE	H2	Sample 170	25		0
TRUE	H3	Sample 171	35.81		0		TRUE	H3	Sample 171	34.59		0
TRUE	H4	Sample 172	40		0	> - Late Cp call (last five cycles) has higher uncertainty	TRUE	H4	Sample 172	36.63		0
TRUE	H5	Sample 173	38.75		0		TRUE	H5	Sample 173	40		0	> - Late Cp call (last five cycles) has higher uncertainty
TRUE	H6	Sample 174			0		TRUE	H6	Sample 174	34.16		0
TRUE	H7	Sample 175	40		0	> - Late Cp call (last five cycles) has higher uncertainty	TRUE	H7	Sample 175	40		0	> - Late Cp call (last five cycles) has higher uncertainty
TRUE	H8	Sample 176			0		TRUE	H8	Sample 176	36.47		0
TRUE	H9	Sample 177	27.23		0		TRUE	H9	Sample 177	37.18		0
TRUE	H10	Sample 178	33.72		0		TRUE	H10	Sample 178	40		0	> - Late Cp call (last five cycles) has higher uncertainty
TRUE	H11	Sample 179	27.27		0		TRUE	H11	Sample 179	34.74		0
TRUE	H12	Sample 180	33.28		0		TRUE	H12	Sample 180			0
TRUE	H13	Sample 181	40		0	> - Late Cp call (last five cycles) has higher uncertainty	TRUE	H13	Sample 181	31.93		0
TRUE	H14	Sample 182	29.47		0		TRUE	H14	Sample 182	37.4		0
TRUE	H15	Sample 183			0		TRUE	H15	Sample 183			0
TRUE	H16	Sample 184	40		0	> - Late Cp call (last five cycles) has higher uncertainty	TRUE	H16	Sample 184	40		0	> - Late Cp call (last five cycles) has higher uncertainty
TRUE	H17	Sample 185	24.77		0		TRUE	H17	Sample 185	35.61		0
TRUE	H18	Sample 186	30.61		0		TRUE	H18	Sample 186	31.94		0
TRUE	H19	Sample 187	36.37		0		TRUE	H19	Sample 187	40		0	> - Late Cp call (last five cycles) has higher uncertainty
TRUE	H20	Sample 188	30.06		0		TRUE	H20	Sample 188	29.01		0
TRUE	H21	Sample 189	27.55		0		TRUE	H21	Sample 189	29.91		0
TRUE	H22	Sample 190	29.22		0		TRUE	H22	Sample 190	33.24		0
TRUE	H23	Sample 191	29.1		0		TRUE	H23	Sample 191	34.78		0
TRUE	H24	Sample 192	33.16		0		TRUE	H24	Sample 192			0
TRUE	I1	Sample 193	27.31		0		TRUE	I1	Sample 193	39.37		0
TRUE	I2	Sample 194	40		0	> - Late Cp call (last five cycles) has higher uncertainty	TRUE	I2	Sample 194	40		0	> - Late Cp call (last five cycles) has higher uncertainty
TRUE	I3	Sample 195	17.57		0		TRUE	I3	Sample 195	37.77		0
TRUE	I4	Sample 196	25.42		0		TRUE	I4	Sample 196	37.92		0
TRUE	I5	Sample 197	40		0	> - Late Cp call (last five cycles) has higher uncertainty	TRUE	I5	Sample 197	29.23		0
TRUE	I6	Sample 198	40		0	> - Late Cp call (last five cycles) has higher uncertainty	TRUE	I6	Sample 198			0
TRUE	I7	Sample 199	29.43		0		TRUE	I7	Sample 199	40		0	> - Late Cp call (last five cycles) has higher uncertainty
TRUE	I8	Sample 200	30.71		0		TRUE	I8	Sample 200	40		0	> - Late Cp call (last five cycles) has higher uncertainty
TRUE	I9	Sample 201	35.45		0		TRUE	I9	Sample 201	36.89		0
TRUE	I10	Sample 202	23.57		0		TRUE	I10	Sample 202	40		0	?, > - Detector Call uncertain, Late Cp call (last five cycles) has higher uncertainty
TRUE	I11	Sample 203	37.26		0		TRUE	I11	Sample 203	33.62		0
TRUE	I12	Sample 204	27.21		0		TRUE	I12	Sample 204			0
TRUE	I13	Sample 205	32.3		0		TRUE	I13	Sample 205	29.45		0
TRUE	I14	Sample 206	30.81		0		TRUE	I14	Sample 206	40		0	> - Late Cp call (last five cycles) has higher uncertainty
TRUE	I15	Sample 207	29		0		TRUE	I15	Sample 207	40		0	> - Late Cp call (last five cycles) has higher uncertainty
TRUE	I16	Sample 208	37.84		0		TRUE	I16	Sample 208			0
TRUE	I17	Sample 209	40		0	> - Late Cp call (last five cycles) has higher uncertainty	TRUE	I17	Sample 209	38.18		0
TRUE	I18	Sample 210	32.14		0		TRUE	I18	Sample 210	38.48		0
TRUE	I19	Sample 211	36.41		0		TRUE	I19	Sample 211	37.27		0
TRUE	I20	Sample 212			0		TRUE	I20	Sample 212	34.81		0
TRUE	I21	Sample 213	25.53		0		TRUE	I21	Sample 213	31.55		0
TRUE	I22	Sample 214			0		TRUE	I22	Sample 214	34.25		0
TRUE	I23	Sample 215	32		0		TRUE	I23	Sample 215	40		0	> - Late Cp call (last five cycles) has higher uncertainty
TRUE	I24	Sample 216	33.73		0		TRUE	I24	Sample 216	33.91		0
TRUE	J1	Sample 217	27.11		0		TRUE	J1	Sample 217	40		0	> - Late Cp call (last five cycles) has higher uncertainty
TRUE	J2	Sample 218	26.01		0		TRUE	J2	Sample 218	26.01		0
TRUE	J3	Sample 219			0		TRUE	J3	Sample 219	33.57		0
TRUE	J4	Sample 220	36.68		0		TRUE	J4	Sample 220	38.48		0
TRUE	J5	Sample 221	26.58		0		TRUE	J5	Sample 221	33.47		0
TRUE	J6	Sample 222	33.07		0		TRUE	J6	Sample 222			0
TRUE	J7	Sample 223	36.64		0		TRUE	J7	Sample 223	33.04		0
TRUE	J8	Sample 224			0		TRUE	J8	Sample 224	36.49		0
TRUE	J9	Sample 225	27.52		0		TRUE	J9	Sample 225			0
TRUE	J10	Sample 226	31.98		0		TRUE	J10	Sample 226			0
TRUE	J11	Sample 227	29.82		0		TRUE	J11	Sample 227	40		0	> - Late Cp call (last five cycles) has higher uncertainty
TRUE	J12	Sample 228	22.79		0		TRUE	J12	Sample 228	34.42		0
TRUE	J13	Sample 229	28.8		0		TRUE	J13	Sample 229	36.45		0
TRUE	J14	Sample 230	30.81		0		TRUE	J14	Sample 230	26.47		0
TRUE	J15	Sample 231	37.09		0		TRUE	J15	Sample 231			0
TRUE	J16	Sample 232			0		TRUE	J16	Sample 232	40		0	> - Late Cp call (last five cycles) has higher uncertainty
TRUE	J17	Sample 233	30.65		0		TRUE	J17	Sample 233	34.76		0
TRUE	J18	Sample 234	26.51		0		TRUE	J18	Sample 234	38.51		0
TRUE	J19	Sample 235	38.46		0		TRUE	J19	Sample 235	36.4		0
TRUE	J20	Sample 236	27.13		0		TRUE	J20	Sample 236	40		0	> - Late Cp call (last five cycles) has higher uncertainty
TRUE	J21	Sample 237			0		TRUE	J21	Sample 237	32.76		0
TRUE	J22	Sample 238	36.06		0		TRUE	J22	Sample 238	36.39		0
TRUE	J23	Sample 239	40		0	> - Late Cp call (last five cycles) has higher uncertainty	TRUE	J23	Sample 239	35.18		0
TRUE	J24	Sample 240	32		0		TRUE	J24	Sample 240			0
TRUE	K1	Sample 241	38.38		0		TRUE	K1	Sample 241	40		0	> - Late Cp call (last five cycles) has higher uncertainty
TRUE	K2	Sample 242	36.74		0		TRUE	K2	Sample 242	37.01		0
TRUE	K3	Sample 243	37.62		0		TRUE	K3	Sample 243	37.79		0
TRUE	K4	Sample 244	29.82		0		TRUE	K4	Sample 244	34.08		0
TRUE	K5	Sample 245	36.54		0		TRUE	K5	Sample 245	40		0	> - Late Cp call (last five cycles) has higher uncertainty
TRUE	K6	Sample 246	34.17		0		TRUE	K6	Sample 246	31.21		0
TRUE	K7	Sample 247	36.87		0		TRUE	K7	Sample 247	35.95		0
TRUE	K8	Sample 248	31.74		0		TRUE	K8	Sample 248	27.59		0
TRUE	K9	Sample 249	34.23		0		TRUE	K9	Sample 249	40		0	> - Late Cp call (last five cycles) has higher uncertainty
TRUE	K10	Sample 250	33.47		0		TRUE	K10	Sample 250	34.03		0
TRUE	K11	Sample 251	40		0	> - Late Cp call (last five cycles) has higher uncertainty	TRUE	K11	Sample 251	36.94		0
TRUE	K12	Sample 252	35.12		0		TRUE	K12	Sample 252	36.65		0
TRUE	K13	Sample 253			0		TRUE	K13	Sample 253	33.45		0
TRUE	K14	Sample 254	30.09		0		TRUE	K14	Sample 254	34.5		0
TRUE	K15	Sample 255	32.81		0		TRUE	K15	Sample 255	33.96		0
TRUE	K16	Sample 256	37.57		0		TRUE	K16	Sample 256			0
TRUE	K17	Sample 257	28.97		0		TRUE	K17	Sample 257	35.63		0
TRUE	K18	Sample 258	27.88		0		TRUE	K18	Sample 258	32.14		0
TRUE	K19	Sample 259	30.46		0		TRUE	K19	Sample 259	40		0	> - Late Cp call (last five cycles) has higher uncertainty
TRUE	K20	Sample 260	40		0	> - Late Cp call (last five cycles) has higher uncertainty	TRUE	K20	Sample 260	33.55		0
TRUE	K21	Sample 261	36.13		0		TRUE	K21	Sample 261	21.21		0
TRUE	K22	Sample 262	33.63		0		TRUE	K22	Sample 262	32.53		0
TRUE	K23	Sample 263	35.53		0		TRUE	K23	Sample 263	32.31		0
TRUE	K24	Sample 264	30.92		0		TRUE	K24	Sample 264	36.94		0
TRUE	L1	Sample 265	26.61		0		TRUE	L1	Sample 265	32.91		0
TRUE	L2	Sample 266	25.01		0		TRUE	L2	Sample 266	24.98		0
TRUE	L3	Sample 267	40		0	> - Late Cp call (last five cycles) has higher uncertainty	TRUE	L3	Sample 267	37.4		0
TRUE	L4	Sample 268	34.73		0		TRUE	L4	Sample 268	34.77		0
TRUE	L5	Sample 269	40		0	> - Late Cp call (last five cycles) has higher uncertainty	TRUE	L5	Sample 269	35.59		0
TRUE	L6	Sample 270	34.29		0		TRUE	L6	Sample 270	39.41		0
TRUE	L7	Sample 271	34.07		0		TRUE	L7	Sample 271	34.22		0
TRUE	L8	Sample 272	37.79		0		TRUE	L8	Sample 272	35.8		0
TRUE	L9	Sample 273	32.74		0		TRUE	L9	Sample 273	39.46		0
TRUE	L10	Sample 274	24.82		0		TRUE	L10	Sample 274	39.58		0
TRUE	L11	Sample 275	40		0	> - Late Cp call (last five cycles) has higher uncertainty	TRUE	L11	Sample 275	40		0	> - Late Cp call (last five cycles) has higher uncertainty
TRUE	L12	Sample 276	32.43		0		TRUE	L12	Sample 276	21.84		0
TRUE	L13	Sample 277	37.4		0		TRUE	L13	Sample 277	31.8		0
TRUE	L14	Sample 278	39		0		TRUE	L14	Sample 278	40		0	> - Late Cp call (last five cycles) has higher uncertainty
TRUE	L15	Sample 279	29.7		0		TRUE	L15	Sample 279	35.96		0
TRUE	L16	Sample 280	27.79		0		TRUE	L16	Sample 280			0
TRUE	L17	Sample 281	34.51		0		TRUE	L17	Sample 281	32.28		0
TRUE	L18	Sample 282	40		0	> - Late Cp call (last five cycles) has higher uncertainty	TRUE	L18	Sample 282	40		0	> - Late Cp call (last five cycles) has higher uncertainty
TRUE	L19	Sample 283	27.09		0		TRUE	L19	Sample 283	31.44		0
TRUE	L20	Sample 284			0		TRUE	L20	Sample 284	40		0	> - Late Cp call (last five cycles) has higher uncertainty
TRUE	L21	Sample 285	36.18		0		TRUE	L21	Sample 285	34.48		0
TRUE	L22	Sample 286	36.14		0		TRUE	L22	Sample 286	40		0	> - Late Cp call (last five cycles) has higher uncertainty
TRUE	L23	Sample 287	28.64		0		TRUE	L23	Sample 287	35.51		0
TRUE	L24	Sample 288	37.34		0		TRUE	L24	Sample 288			0
TRUE	M1	Sample 289	32.05		0		TRUE	M1	Sample 289	40		0	> - Late Cp call (last five cycles) has higher uncertainty
TRUE	M2	Sample 290	26.6		0		TRUE	M2	Sample 290			0
TRUE	M3	Sample 291	40		0	> - Late Cp call (last five cycles) has higher uncertainty	TRUE	M3	Sample 291	39.22		0
TRUE	M4	Sample 292	29.17		0		TRUE	M4	Sample 292	40		0	> - Late Cp call (last five cycles) has higher uncertainty
TRUE	M5	Sample 293	36.05		0		TRUE	M5	Sample 293			0
TRUE	M6	Sample 294	32.69		0		TRUE	M6	Sample 294	37.84		0
TRUE	M7	Sample 295	38.24		0		TRUE	M7	Sample 295	36.59		0
TRUE	M8	Sample 296	38.23		0		TRUE	M8	Sample 296	34.09		0
TRUE	M9	Sample 297	34.42		0		TRUE	M9	Sample 297			0
TRUE	M10	Sample 298	38.87		0		TRUE	M10	Sample 298	40		0	> - Late Cp call (last five cycles) has higher uncertainty
TRUE	M11	Sample 299	30.74		0		TRUE	M11	Sample 299			0
TRUE	M12	Sample 300	33.59		0		TRUE	M12	Sample 300	36.42		0
TRUE	M13	Sample 301	40		0	?, > - Detector Call uncertain, Late Cp call (last five cycles) has higher uncertainty	TRUE	M13	Sample 301	40		0	> - Late Cp call (last five cycles) has higher uncertainty
TRUE	M14	Sample 302	40		0	> - Late Cp call (last five cycles) has higher uncertainty	TRUE	M14	Sample 302	40		0	> - Late Cp call (last five cycles) has higher uncertainty
TRUE	M15	Sample 303	28.75		0		TRUE	M15	Sample 303	32.55		0
TRUE	M16	Sample 304	40		0	> - Late Cp call (last five cycles) has higher uncertainty	TRUE	M16	Sample 304	40		0	> - Late Cp call (last five cycles) has higher uncertainty
TRUE	M17	Sample 305	33.71		0		TRUE	M17	Sample 305	40		0	> - Late Cp call (last five cycles) has higher uncertainty
TRUE	M18	Sample 306	33.47		0		TRUE	M18	Sample 306			0
TRUE	M19	Sample 307	23.01		0		TRUE	M19	Sample 307	36.68		0
TRUE	M20	Sample 308	31.72		0		TRUE	M20	Sample 308	40		0	> - Late Cp call (last five cycles) has higher uncertainty
TRUE	M21	Sample 309	35.6		0		TRUE	M21	Sample 309	31.46		0
TRUE	M22	Sample 310	27.7		0		TRUE	M22	Sample 310	21.26		0
TRUE	M23	Sample 311	32.68		0		TRUE	M23	Sample 311	38.36		0
TRUE	M24	Sample 312	32.28		0		TRUE	M24	Sample 312	36.48		0
TRUE	N1	Sample 313	36.48		0		TRUE	N1	Sample 313	37.7		0
TRUE	N2	Sample 314	31.67		0		TRUE	N2	Sample 314	31.48		0
TRUE	N3	Sample 315	35.9		0		TRUE	N3	Sample 315			0
TRUE	N4	Sample 316	37.76		0		TRUE	N4	Sample 316			0
TRUE	N5	Sample 317	23.24		0		TRUE	N5	Sample 317	40		0	> - Late Cp call (last five cycles) has higher uncertainty
TRUE	N6	Sample 318	32.96		0		TRUE	N6	Sample 318	35.89		0
TRUE	N7	Sample 319	30.33		0		TRUE	N7	Sample 319			0
TRUE	N8	Sample 320	33.93		0		TRUE	N8	Sample 320	40		0	> - Late Cp call (last five cycles) has higher uncertainty
TRUE	N9	Sample 321	25.89		0		TRUE	N9	Sample 321	34.57		0
TRUE	N10	Sample 322	30.49		0		TRUE	N10	Sample 322			0
TRUE	N11	Sample 323	29.15		0		TRUE	N11	Sample 323	33.66		0
TRUE	N12	Sample 324	35.47		0		TRUE	N12	Sample 324	36.73		0
TRUE	N13	Sample 325	31.7		0		TRUE	N13	Sample 325	37.78		0
TRUE	N14	Sample 326	31.19		0		TRUE	N14	Sample 326			0
TRUE	N15	Sample 327	34.84		0		TRUE	N15	Sample 327	36.6		0
TRUE	N16	Sample 328	40		0	> - Late Cp call (last five cycles) has higher uncertainty	TRUE	N16	Sample 328	32.27		0
TRUE	N17	Sample 329	29.15		0		TRUE	N17	Sample 329	40		0	> - Late Cp call (last five cycles) has higher uncertainty
TRUE	N18	Sample 330	31.72		0		TRUE	N18	Sample 330			0
TRUE	N19	Sample 331	37.32		0		TRUE	N19	Sample 331	32.3		0
TRUE	N20	Sample 332	40		0	> - Late Cp call (last five cycles) has higher uncertainty	TRUE	N20	Sample 332	34.3		0
TRUE	N21	Sample 333	39.32		0		TRUE	N21	Sample 333	33.56		0
TRUE	N22	Sample 334			0		TRUE	N22	Sample 334	40		0	> - Late Cp call (last five cycles) has higher uncertainty
TRUE	N23	Sample 335			0		TRUE	N23	Sample 335	21.19		0
TRUE	N24	Sample 336	40		0	> - Late Cp call (last five cycles) has higher uncertainty	TRUE	N24	Sample 336			0
TRUE	O1	Sample 337	30.17		0		TRUE	O1	Sample 337	35.23		0
TRUE	O2	Sample 338	27.7		0		TRUE	O2	Sample 338	40		0	> - Late Cp call (last five cycles) has higher uncertainty
TRUE	O3	Sample 339	36.7		0		TRUE	O3	Sample 339	34.78		0
TRUE	O4	Sample 340	27.42		0		TRUE	O4	Sample 340	40		0	> - Late Cp call (last five cycles) has higher uncertainty
TRUE	O5	Sample 341	27.46		0		TRUE	O5	Sample 341	40		0	> - Late Cp call (last five cycles) has higher uncertainty
TRUE	O6	Sample 342	36.55		0		TRUE	O6	Sample 342	33.85		0
TRUE	O7	Sample 343	29.62		0		TRUE	O7	Sample 343	30.16		0
TRUE	O8	Sample 344	29.62		0		TRUE	O8	Sample 344	40		0	> - Late Cp call (last five cycles) has higher uncertainty
TRUE	O9	Sample 345	39.26		0		TRUE	O9	Sample 345	36.99		0
TRUE	O10	Sample 346	36.44		0		TRUE	O10	Sample 346			0
TRUE	O11	Sample 347	40		0	> - Late Cp call (last five cycles) has higher uncertainty	TRUE	O11	Sample 347	35.06		0
TRUE	O12	Sample 348	30.46		0		TRUE	O12	Sample 348			0
TRUE	O13	Sample 349	28.85		0		TRUE	O13	Sample 349			0
TRUE	O14	Sample 350	37.11		0		TRUE	O14	Sample 350	37.2		0
TRUE	O15	Sample 351	37.66		0		TRUE	O15	Sample 351	34.71		0
TRUE	O16	Sample 352	40		0	> - Late Cp call (last five cycles) has higher uncertainty	TRUE	O16	Sample 352	38.16		0
TRUE	O17	Sample 353	36.1		0		TRUE	O17	Sample 353	34.19		0
TRUE	O18	Sample 354	38.91		0		TRUE	O18	Sample 354	31.65		0
TRUE	O19	Sample 355			0		TRUE	O19	Sample 355	40		0	> - Late Cp call (last five cycles) has higher uncertainty
TRUE	O20	Sample 356	32.82		0		TRUE	O20	Sample 356	38.88		0
TRUE	O21	Sample 357	34.54		0		TRUE	O21	Sample 357	39.19		0
TRUE	O22	Sample 358	32.77		0		TRUE	O22	Sample 358	26.84		0
TRUE	O23	Sample 359	32.85		0		TRUE	O23	Sample 359	37.22		0
TRUE	O24	Sample 360	31.09		0		TRUE	O24	Sample 360	40		0	> - Late Cp call (last five cycles) has higher uncertainty
TRUE	P1	Sample 361	40		0	> - Late Cp call (last five cycles) has higher uncertainty	TRUE	P1	Sample 361	34.47		0
TRUE	P2	Sample 362			0		TRUE	P2	Sample 362	27.23		0
TRUE	P3	Sample 363	34.12		0		TRUE	P3	Sample 363	31.67		0
TRUE	P4	Sample 364	29.78		0		TRUE	P4	Sample 364	25.88		0
TRUE	P5	Sample 365	35.8		0		TRUE	P5	Sample 365	36.47		0
TRUE	P6	Sample 366	28.5		0		TRUE	P6	Sample 366	33.76		0
TRUE	P7	Sample 367	27.8		0		TRUE	P7	Sample 367	36.09		0
TRUE	P8	Sample 368	33.47		0		TRUE	P8	Sample 368	33.6		0
TRUE	P9	Sample 369			0		TRUE	P9	Sample 369	29.72		0
TRUE	P10	Sample 370			0		TRUE	P10	Sample 370			0
TRUE	P11	Sample 371	38.41		0		TRUE	P11	Sample 371	34.01		0
TRUE	P12	Sample 372			0		TRUE	P12	Sample 372	37.29		0
TRUE	P13	Sample 373	26.36		0		TRUE	P13	Sample 373	33.86		0
TRUE	P14	Sample 374	31.43		0		TRUE	P14	Sample 374	40		0	> - Late Cp call (last five cycles) has higher uncertainty
TRUE	P15	Sample 375	32.59		0		TRUE	P15	Sample 375	35.81		0
TRUE	P16	Sample 376	35.58		0		TRUE	P16	Sample 376			0
TRUE	P17	Sample 377	31.82		0		TRUE	P17	Sample 377	40		0	> - Late Cp call (last five cycles) has higher uncertainty
TRUE	P18	Sample 378	36.24		0		TRUE	P18	Sample 378	37.02		0
TRUE	P19	Sample 379	34		0		TRUE	P19	Sample 379	39.05		0
TRUE	P20	Sample 380	29.43		0		TRUE	P20	Sample 380	37.29		0
TRUE	P21	Sample 381	31.15		0		TRUE	P21	Sample 381	36.71		0
TRUE	P22	Sample 382	26.47		0		TRUE	P22	Sample 382			0
TRUE	P23	Sample 383	36.89		0		TRUE	P23	Sample 383			0
TRUE	P24	Sample 384			0		TRUE	P24	Sample 384			0

## Sheet: sample 6M
M6
Include	Pos	Name	Cp	Concentration	Standard	Status	Include	Pos	Name	Cp	Concentration	Standard	Status
TRUE	A1	Sample 1	37.1		0		TRUE	A1	Sample 1	40		0	> - Late Cp call (last five cycles) has higher uncertainty
TRUE	A2	Sample 2			0		TRUE	A2	Sample 2	38.53		0
TRUE	A3	Sample 3	40		0	> - Late Cp call (last five cycles) has higher uncertainty	TRUE	A3	Sample 3	34.97		0
TRUE	A4	Sample 4	34.04		0		TRUE	A4	Sample 4	40		0	> - Late Cp call (last five cycles) has higher uncertainty
TRUE	A5	Sample 5	38.5		0		TRUE	A5	Sample 5	40		0	> - Late Cp call (last five cycles) has higher uncertainty
TRUE	A6	Sample 6	28.25		0		TRUE	A6	Sample 6	37.19		0
TRUE	A7	Sample 7	40		0	> - Late Cp call (last five cycles) has higher uncertainty	TRUE	A7	Sample 7	36.86		0
TRUE	A8	Sample 8	35.92		0		TRUE	A8	Sample 8	37.27		0
TRUE	A9	Sample 9			0		TRUE	A9	Sample 9	40		0	> - Late Cp call (last five cycles) has higher uncertainty
TRUE	A10	Sample 10	27		0		TRUE	A10	Sample 10	35.14		0
TRUE	A11	Sample 11	40		0	> - Late Cp call (last five cycles) has higher uncertainty	TRUE	A11	Sample 11	33.82		0
TRUE	A12	Sample 12	36.6		0		TRUE	A12	Sample 12			0
TRUE	A13	Sample 13	31.75		0		TRUE	A13	Sample 13			0
TRUE	A14	Sample 14	31.69		0		TRUE	A14	Sample 14	40		0	> - Late Cp call (last five cycles) has higher uncertainty
TRUE	A15	Sample 15	37.4		0		TRUE	A15	Sample 15	38.06		0
TRUE	A16	Sample 16	40		0	> - Late Cp call (last five cycles) has higher uncertainty	TRUE	A16	Sample 16			0
TRUE	A17	Sample 17	40		0	> - Late Cp call (last five cycles) has higher uncertainty	TRUE	A17	Sample 17	31.81		0
TRUE	A18	Sample 18	27.22		0		TRUE	A18	Sample 18			0
TRUE	A19	Sample 19	30.52		0		TRUE	A19	Sample 19			0
TRUE	A20	Sample 20	29.56		0		TRUE	A20	Sample 20	40		0	> - Late Cp call (last five cycles) has higher uncertainty
TRUE	A21	Sample 21	25.93		0		TRUE	A21	Sample 21	32.35		0
TRUE	A22	Sample 22	30.75		0		TRUE	A22	Sample 22	40		0	> - Late Cp call (last five cycles) has higher uncertainty
TRUE	A23	Sample 23	32.12		0		TRUE	A23	Sample 23	40		0	> - Late Cp call (last five cycles) has higher uncertainty
TRUE	A24	Sample 24	35.52		0		TRUE	A24	Sample 24	37.33		0
TRUE	B1	Sample 25	34.44		0		TRUE	B1	Sample 25	40		0	> - Late Cp call (last five cycles) has higher uncertainty
TRUE	B2	Sample 26	15.88		0		TRUE	B2	Sample 26			0
TRUE	B3	Sample 27	40		0	> - Late Cp call (last five cycles) has higher uncertainty	TRUE	B3	Sample 27	38		0
TRUE	B4	Sample 28	31.73		0		TRUE	B4	Sample 28	40		0	> - Late Cp call (last five cycles) has higher uncertainty
TRUE	B5	Sample 29	33.69		0		TRUE	B5	Sample 29	33.96		0
TRUE	B6	Sample 30	26.22		0		TRUE	B6	Sample 30			0
TRUE	B7	Sample 31	36.04		0		TRUE	B7	Sample 31	34.74		0
TRUE	B8	Sample 32	31.46		0		TRUE	B8	Sample 32	34.95		0
TRUE	B9	Sample 33	37.36		0		TRUE	B9	Sample 33	30.59		0
TRUE	B10	Sample 34	35.76		0		TRUE	B10	Sample 34	37.86		0
TRUE	B11	Sample 35	37.34		0		TRUE	B11	Sample 35	35.24		0
TRUE	B12	Sample 36	29.09		0		TRUE	B12	Sample 36	40		0	> - Late Cp call (last five cycles) has higher uncertainty
TRUE	B13	Sample 37	37.47		0		TRUE	B13	Sample 37	37.93		0
TRUE	B14	Sample 38	36.13		0		TRUE	B14	Sample 38			0
TRUE	B15	Sample 39	27.99		0		TRUE	B15	Sample 39	32.56		0
TRUE	B16	Sample 40	37.64		0		TRUE	B16	Sample 40	37.61		0
TRUE	B17	Sample 41	33.47		0		TRUE	B17	Sample 41	33.95		0
TRUE	B18	Sample 42	40		0	> - Late Cp call (last five cycles) has higher uncertainty	TRUE	B18	Sample 42	30.57		0
TRUE	B19	Sample 43	28.47		0		TRUE	B19	Sample 43	37.19		0
TRUE	B20	Sample 44	33.52		0		TRUE	B20	Sample 44	40		0	> - Late Cp call (last five cycles) has higher uncertainty
TRUE	B21	Sample 45	30.73		0		TRUE	B21	Sample 45	40		0	> - Late Cp call (last five cycles) has higher uncertainty
TRUE	B22	Sample 46	30.13		0		TRUE	B22	Sample 46	35.75		0
TRUE	B23	Sample 47	21.05		0		TRUE	B23	Sample 47	40		0	> - Late Cp call (last five cycles) has higher uncertainty
TRUE	B24	Sample 48	31.81		0		TRUE	B24	Sample 48	35.82		0
TRUE	C1	Sample 49	30.91		0		TRUE	C1	Sample 49	30.26		0
TRUE	C2	Sample 50	26.29		0		TRUE	C2	Sample 50	40		0	> - Late Cp call (last five cycles) has higher uncertainty
TRUE	C3	Sample 51	33.78		0		TRUE	C3	Sample 51	33.63		0
TRUE	C4	Sample 52	25.57		0		TRUE	C4	Sample 52	37.42		0
TRUE	C5	Sample 53	29.36		0		TRUE	C5	Sample 53	36.86		0
TRUE	C6	Sample 54	28.86		0		TRUE	C6	Sample 54	35.75		0
TRUE	C7	Sample 55	40		0	> - Late Cp call (last five cycles) has higher uncertainty	TRUE	C7	Sample 55	38.81		0
TRUE	C8	Sample 56	26.26		0		TRUE	C8	Sample 56	36.61		0
TRUE	C9	Sample 57	40		0	> - Late Cp call (last five cycles) has higher uncertainty	TRUE	C9	Sample 57			0
TRUE	C10	Sample 58	25.67		0		TRUE	C10	Sample 58	36.06		0
TRUE	C11	Sample 59	37.19		0		TRUE	C11	Sample 59	40		0	> - Late Cp call (last five cycles) has higher uncertainty
TRUE	C12	Sample 60	27.97		0		TRUE	C12	Sample 60			0
TRUE	C13	Sample 61	31.68		0		TRUE	C13	Sample 61	30.59		0
TRUE	C14	Sample 62	35.26		0		TRUE	C14	Sample 62	34.2		0
TRUE	C15	Sample 63	31.6		0		TRUE	C15	Sample 63	40		0	> - Late Cp call (last five cycles) has higher uncertainty
TRUE	C16	Sample 64	32.75		0		TRUE	C16	Sample 64	32.87		0
TRUE	C17	Sample 65	28.31		0		TRUE	C17	Sample 65	37.75		0
TRUE	C18	Sample 66	33.98		0		TRUE	C18	Sample 66	35.89		0
TRUE	C19	Sample 67	35.33		0		TRUE	C19	Sample 67	36.88		0
TRUE	C20	Sample 68	26.25		0		TRUE	C20	Sample 68	40		0	> - Late Cp call (last five cycles) has higher uncertainty
TRUE	C21	Sample 69	28.69		0		TRUE	C21	Sample 69	40		0	> - Late Cp call (last five cycles) has higher uncertainty
TRUE	C22	Sample 70	21.14		0		TRUE	C22	Sample 70	38.48		0
TRUE	C23	Sample 71	40		0	> - Late Cp call (last five cycles) has higher uncertainty	TRUE	C23	Sample 71			0
TRUE	C24	Sample 72	38.46		0		TRUE	C24	Sample 72			0
TRUE	D1	Sample 73			0		TRUE	D1	Sample 73	35.65		0
TRUE	D2	Sample 74	26.78		0		TRUE	D2	Sample 74	15.94		0
TRUE	D3	Sample 75	34.98		0		TRUE	D3	Sample 75	40		0	> - Late Cp call (last five cycles) has higher uncertainty
TRUE	D4	Sample 76	29.31		0		TRUE	D4	Sample 76			0
TRUE	D5	Sample 77	26.54		0		TRUE	D5	Sample 77	36.84		0
TRUE	D6	Sample 78	30.47		0		TRUE	D6	Sample 78	40		0	> - Late Cp call (last five cycles) has higher uncertainty
TRUE	D7	Sample 79	40		0	> - Late Cp call (last five cycles) has higher uncertainty	TRUE	D7	Sample 79	35.13		0
TRUE	D8	Sample 80	34.71		0		TRUE	D8	Sample 80	40		0	> - Late Cp call (last five cycles) has higher uncertainty
TRUE	D9	Sample 81	30.89		0		TRUE	D9	Sample 81	33.8		0
TRUE	D10	Sample 82	35		0		TRUE	D10	Sample 82	32.19		0
TRUE	D11	Sample 83	29.55		0		TRUE	D11	Sample 83	32.75		0
TRUE	D12	Sample 84	38.03		0		TRUE	D12	Sample 84	36.71		0
TRUE	D13	Sample 85	33.63		0		TRUE	D13	Sample 85	36.26		0
TRUE	D14	Sample 86	34.9		0		TRUE	D14	Sample 86	36.28		0
TRUE	D15	Sample 87	35.02		0		TRUE	D15	Sample 87	40		0	> - Late Cp call (last five cycles) has higher uncertainty
TRUE	D16	Sample 88	35.09		0		TRUE	D16	Sample 88	36.63		0
TRUE	D17	Sample 89			0		TRUE	D17	Sample 89	40		0	> - Late Cp call (last five cycles) has higher uncertainty
TRUE	D18	Sample 90	26.52		0		TRUE	D18	Sample 90			0
TRUE	D19	Sample 91	34.63		0		TRUE	D19	Sample 91	31.47		0
TRUE	D20	Sample 92	25.67		0		TRUE	D20	Sample 92	34.97		0
TRUE	D21	Sample 93	27.83		0		TRUE	D21	Sample 93	34.66		0
TRUE	D22	Sample 94	36.14		0		TRUE	D22	Sample 94	37.36		0
TRUE	D23	Sample 95	27.25		0		TRUE	D23	Sample 95	36.75		0
TRUE	D24	Sample 96			0		TRUE	D24	Sample 96	40		0	> - Late Cp call (last five cycles) has higher uncertainty
TRUE	E1	Sample 97	31.63		0		TRUE	E1	Sample 97	37.64		0
TRUE	E2	Sample 98	31.96		0		TRUE	E2	Sample 98	34.89		0
TRUE	E3	Sample 99	25.92		0		TRUE	E3	Sample 99			0
TRUE	E4	Sample 100	31.76		0		TRUE	E4	Sample 100			0
TRUE	E5	Sample 101	36.67		0		TRUE	E5	Sample 101	40		0	> - Late Cp call (last five cycles) has higher uncertainty
TRUE	E6	Sample 102	38.49		0		TRUE	E6	Sample 102	40		0	> - Late Cp call (last five cycles) has higher uncertainty
TRUE	E7	Sample 103	28.71		0		TRUE	E7	Sample 103	37.03		0
TRUE	E8	Sample 104	27.27		0		TRUE	E8	Sample 104	34.65		0
TRUE	E9	Sample 105	36.21		0		TRUE	E9	Sample 105	40		0	> - Late Cp call (last five cycles) has higher uncertainty
TRUE	E10	Sample 106	36.92		0		TRUE	E10	Sample 106	37.31		0
TRUE	E11	Sample 107			0		TRUE	E11	Sample 107	37.68		0
TRUE	E12	Sample 108	35.66		0		TRUE	E12	Sample 108	34.58		0	? - Detector Call uncertain
TRUE	E13	Sample 109	31.12		0		TRUE	E13	Sample 109	30.97		0
TRUE	E14	Sample 110	40		0	> - Late Cp call (last five cycles) has higher uncertainty	TRUE	E14	Sample 110	40		0	> - Late Cp call (last five cycles) has higher uncertainty
TRUE	E15	Sample 111	38.14		0		TRUE	E15	Sample 111	33.53		0
TRUE	E16	Sample 112	31.65		0		TRUE	E16	Sample 112	33.13		0
TRUE	E17	Sample 113	26.48		0		TRUE	E17	Sample 113	33.19		0
TRUE	E18	Sample 114	35.95		0		TRUE	E18	Sample 114	36.99		0
TRUE	E19	Sample 115	40		0	> - Late Cp call (last five cycles) has higher uncertainty	TRUE	E19	Sample 115			0
TRUE	E20	Sample 116			0		TRUE	E20	Sample 116	40		0	> - Late Cp call (last five cycles) has higher uncertainty
TRUE	E21	Sample 117	21.16		0		TRUE	E21	Sample 117	32.62		0
TRUE	E22	Sample 118			0		TRUE	E22	Sample 118	40		0	> - Late Cp call (last five cycles) has higher uncertainty
TRUE	E23	Sample 119	39.22		0		TRUE	E23	Sample 119	36.78		0
TRUE	E24	Sample 120	29.6		0		TRUE	E24	Sample 120	38.43		0
TRUE	F1	Sample 121	38.89		0		TRUE	F1	Sample 121			0
TRUE	F2	Sample 122	31.23		0		TRUE	F2	Sample 122	30.87		0
TRUE	F3	Sample 123	32.2		0		TRUE	F3	Sample 123	40		0	> - Late Cp call (last five cycles) has higher uncertainty
TRUE	F4	Sample 124	27.56		0		TRUE	F4	Sample 124	37.26		0
TRUE	F5	Sample 125			0		TRUE	F5	Sample 125	35.82		0
TRUE	F6	Sample 126	30.79		0		TRUE	F6	Sample 126			0
TRUE	F7	Sample 127	34.62		0		TRUE	F7	Sample 127	38.43		0
TRUE	F8	Sample 128	40		0	> - Late Cp call (last five cycles) has higher uncertainty	TRUE	F8	Sample 128	37.31		0
TRUE	F9	Sample 129	30.65		0		TRUE	F9	Sample 129	40		0	> - Late Cp call (last five cycles) has higher uncertainty
TRUE	F10	Sample 130	36.82		0		TRUE	F10	Sample 130	34.35		0
TRUE	F11	Sample 131	25.26		0		TRUE	F11	Sample 131	32.96		0
TRUE	F12	Sample 132	28.43		0		TRUE	F12	Sample 132	37.09		0
TRUE	F13	Sample 133	35.77		0		TRUE	F13	Sample 133	39.43		0
TRUE	F14	Sample 134	37.23		0		TRUE	F14	Sample 134	40		0	> - Late Cp call (last five cycles) has higher uncertainty
TRUE	F15	Sample 135	32.43		0		TRUE	F15	Sample 135	31.25		0
TRUE	F16	Sample 136	33.18		0		TRUE	F16	Sample 136	36.62		0
TRUE	F17	Sample 137	29.6		0		TRUE	F17	Sample 137	34.74		0
TRUE	F18	Sample 138	34.57		0		TRUE	F18	Sample 138	37.92		0
TRUE	F19	Sample 139	40		0	> - Late Cp call (last five cycles) has higher uncertainty	TRUE	F19	Sample 139	32.09		0
TRUE	F20	Sample 140	33.5		0		TRUE	F20	Sample 140	36.02		0
TRUE	F21	Sample 141	30.93		0		TRUE	F21	Sample 141	40		0	> - Late Cp call (last five cycles) has higher uncertainty
TRUE	F22	Sample 142	37.15		0		TRUE	F22	Sample 142	35.65		0
TRUE	F23	Sample 143	28.61		0		TRUE	F23	Sample 143	32.96		0
TRUE	F24	Sample 144	36.64		0		TRUE	F24	Sample 144	35		0
TRUE	G1	Sample 145	40		0	> - Late Cp call (last five cycles) has higher uncertainty	TRUE	G1	Sample 145	40		0	> - Late Cp call (last five cycles) has higher uncertainty
TRUE	G2	Sample 146	26.81		0		TRUE	G2	Sample 146	33.52		0
TRUE	G3	Sample 147	34.21		0		TRUE	G3	Sample 147	37.18		0
TRUE	G4	Sample 148	28.17		0		TRUE	G4	Sample 148	37.79		0
TRUE	G5	Sample 149	32.15		0		TRUE	G5	Sample 149	34.91		0
TRUE	G6	Sample 150	30.99		0		TRUE	G6	Sample 150	32.45		0
TRUE	G7	Sample 151	30.92		0		TRUE	G7	Sample 151	40		0	> - Late Cp call (last five cycles) has higher uncertainty
TRUE	G8	Sample 152	27.55		0		TRUE	G8	Sample 152	35.29		0
TRUE	G9	Sample 153	31.56		0		TRUE	G9	Sample 153	40		0	> - Late Cp call (last five cycles) has higher uncertainty
TRUE	G10	Sample 154	31.13		0		TRUE	G10	Sample 154	30.05		0
TRUE	G11	Sample 155	40		0	> - Late Cp call (last five cycles) has higher uncertainty	TRUE	G11	Sample 155	33.84		0
TRUE	G12	Sample 156			0		TRUE	G12	Sample 156	35.41		0
TRUE	G13	Sample 157	40		0	> - Late Cp call (last five cycles) has higher uncertainty	TRUE	G13	Sample 157	40		0	> - Late Cp call (last five cycles) has higher uncertainty
TRUE	G14	Sample 158	29.14		0		TRUE	G14	Sample 158	34		0
TRUE	G15	Sample 159	28.62		0		TRUE	G15	Sample 159	32.88		0
TRUE	G16	Sample 160	29.22		0		TRUE	G16	Sample 160	35.05		0
TRUE	G17	Sample 161	26.25		0		TRUE	G17	Sample 161			0
TRUE	G18	Sample 162			0		TRUE	G18	Sample 162	33.45		0
TRUE	G19	Sample 163	35.15		0		TRUE	G19	Sample 163	40		0	> - Late Cp call (last five cycles) has higher uncertainty
TRUE	G20	Sample 164	29.94		0		TRUE	G20	Sample 164	33.27		0
TRUE	G21	Sample 165	40		0	> - Late Cp call (last five cycles) has higher uncertainty	TRUE	G21	Sample 165	40		0	> - Late Cp call (last five cycles) has higher uncertainty
TRUE	G22	Sample 166	28.31		0		TRUE	G22	Sample 166	36.43		0
TRUE	G23	Sample 167	40		0	> - Late Cp call (last five cycles) has higher uncertainty	TRUE	G23	Sample 167	40		0	> - Late Cp call (last five cycles) has higher uncertainty
TRUE	G24	Sample 168	40		0	> - Late Cp call (last five cycles) has higher uncertainty	TRUE	G24	Sample 168	36.18		0
TRUE	H1	Sample 169			0		TRUE	H1	Sample 169			0
TRUE	H2	Sample 170	25.61		0		TRUE	H2	Sample 170	25.54		0
TRUE	H3	Sample 171	34.22		0		TRUE	H3	Sample 171	34.34		0
TRUE	H4	Sample 172	38.24		0		TRUE	H4	Sample 172	36.76		0
TRUE	H5	Sample 173	40		0	> - Late Cp call (last five cycles) has higher uncertainty	TRUE	H5	Sample 173			0
TRUE	H6	Sample 174	38.32		0		TRUE	H6	Sample 174	34.03		0
TRUE	H7	Sample 175	35.66		0		TRUE	H7	Sample 175	40		0	> - Late Cp call (last five cycles) has higher uncertainty
TRUE	H8	Sample 176			0		TRUE	H8	Sample 176	35.32		0
TRUE	H9	Sample 177	28.59		0		TRUE	H9	Sample 177	40		0	> - Late Cp call (last five cycles) has higher uncertainty
TRUE	H10	Sample 178	34.13		0		TRUE	H10	Sample 178			0
TRUE	H11	Sample 179	27.04		0		TRUE	H11	Sample 179	33.45		0
TRUE	H12	Sample 180	34.71		0		TRUE	H12	Sample 180			0
TRUE	H13	Sample 181	37.11		0		TRUE	H13	Sample 181	33.5		0
TRUE	H14	Sample 182	30.27		0		TRUE	H14	Sample 182	36.45		0
TRUE	H15	Sample 183			0		TRUE	H15	Sample 183	40		0	> - Late Cp call (last five cycles) has higher uncertainty
TRUE	H16	Sample 184	40		0	> - Late Cp call (last five cycles) has higher uncertainty	TRUE	H16	Sample 184	37.89		0
TRUE	H17	Sample 185	27.27		0		TRUE	H17	Sample 185	35.46		0
TRUE	H18	Sample 186	32.05		0		TRUE	H18	Sample 186	33.7		0
TRUE	H19	Sample 187	38.43		0		TRUE	H19	Sample 187	40		0	> - Late Cp call (last five cycles) has higher uncertainty
TRUE	H20	Sample 188	31.5		0		TRUE	H20	Sample 188	30.52		0
TRUE	H21	Sample 189	28.97		0		TRUE	H21	Sample 189	32.7		0
TRUE	H22	Sample 190	29.7		0		TRUE	H22	Sample 190	36		0
TRUE	H23	Sample 191	30.32		0		TRUE	H23	Sample 191	34.9		0
TRUE	H24	Sample 192	35.16		0		TRUE	H24	Sample 192			0
TRUE	I1	Sample 193	27.03		0		TRUE	I1	Sample 193	40		0	> - Late Cp call (last five cycles) has higher uncertainty
TRUE	I2	Sample 194			0		TRUE	I2	Sample 194	40		0	> - Late Cp call (last five cycles) has higher uncertainty
TRUE	I3	Sample 195	17.81		0		TRUE	I3	Sample 195	37.45		0
TRUE	I4	Sample 196	26.76		0		TRUE	I4	Sample 196			0
TRUE	I5	Sample 197	40		0	> - Late Cp call (last five cycles) has higher uncertainty	TRUE	I5	Sample 197	31.11		0
TRUE	I6	Sample 198	40		0	> - Late Cp call (last five cycles) has higher uncertainty	TRUE	I6	Sample 198	37.59		0
TRUE	I7	Sample 199	28.71		0		TRUE	I7	Sample 199			0
TRUE	I8	Sample 200	31.02		0		TRUE	I8	Sample 200			0
TRUE	I9	Sample 201	34.24		0		TRUE	I9	Sample 201	38.27		0
TRUE	I10	Sample 202	22.62		0		TRUE	I10	Sample 202	37.9		0
TRUE	I11	Sample 203	40		0	> - Late Cp call (last five cycles) has higher uncertainty	TRUE	I11	Sample 203	33.26		0
TRUE	I12	Sample 204	28.48		0		TRUE	I12	Sample 204	40		0	> - Late Cp call (last five cycles) has higher uncertainty
TRUE	I13	Sample 205	31.87		0		TRUE	I13	Sample 205	30.18		0
TRUE	I14	Sample 206	31.47		0		TRUE	I14	Sample 206	37.14		0
TRUE	I15	Sample 207	29.97		0		TRUE	I15	Sample 207	37.63		0
TRUE	I16	Sample 208			0		TRUE	I16	Sample 208			0
TRUE	I17	Sample 209	40		0	> - Late Cp call (last five cycles) has higher uncertainty	TRUE	I17	Sample 209	35.99		0
TRUE	I18	Sample 210	33.16		0		TRUE	I18	Sample 210	40		0	> - Late Cp call (last five cycles) has higher uncertainty
TRUE	I19	Sample 211			0		TRUE	I19	Sample 211	35.54		0
TRUE	I20	Sample 212	40		0	> - Late Cp call (last five cycles) has higher uncertainty	TRUE	I20	Sample 212	33.83		0
TRUE	I21	Sample 213	27.14		0		TRUE	I21	Sample 213	33.95		0
TRUE	I22	Sample 214			0		TRUE	I22	Sample 214	36.8		0
TRUE	I23	Sample 215	33.86		0		TRUE	I23	Sample 215	38.61		0
TRUE	I24	Sample 216	33.11		0		TRUE	I24	Sample 216	38.62		0
TRUE	J1	Sample 217	26.73		0		TRUE	J1	Sample 217	40		0	> - Late Cp call (last five cycles) has higher uncertainty
TRUE	J2	Sample 218	27.47		0		TRUE	J2	Sample 218	27.5		0
TRUE	J3	Sample 219			0		TRUE	J3	Sample 219	34.76		0
TRUE	J4	Sample 220	35.18		0		TRUE	J4	Sample 220	40		0	> - Late Cp call (last five cycles) has higher uncertainty
TRUE	J5	Sample 221	30.46		0		TRUE	J5	Sample 221	32.44		0
TRUE	J6	Sample 222	32.32		0		TRUE	J6	Sample 222			0
TRUE	J7	Sample 223	36.29		0		TRUE	J7	Sample 223	34.57		0
TRUE	J8	Sample 224			0		TRUE	J8	Sample 224	35.91		0
TRUE	J9	Sample 225	27.63		0		TRUE	J9	Sample 225			0
TRUE	J10	Sample 226	32.82		0		TRUE	J10	Sample 226	40		0	> - Late Cp call (last five cycles) has higher uncertainty
TRUE	J11	Sample 227	29.59		0		TRUE	J11	Sample 227	40		0	> - Late Cp call (last five cycles) has higher uncertainty
TRUE	J12	Sample 228	23.15		0		TRUE	J12	Sample 228	35.81		0
TRUE	J13	Sample 229	30.67		0		TRUE	J13	Sample 229	36.05		0
TRUE	J14	Sample 230	32.02		0		TRUE	J14	Sample 230	25.78		0
TRUE	J15	Sample 231	40		0	> - Late Cp call (last five cycles) has higher uncertainty	TRUE	J15	Sample 231	40		0	> - Late Cp call (last five cycles) has higher uncertainty
TRUE	J16	Sample 232			0		TRUE	J16	Sample 232	36.53		0
TRUE	J17	Sample 233	30.9		0		TRUE	J17	Sample 233	35.6		0
TRUE	J18	Sample 234	26.85		0		TRUE	J18	Sample 234	36.83		0
TRUE	J19	Sample 235	36.52		0		TRUE	J19	Sample 235	40		0	> - Late Cp call (last five cycles) has higher uncertainty
TRUE	J20	Sample 236	28.23		0		TRUE	J20	Sample 236			0
TRUE	J21	Sample 237			0		TRUE	J21	Sample 237	32.45		0
TRUE	J22	Sample 238	35.53		0		TRUE	J22	Sample 238	34.68		0
TRUE	J23	Sample 239	38.03		0		TRUE	J23	Sample 239	36.46		0
TRUE	J24	Sample 240	32.09		0		TRUE	J24	Sample 240			0
TRUE	K1	Sample 241	40		0	> - Late Cp call (last five cycles) has higher uncertainty	TRUE	K1	Sample 241	40		0	?, > - Detector Call uncertain, Late Cp call (last five cycles) has higher uncertainty
TRUE	K2	Sample 242	38.37		0		TRUE	K2	Sample 242	40		0	> - Late Cp call (last five cycles) has higher uncertainty
TRUE	K3	Sample 243	37.64		0		TRUE	K3	Sample 243	40		0	> - Late Cp call (last five cycles) has higher uncertainty
TRUE	K4	Sample 244	28.62		0		TRUE	K4	Sample 244	35.02		0
TRUE	K5	Sample 245	36.51		0		TRUE	K5	Sample 245			0
TRUE	K6	Sample 246	31.84		0		TRUE	K6	Sample 246	31.66		0
TRUE	K7	Sample 247	37.47		0		TRUE	K7	Sample 247	36.87		0
TRUE	K8	Sample 248	30.31		0		TRUE	K8	Sample 248	29.71		0
TRUE	K9	Sample 249	34.6		0		TRUE	K9	Sample 249	40		0	> - Late Cp call (last five cycles) has higher uncertainty
TRUE	K10	Sample 250	32.89		0		TRUE	K10	Sample 250	34.66		0
TRUE	K11	Sample 251			0		TRUE	K11	Sample 251	37.27		0
TRUE	K12	Sample 252	24.76		0		TRUE	K12	Sample 252	40		0	> - Late Cp call (last five cycles) has higher uncertainty
TRUE	K13	Sample 253			0		TRUE	K13	Sample 253	34.07		0
TRUE	K14	Sample 254	31.01		0		TRUE	K14	Sample 254	33.86		0
TRUE	K15	Sample 255	32.8		0		TRUE	K15	Sample 255	36.09		0
TRUE	K16	Sample 256	35.29		0		TRUE	K16	Sample 256	37.05		0
TRUE	K17	Sample 257	32.08		0		TRUE	K17	Sample 257	33.1		0
TRUE	K18	Sample 258	28.44		0		TRUE	K18	Sample 258	32.18		0
TRUE	K19	Sample 259	28.43		0		TRUE	K19	Sample 259			0
TRUE	K20	Sample 260	35.22		0		TRUE	K20	Sample 260	36.77		0
TRUE	K21	Sample 261	34.78		0		TRUE	K21	Sample 261	21.44		0
TRUE	K22	Sample 262	32.58		0		TRUE	K22	Sample 262	32.54		0
TRUE	K23	Sample 263	37.59		0		TRUE	K23	Sample 263	34.05		0
TRUE	K24	Sample 264	31.34		0		TRUE	K24	Sample 264	36.72		0
TRUE	L1	Sample 265	27.02		0		TRUE	L1	Sample 265	32.96		0
TRUE	L2	Sample 266	25.83		0		TRUE	L2	Sample 266	25.81		0
TRUE	L3	Sample 267			0		TRUE	L3	Sample 267	40		0	> - Late Cp call (last five cycles) has higher uncertainty
TRUE	L4	Sample 268	33.79		0		TRUE	L4	Sample 268	34.59		0
TRUE	L5	Sample 269			0		TRUE	L5	Sample 269	37.13		0
TRUE	L6	Sample 270	34.81		0		TRUE	L6	Sample 270	36.11		0
TRUE	L7	Sample 271	38.08		0		TRUE	L7	Sample 271	30.73		0
TRUE	L8	Sample 272	40		0	> - Late Cp call (last five cycles) has higher uncertainty	TRUE	L8	Sample 272			0
TRUE	L9	Sample 273	34.22		0		TRUE	L9	Sample 273	40		0	> - Late Cp call (last five cycles) has higher uncertainty
TRUE	L10	Sample 274	25.31		0		TRUE	L10	Sample 274	37.8		0
TRUE	L11	Sample 275	37.62		0		TRUE	L11	Sample 275			0
TRUE	L12	Sample 276	33.79		0		TRUE	L12	Sample 276	20.98		0
TRUE	L13	Sample 277	27.95		0		TRUE	L13	Sample 277	33.02		0
TRUE	L14	Sample 278	40		0	> - Late Cp call (last five cycles) has higher uncertainty	TRUE	L14	Sample 278	40		0	> - Late Cp call (last five cycles) has higher uncertainty
TRUE	L15	Sample 279	28.11		0		TRUE	L15	Sample 279	40		0	> - Late Cp call (last five cycles) has higher uncertainty
TRUE	L16	Sample 280	28.36		0		TRUE	L16	Sample 280	40		0	> - Late Cp call (last five cycles) has higher uncertainty
TRUE	L17	Sample 281	32.74		0		TRUE	L17	Sample 281	32.08		0
TRUE	L18	Sample 282			0		TRUE	L18	Sample 282			0
TRUE	L19	Sample 283	33.43		0		TRUE	L19	Sample 283	31.33		0
TRUE	L20	Sample 284	40		0	> - Late Cp call (last five cycles) has higher uncertainty	TRUE	L20	Sample 284	36.78		0
TRUE	L21	Sample 285			0		TRUE	L21	Sample 285	34.78		0
TRUE	L22	Sample 286	40		0	> - Late Cp call (last five cycles) has higher uncertainty	TRUE	L22	Sample 286			0
TRUE	L23	Sample 287	30.3		0		TRUE	L23	Sample 287	35.94		0
TRUE	L24	Sample 288			0		TRUE	L24	Sample 288			0
TRUE	M1	Sample 289	33.13		0		TRUE	M1	Sample 289	39.52		0
TRUE	M2	Sample 290	28.11		0		TRUE	M2	Sample 290			0
TRUE	M3	Sample 291			0		TRUE	M3	Sample 291	40		0	> - Late Cp call (last five cycles) has higher uncertainty
TRUE	M4	Sample 292	29.24		0		TRUE	M4	Sample 292	40		0	> - Late Cp call (last five cycles) has higher uncertainty
TRUE	M5	Sample 293	34.94		0		TRUE	M5	Sample 293	40		0	?, > - Detector Call uncertain, Late Cp call (last five cycles) has higher uncertainty
TRUE	M6	Sample 294	33.51		0		TRUE	M6	Sample 294	40		0	> - Late Cp call (last five cycles) has higher uncertainty
TRUE	M7	Sample 295	40		0	> - Late Cp call (last five cycles) has higher uncertainty	TRUE	M7	Sample 295	37.25		0
TRUE	M8	Sample 296	37.48		0		TRUE	M8	Sample 296	34.98		0
TRUE	M9	Sample 297	31.31		0		TRUE	M9	Sample 297	40		0	> - Late Cp call (last five cycles) has higher uncertainty
TRUE	M10	Sample 298	40		0	> - Late Cp call (last five cycles) has higher uncertainty	TRUE	M10	Sample 298	39.95		0
TRUE	M11	Sample 299	29.76		0		TRUE	M11	Sample 299			0
TRUE	M12	Sample 300	31.79		0		TRUE	M12	Sample 300	40		0	> - Late Cp call (last five cycles) has higher uncertainty
TRUE	M13	Sample 301			0		TRUE	M13	Sample 301			0
TRUE	M14	Sample 302	36.66		0		TRUE	M14	Sample 302	40		0	> - Late Cp call (last five cycles) has higher uncertainty
TRUE	M15	Sample 303	25.92		0		TRUE	M15	Sample 303	33.33		0
TRUE	M16	Sample 304			0		TRUE	M16	Sample 304	33.27		0
TRUE	M17	Sample 305	35.14		0		TRUE	M17	Sample 305	36.6		0
TRUE	M18	Sample 306	30.83		0		TRUE	M18	Sample 306			0
TRUE	M19	Sample 307	25.88		0		TRUE	M19	Sample 307	35.87		0
TRUE	M20	Sample 308	30.6		0		TRUE	M20	Sample 308	37.37		0
TRUE	M21	Sample 309	40		0	> - Late Cp call (last five cycles) has higher uncertainty	TRUE	M21	Sample 309	32		0
TRUE	M22	Sample 310	27.81		0		TRUE	M22	Sample 310	21.27		0
TRUE	M23	Sample 311	32.25		0		TRUE	M23	Sample 311	40		0	> - Late Cp call (last five cycles) has higher uncertainty
TRUE	M24	Sample 312	32.31		0		TRUE	M24	Sample 312	37.15		0
TRUE	N1	Sample 313	37.08		0		TRUE	N1	Sample 313	32.23		0
TRUE	N2	Sample 314	29.6		0		TRUE	N2	Sample 314	29.49		0
TRUE	N3	Sample 315	34.2		0		TRUE	N3	Sample 315			0
TRUE	N4	Sample 316			0		TRUE	N4	Sample 316			0
TRUE	N5	Sample 317	24.42		0		TRUE	N5	Sample 317	40		0	> - Late Cp call (last five cycles) has higher uncertainty
TRUE	N6	Sample 318	40		0	> - Late Cp call (last five cycles) has higher uncertainty	TRUE	N6	Sample 318	40		0	> - Late Cp call (last five cycles) has higher uncertainty
TRUE	N7	Sample 319	27.64		0		TRUE	N7	Sample 319	40		0	> - Late Cp call (last five cycles) has higher uncertainty
TRUE	N8	Sample 320	34.53		0		TRUE	N8	Sample 320	40		0	> - Late Cp call (last five cycles) has higher uncertainty
TRUE	N9	Sample 321	29.91		0		TRUE	N9	Sample 321	34.94		0
TRUE	N10	Sample 322	34.02		0		TRUE	N10	Sample 322	36.56		0
TRUE	N11	Sample 323	29.8		0		TRUE	N11	Sample 323	35.61		0
TRUE	N12	Sample 324	36.65		0		TRUE	N12	Sample 324	38.18		0
TRUE	N13	Sample 325	29.58		0		TRUE	N13	Sample 325	40		0	> - Late Cp call (last five cycles) has higher uncertainty
TRUE	N14	Sample 326	32.56		0		TRUE	N14	Sample 326			0
TRUE	N15	Sample 327	35.3		0		TRUE	N15	Sample 327	37		0
TRUE	N16	Sample 328	40		0	> - Late Cp call (last five cycles) has higher uncertainty	TRUE	N16	Sample 328	34.89		0
TRUE	N17	Sample 329	28.08		0		TRUE	N17	Sample 329	40		0	> - Late Cp call (last five cycles) has higher uncertainty
TRUE	N18	Sample 330	32.82		0		TRUE	N18	Sample 330			0
TRUE	N19	Sample 331	38.94		0		TRUE	N19	Sample 331	33.71		0
TRUE	N20	Sample 332	36.47		0		TRUE	N20	Sample 332	34.63		0
TRUE	N21	Sample 333	37.27		0		TRUE	N21	Sample 333	35.5		0
TRUE	N22	Sample 334	40		0	> - Late Cp call (last five cycles) has higher uncertainty	TRUE	N22	Sample 334	37.71		0
TRUE	N23	Sample 335			0		TRUE	N23	Sample 335	21.08		0
TRUE	N24	Sample 336			0		TRUE	N24	Sample 336			0
TRUE	O1	Sample 337	29.69		0		TRUE	O1	Sample 337	37.32		0
TRUE	O2	Sample 338	25.31		0		TRUE	O2	Sample 338			0
TRUE	O3	Sample 339	40		0	> - Late Cp call (last five cycles) has higher uncertainty	TRUE	O3	Sample 339	40		0	> - Late Cp call (last five cycles) has higher uncertainty
TRUE	O4	Sample 340	26.7		0		TRUE	O4	Sample 340	38.76		0
TRUE	O5	Sample 341	29.81		0		TRUE	O5	Sample 341			0
TRUE	O6	Sample 342	40		0	> - Late Cp call (last five cycles) has higher uncertainty	TRUE	O6	Sample 342	34.7		0
TRUE	O7	Sample 343	30.98		0		TRUE	O7	Sample 343	30.1		0
TRUE	O8	Sample 344	31.47		0		TRUE	O8	Sample 344			0
TRUE	O9	Sample 345	39.41		0		TRUE	O9	Sample 345	37.98		0
TRUE	O10	Sample 346	35.61		0		TRUE	O10	Sample 346			0
TRUE	O11	Sample 347	40		0	> - Late Cp call (last five cycles) has higher uncertainty	TRUE	O11	Sample 347	35.54		0
TRUE	O12	Sample 348	30.81		0		TRUE	O12	Sample 348			0
TRUE	O13	Sample 349	25.32		0		TRUE	O13	Sample 349			0
TRUE	O14	Sample 350	36.79		0		TRUE	O14	Sample 350	36.45		0
TRUE	O15	Sample 351	33.84		0		TRUE	O15	Sample 351	33.84		0
TRUE	O16	Sample 352	40		0	> - Late Cp call (last five cycles) has higher uncertainty	TRUE	O16	Sample 352	40		0	> - Late Cp call (last five cycles) has higher uncertainty
TRUE	O17	Sample 353	35.22		0		TRUE	O17	Sample 353	34.62		0
TRUE	O18	Sample 354	37.17		0		TRUE	O18	Sample 354	33.49		0
TRUE	O19	Sample 355	40		0	> - Late Cp call (last five cycles) has higher uncertainty	TRUE	O19	Sample 355	40		0	> - Late Cp call (last five cycles) has higher uncertainty
TRUE	O20	Sample 356	32.84		0		TRUE	O20	Sample 356	37.12		0
TRUE	O21	Sample 357	33.25		0		TRUE	O21	Sample 357	40		0	> - Late Cp call (last five cycles) has higher uncertainty
TRUE	O22	Sample 358	30.44		0		TRUE	O22	Sample 358	27.77		0
TRUE	O23	Sample 359	32.8		0		TRUE	O23	Sample 359	40		0	> - Late Cp call (last five cycles) has higher uncertainty
TRUE	O24	Sample 360	32.93		0		TRUE	O24	Sample 360	39.4		0
TRUE	P1	Sample 361	37.13		0		TRUE	P1	Sample 361	33.34		0
TRUE	P2	Sample 362			0		TRUE	P2	Sample 362	26.99		0
TRUE	P3	Sample 363	34.01		0		TRUE	P3	Sample 363	30.8		0
TRUE	P4	Sample 364	30.13		0		TRUE	P4	Sample 364	25.54		0
TRUE	P5	Sample 365	33.44		0		TRUE	P5	Sample 365	35.84		0
TRUE	P6	Sample 366	30.12		0		TRUE	P6	Sample 366	34.52		0
TRUE	P7	Sample 367	28.88		0		TRUE	P7	Sample 367	39.46		0
TRUE	P8	Sample 368	34.96		0		TRUE	P8	Sample 368	33.45		0
TRUE	P9	Sample 369	40		0	> - Late Cp call (last five cycles) has higher uncertainty	TRUE	P9	Sample 369	31.13		0
TRUE	P10	Sample 370			0		TRUE	P10	Sample 370	40		0	> - Late Cp call (last five cycles) has higher uncertainty
TRUE	P11	Sample 371			0		TRUE	P11	Sample 371	32.7		0
TRUE	P12	Sample 372	40		0	> - Late Cp call (last five cycles) has higher uncertainty	TRUE	P12	Sample 372	40		0	> - Late Cp call (last five cycles) has higher uncertainty
TRUE	P13	Sample 373	29.25		0		TRUE	P13	Sample 373	34.78		0
TRUE	P14	Sample 374	31.07		0		TRUE	P14	Sample 374	36		0
TRUE	P15	Sample 375	34.34		0		TRUE	P15	Sample 375	35.49		0
TRUE	P16	Sample 376	35.98		0		TRUE	P16	Sample 376	40		0	> - Late Cp call (last five cycles) has higher uncertainty
TRUE	P17	Sample 377	33.89		0		TRUE	P17	Sample 377	40		0	> - Late Cp call (last five cycles) has higher uncertainty
TRUE	P18	Sample 378	36.41		0		TRUE	P18	Sample 378	36.88		0
TRUE	P19	Sample 379	28.48		0		TRUE	P19	Sample 379	40		0	> - Late Cp call (last five cycles) has higher uncertainty
TRUE	P20	Sample 380	27.95		0		TRUE	P20	Sample 380	36.17		0
TRUE	P21	Sample 381	32.73		0		TRUE	P21	Sample 381	35.14		0
TRUE	P22	Sample 382	27.05		0		TRUE	P22	Sample 382			0
TRUE	P23	Sample 383	40		0	> - Late Cp call (last five cycles) has higher uncertainty	TRUE	P23	Sample 383	37.2		0
TRUE	P24	Sample 384			0		TRUE	P24	Sample 384			0

## Sheet: sample 7M
M7
Include	Pos	Name	Cp	Concentration	Standard	Status	Include	Pos	Name	Cp	Concentration	Standard	Status
TRUE	A1	Sample 1	36.49		0		TRUE	A1	Sample 1	40		0	?, > - Detector Call uncertain, Late Cp call (last five cycles) has higher uncertainty
TRUE	A2	Sample 2			0		TRUE	A2	Sample 2	37.06		0
TRUE	A3	Sample 3	38.47		0		TRUE	A3	Sample 3	34.47		0
TRUE	A4	Sample 4	32.18		0		TRUE	A4	Sample 4	40		0	> - Late Cp call (last five cycles) has higher uncertainty
TRUE	A5	Sample 5	38.53		0		TRUE	A5	Sample 5			0
TRUE	A6	Sample 6	25.73		0		TRUE	A6	Sample 6	35.21		0
TRUE	A7	Sample 7	39.48		0		TRUE	A7	Sample 7	37.13		0
TRUE	A8	Sample 8			0		TRUE	A8	Sample 8	39.32		0
TRUE	A9	Sample 9			0		TRUE	A9	Sample 9	37.58		0
TRUE	A10	Sample 10	29.12		0		TRUE	A10	Sample 10	34.13		0
TRUE	A11	Sample 11	34.48		0		TRUE	A11	Sample 11	33.07		0
TRUE	A12	Sample 12	36.77		0		TRUE	A12	Sample 12			0
TRUE	A13	Sample 13	30.62		0		TRUE	A13	Sample 13			0
TRUE	A14	Sample 14	29.02		0		TRUE	A14	Sample 14	40		0	> - Late Cp call (last five cycles) has higher uncertainty
TRUE	A15	Sample 15	36.44		0		TRUE	A15	Sample 15	35.79		0
TRUE	A16	Sample 16			0		TRUE	A16	Sample 16			0
TRUE	A17	Sample 17	40		0	> - Late Cp call (last five cycles) has higher uncertainty	TRUE	A17	Sample 17	30.45		0
TRUE	A18	Sample 18	28.26		0		TRUE	A18	Sample 18	37.28		0
TRUE	A19	Sample 19	28		0		TRUE	A19	Sample 19	40		0	> - Late Cp call (last five cycles) has higher uncertainty
TRUE	A20	Sample 20	31.2		0		TRUE	A20	Sample 20	35.97		0
TRUE	A21	Sample 21	24.6		0		TRUE	A21	Sample 21	32.77		0
TRUE	A22	Sample 22	32.85		0		TRUE	A22	Sample 22	40		0	> - Late Cp call (last five cycles) has higher uncertainty
TRUE	A23	Sample 23	34.34		0		TRUE	A23	Sample 23	40		0	> - Late Cp call (last five cycles) has higher uncertainty
TRUE	A24	Sample 24	35.73		0		TRUE	A24	Sample 24	34.94		0
TRUE	B1	Sample 25			0		TRUE	B1	Sample 25			0
TRUE	B2	Sample 26	15.8		0		TRUE	B2	Sample 26			0
TRUE	B3	Sample 27			0		TRUE	B3	Sample 27	40		0	> - Late Cp call (last five cycles) has higher uncertainty
TRUE	B4	Sample 28	32.01		0		TRUE	B4	Sample 28	36.73		0
TRUE	B5	Sample 29	33.5		0		TRUE	B5	Sample 29	31.65		0
TRUE	B6	Sample 30	25.31		0		TRUE	B6	Sample 30	40		0	> - Late Cp call (last five cycles) has higher uncertainty
TRUE	B7	Sample 31	40		0	> - Late Cp call (last five cycles) has higher uncertainty	TRUE	B7	Sample 31	35.17		0
TRUE	B8	Sample 32	30.43		0		TRUE	B8	Sample 32	32.05		0
TRUE	B9	Sample 33	35.34		0		TRUE	B9	Sample 33	29.77		0
TRUE	B10	Sample 34	36.76		0		TRUE	B10	Sample 34	36.78		0
TRUE	B11	Sample 35	38.25		0		TRUE	B11	Sample 35	35.86		0
TRUE	B12	Sample 36	29.65		0		TRUE	B12	Sample 36			0
TRUE	B13	Sample 37	35.32		0		TRUE	B13	Sample 37	40		0	> - Late Cp call (last five cycles) has higher uncertainty
TRUE	B14	Sample 38	35.67		0		TRUE	B14	Sample 38	40		0	> - Late Cp call (last five cycles) has higher uncertainty
TRUE	B15	Sample 39	29.27		0		TRUE	B15	Sample 39	31.55		0
TRUE	B16	Sample 40	34.18		0		TRUE	B16	Sample 40	38.11		0
TRUE	B17	Sample 41	32.9		0		TRUE	B17	Sample 41	34.1		0
TRUE	B18	Sample 42			0		TRUE	B18	Sample 42	30.86		0
TRUE	B19	Sample 43	27.25		0		TRUE	B19	Sample 43	37.14		0
TRUE	B20	Sample 44	32.57		0		TRUE	B20	Sample 44	40		0	> - Late Cp call (last five cycles) has higher uncertainty
TRUE	B21	Sample 45	29.31		0		TRUE	B21	Sample 45	38.1		0
TRUE	B22	Sample 46	28.75		0		TRUE	B22	Sample 46	34.95		0
TRUE	B23	Sample 47	20.98		0		TRUE	B23	Sample 47	40		0	> - Late Cp call (last five cycles) has higher uncertainty
TRUE	B24	Sample 48	30.91		0		TRUE	B24	Sample 48			0
TRUE	C1	Sample 49	29.21		0		TRUE	C1	Sample 49	29.85		0
TRUE	C2	Sample 50	26.44		0		TRUE	C2	Sample 50			0
TRUE	C3	Sample 51	35.49		0		TRUE	C3	Sample 51	33.5		0
TRUE	C4	Sample 52	23.63		0		TRUE	C4	Sample 52	37.83		0
TRUE	C5	Sample 53	29.36		0		TRUE	C5	Sample 53	34.93		0
TRUE	C6	Sample 54	27.8		0		TRUE	C6	Sample 54	35.23		0
TRUE	C7	Sample 55	36.83		0		TRUE	C7	Sample 55	36.06		0
TRUE	C8	Sample 56	26.51		0		TRUE	C8	Sample 56	36.61		0
TRUE	C9	Sample 57	36.18		0		TRUE	C9	Sample 57	40		0	> - Late Cp call (last five cycles) has higher uncertainty
TRUE	C10	Sample 58	24.03		0		TRUE	C10	Sample 58	34.47		0
TRUE	C11	Sample 59	35.43		0		TRUE	C11	Sample 59	37.65		0
TRUE	C12	Sample 60	27.85		0		TRUE	C12	Sample 60	38.21		0
TRUE	C13	Sample 61	31.96		0		TRUE	C13	Sample 61	28.91		0
TRUE	C14	Sample 62	36.44		0		TRUE	C14	Sample 62	33.67		0
TRUE	C15	Sample 63	29.79		0		TRUE	C15	Sample 63	40		0	> - Late Cp call (last five cycles) has higher uncertainty
TRUE	C16	Sample 64	32.93		0		TRUE	C16	Sample 64	31.58		0
TRUE	C17	Sample 65	26.3		0		TRUE	C17	Sample 65	40		0	> - Late Cp call (last five cycles) has higher uncertainty
TRUE	C18	Sample 66	34.88		0		TRUE	C18	Sample 66	37.48		0
TRUE	C19	Sample 67	33.96		0		TRUE	C19	Sample 67	36.62		0
TRUE	C20	Sample 68	24.65		0		TRUE	C20	Sample 68	40		0	> - Late Cp call (last five cycles) has higher uncertainty
TRUE	C21	Sample 69	28.67		0		TRUE	C21	Sample 69	40		0	> - Late Cp call (last five cycles) has higher uncertainty
TRUE	C22	Sample 70	21.46		0		TRUE	C22	Sample 70	36.14		0
TRUE	C23	Sample 71	40		0	> - Late Cp call (last five cycles) has higher uncertainty	TRUE	C23	Sample 71			0
TRUE	C24	Sample 72	30.44		0		TRUE	C24	Sample 72	40		0	> - Late Cp call (last five cycles) has higher uncertainty
TRUE	D1	Sample 73	40		0	> - Late Cp call (last five cycles) has higher uncertainty	TRUE	D1	Sample 73	34.68		0
TRUE	D2	Sample 74	24.72		0		TRUE	D2	Sample 74	15.87		0
TRUE	D3	Sample 75	34.93		0		TRUE	D3	Sample 75			0
TRUE	D4	Sample 76	31.19		0		TRUE	D4	Sample 76			0
TRUE	D5	Sample 77	25.58		0		TRUE	D5	Sample 77	38.15		0
TRUE	D6	Sample 78	29.53		0		TRUE	D6	Sample 78	38.27		0
TRUE	D7	Sample 79	40		0	> - Late Cp call (last five cycles) has higher uncertainty	TRUE	D7	Sample 79	34.59		0
TRUE	D8	Sample 80	35.59		0		TRUE	D8	Sample 80	40		0	> - Late Cp call (last five cycles) has higher uncertainty
TRUE	D9	Sample 81	29.21		0		TRUE	D9	Sample 81	32.46		0
TRUE	D10	Sample 82	34.34		0		TRUE	D10	Sample 82	32		0
TRUE	D11	Sample 83	28.29		0		TRUE	D11	Sample 83	31.34		0
TRUE	D12	Sample 84	34.73		0		TRUE	D12	Sample 84	35.28		0
TRUE	D13	Sample 85	32.76		0		TRUE	D13	Sample 85	35.67		0
TRUE	D14	Sample 86	34.72		0		TRUE	D14	Sample 86			0
TRUE	D15	Sample 87	35.43		0		TRUE	D15	Sample 87	40		0	> - Late Cp call (last five cycles) has higher uncertainty
TRUE	D16	Sample 88	35.33		0		TRUE	D16	Sample 88	35.68		0
TRUE	D17	Sample 89			0		TRUE	D17	Sample 89	40		0	> - Late Cp call (last five cycles) has higher uncertainty
TRUE	D18	Sample 90	25.65		0		TRUE	D18	Sample 90			0
TRUE	D19	Sample 91	34.84		0		TRUE	D19	Sample 91	32.25		0
TRUE	D20	Sample 92	24.08		0		TRUE	D20	Sample 92	33.82		0
TRUE	D21	Sample 93	26.65		0		TRUE	D21	Sample 93	33.01		0
TRUE	D22	Sample 94	36.65		0		TRUE	D22	Sample 94			0
TRUE	D23	Sample 95	25.29		0		TRUE	D23	Sample 95	36.16		0
TRUE	D24	Sample 96			0		TRUE	D24	Sample 96			0
TRUE	E1	Sample 97	30.13		0		TRUE	E1	Sample 97	36.17		0
TRUE	E2	Sample 98	32.04		0		TRUE	E2	Sample 98	36.19		0
TRUE	E3	Sample 99	25.68		0		TRUE	E3	Sample 99			0
TRUE	E4	Sample 100	31.12		0		TRUE	E4	Sample 100	40		0	> - Late Cp call (last five cycles) has higher uncertainty
TRUE	E5	Sample 101	33.79		0		TRUE	E5	Sample 101	40		0	> - Late Cp call (last five cycles) has higher uncertainty
TRUE	E6	Sample 102	38.53		0		TRUE	E6	Sample 102	37.35		0
TRUE	E7	Sample 103	27.51		0		TRUE	E7	Sample 103	38.12		0
TRUE	E8	Sample 104	25.89		0		TRUE	E8	Sample 104	35.08		0
TRUE	E9	Sample 105	36.79		0		TRUE	E9	Sample 105			0
TRUE	E10	Sample 106	35.47		0		TRUE	E10	Sample 106	40		0	> - Late Cp call (last five cycles) has higher uncertainty
TRUE	E11	Sample 107			0		TRUE	E11	Sample 107	40		0	> - Late Cp call (last five cycles) has higher uncertainty
TRUE	E12	Sample 108	36.1		0		TRUE	E12	Sample 108	36.88		0
TRUE	E13	Sample 109	29.85		0		TRUE	E13	Sample 109	31.58		0
TRUE	E14	Sample 110	36.85		0		TRUE	E14	Sample 110	37.81		0
TRUE	E15	Sample 111	40		0	> - Late Cp call (last five cycles) has higher uncertainty	TRUE	E15	Sample 111	31.95		0
TRUE	E16	Sample 112	30		0		TRUE	E16	Sample 112	32.87		0
TRUE	E17	Sample 113	24.74		0		TRUE	E17	Sample 113	33.46		0
TRUE	E18	Sample 114	40		0	> - Late Cp call (last five cycles) has higher uncertainty	TRUE	E18	Sample 114	37.62		0
TRUE	E19	Sample 115			0		TRUE	E19	Sample 115	38.24		0
TRUE	E20	Sample 116	40		0	> - Late Cp call (last five cycles) has higher uncertainty	TRUE	E20	Sample 116	40		0	> - Late Cp call (last five cycles) has higher uncertainty
TRUE	E21	Sample 117	21.15		0		TRUE	E21	Sample 117	31.52		0
TRUE	E22	Sample 118	40		0	> - Late Cp call (last five cycles) has higher uncertainty	TRUE	E22	Sample 118	35.93		0
TRUE	E23	Sample 119	36.52		0		TRUE	E23	Sample 119	40		0	> - Late Cp call (last five cycles) has higher uncertainty
TRUE	E24	Sample 120	29.07		0		TRUE	E24	Sample 120	36.6		0
TRUE	F1	Sample 121	37.14		0		TRUE	F1	Sample 121	40		0	> - Late Cp call (last five cycles) has higher uncertainty
TRUE	F2	Sample 122	29.74		0		TRUE	F2	Sample 122	29.66		0
TRUE	F3	Sample 123	33.23		0		TRUE	F3	Sample 123	40		0	> - Late Cp call (last five cycles) has higher uncertainty
TRUE	F4	Sample 124	26.5		0		TRUE	F4	Sample 124	38.86		0
TRUE	F5	Sample 125	37.06		0		TRUE	F5	Sample 125	32.84		0
TRUE	F6	Sample 126	28.67		0		TRUE	F6	Sample 126	40		0	> - Late Cp call (last five cycles) has higher uncertainty
TRUE	F7	Sample 127	34.53		0		TRUE	F7	Sample 127	39.29		0
TRUE	F8	Sample 128	39.41		0		TRUE	F8	Sample 128	37.48		0
TRUE	F9	Sample 129	28.68		0		TRUE	F9	Sample 129	40		0	> - Late Cp call (last five cycles) has higher uncertainty
TRUE	F10	Sample 130	34.82		0		TRUE	F10	Sample 130	33.93		0
TRUE	F11	Sample 131	24.75		0		TRUE	F11	Sample 131	30.56		0
TRUE	F12	Sample 132	28.99		0		TRUE	F12	Sample 132	35.77		0
TRUE	F13	Sample 133	36.58		0		TRUE	F13	Sample 133	39.14		0
TRUE	F14	Sample 134	40		0	> - Late Cp call (last five cycles) has higher uncertainty	TRUE	F14	Sample 134	36.72		0
TRUE	F15	Sample 135	32.94		0		TRUE	F15	Sample 135	31.57		0
TRUE	F16	Sample 136	31.79		0		TRUE	F16	Sample 136	36.82		0
TRUE	F17	Sample 137	27.84		0		TRUE	F17	Sample 137	34.97		0
TRUE	F18	Sample 138	33.52		0		TRUE	F18	Sample 138	36.92		0
TRUE	F19	Sample 139	37.64		0		TRUE	F19	Sample 139	40		0	> - Late Cp call (last five cycles) has higher uncertainty
TRUE	F20	Sample 140	31.74		0		TRUE	F20	Sample 140	35.33		0
TRUE	F21	Sample 141	30.33		0		TRUE	F21	Sample 141	40		0	> - Late Cp call (last five cycles) has higher uncertainty
TRUE	F22	Sample 142	37.76		0		TRUE	F22	Sample 142			0
TRUE	F23	Sample 143	27.92		0		TRUE	F23	Sample 143	32.28		0
TRUE	F24	Sample 144	39.5		0		TRUE	F24	Sample 144			0
TRUE	G1	Sample 145	40		0	> - Late Cp call (last five cycles) has higher uncertainty	TRUE	G1	Sample 145	40		0	?, > - Detector Call uncertain, Late Cp call (last five cycles) has higher uncertainty
TRUE	G2	Sample 146	24.88		0		TRUE	G2	Sample 146	32.71		0
TRUE	G3	Sample 147	32.72		0		TRUE	G3	Sample 147	36.81		0
TRUE	G4	Sample 148	28.04		0		TRUE	G4	Sample 148	36.08		0
TRUE	G5	Sample 149	31.23		0		TRUE	G5	Sample 149	34.89		0
TRUE	G6	Sample 150	29.64		0		TRUE	G6	Sample 150	31.12		0
TRUE	G7	Sample 151	35.68		0		TRUE	G7	Sample 151	37.18		0
TRUE	G8	Sample 152	26.46		0		TRUE	G8	Sample 152	34.95		0
TRUE	G9	Sample 153	31.73		0		TRUE	G9	Sample 153	40		0	> - Late Cp call (last five cycles) has higher uncertainty
TRUE	G10	Sample 154	30.78		0		TRUE	G10	Sample 154	29.77		0
TRUE	G11	Sample 155	40		0	> - Late Cp call (last five cycles) has higher uncertainty	TRUE	G11	Sample 155	33.53		0
TRUE	G12	Sample 156	40		0	> - Late Cp call (last five cycles) has higher uncertainty	TRUE	G12	Sample 156	34.83		0
TRUE	G13	Sample 157	37.06		0		TRUE	G13	Sample 157	36.98		0
TRUE	G14	Sample 158	28.5		0		TRUE	G14	Sample 158	33.43		0
TRUE	G15	Sample 159	26.68		0		TRUE	G15	Sample 159	33.68		0
TRUE	G16	Sample 160	30.75		0		TRUE	G16	Sample 160	33.75		0
TRUE	G17	Sample 161	25.69		0		TRUE	G17	Sample 161	40		0	> - Late Cp call (last five cycles) has higher uncertainty
TRUE	G18	Sample 162	40		0	> - Late Cp call (last five cycles) has higher uncertainty	TRUE	G18	Sample 162	33.95		0
TRUE	G19	Sample 163	35.73		0		TRUE	G19	Sample 163	38.85		0
TRUE	G20	Sample 164	29.18		0		TRUE	G20	Sample 164	32.31		0
TRUE	G21	Sample 165	40		0	> - Late Cp call (last five cycles) has higher uncertainty	TRUE	G21	Sample 165	37.16		0
TRUE	G22	Sample 166	28.18		0		TRUE	G22	Sample 166	35.26		0
TRUE	G23	Sample 167	38.06		0		TRUE	G23	Sample 167	36.75		0
TRUE	G24	Sample 168	40		0	> - Late Cp call (last five cycles) has higher uncertainty	TRUE	G24	Sample 168	40		0	> - Late Cp call (last five cycles) has higher uncertainty
TRUE	H1	Sample 169			0		TRUE	H1	Sample 169	40		0	> - Late Cp call (last five cycles) has higher uncertainty
TRUE	H2	Sample 170	24.99		0		TRUE	H2	Sample 170	24.98		0
TRUE	H3	Sample 171	34.97		0		TRUE	H3	Sample 171	35.51		0
TRUE	H4	Sample 172	38.97		0		TRUE	H4	Sample 172	36.69		0
TRUE	H5	Sample 173	38.31		0		TRUE	H5	Sample 173	38.76		0
TRUE	H6	Sample 174	40		0	> - Late Cp call (last five cycles) has higher uncertainty	TRUE	H6	Sample 174	33.27		0
TRUE	H7	Sample 175	40		0	> - Late Cp call (last five cycles) has higher uncertainty	TRUE	H7	Sample 175			0
TRUE	H8	Sample 176			0		TRUE	H8	Sample 176	37.79		0
TRUE	H9	Sample 177	26.86		0		TRUE	H9	Sample 177	39.11		0
TRUE	H10	Sample 178	35.23		0		TRUE	H10	Sample 178			0
TRUE	H11	Sample 179	27.14		0		TRUE	H11	Sample 179	37.43		0
TRUE	H12	Sample 180	33.17		0		TRUE	H12	Sample 180	40		0	> - Late Cp call (last five cycles) has higher uncertainty
TRUE	H13	Sample 181	39.31		0		TRUE	H13	Sample 181	30.59		0
TRUE	H14	Sample 182	30.43		0		TRUE	H14	Sample 182	36.6		0
TRUE	H15	Sample 183	40		0	> - Late Cp call (last five cycles) has higher uncertainty	TRUE	H15	Sample 183	40		0	> - Late Cp call (last five cycles) has higher uncertainty
TRUE	H16	Sample 184	40		0	> - Late Cp call (last five cycles) has higher uncertainty	TRUE	H16	Sample 184	40		0	> - Late Cp call (last five cycles) has higher uncertainty
TRUE	H17	Sample 185	24.5		0		TRUE	H17	Sample 185	34.65		0
TRUE	H18	Sample 186	30.6		0		TRUE	H18	Sample 186	33.25		0
TRUE	H19	Sample 187	35.92		0		TRUE	H19	Sample 187	38.2		0
TRUE	H20	Sample 188	29.99		0		TRUE	H20	Sample 188	29.42		0
TRUE	H21	Sample 189	27.09		0		TRUE	H21	Sample 189	29.44		0
TRUE	H22	Sample 190	29.26		0		TRUE	H22	Sample 190			0
TRUE	H23	Sample 191	30.28		0		TRUE	H23	Sample 191	32.78		0
TRUE	H24	Sample 192	37.8		0		TRUE	H24	Sample 192			0
TRUE	I1	Sample 193	26.3		0		TRUE	I1	Sample 193			0
TRUE	I2	Sample 194	36.59		0		TRUE	I2	Sample 194	40		0	> - Late Cp call (last five cycles) has higher uncertainty
TRUE	I3	Sample 195	17.26		0		TRUE	I3	Sample 195	36.58		0
TRUE	I4	Sample 196	25.43		0		TRUE	I4	Sample 196	40		0	> - Late Cp call (last five cycles) has higher uncertainty
TRUE	I5	Sample 197	40		0	> - Late Cp call (last five cycles) has higher uncertainty	TRUE	I5	Sample 197	30.18		0
TRUE	I6	Sample 198	37.96		0		TRUE	I6	Sample 198	40		0	> - Late Cp call (last five cycles) has higher uncertainty
TRUE	I7	Sample 199	26.58		0		TRUE	I7	Sample 199	40		0	> - Late Cp call (last five cycles) has higher uncertainty
TRUE	I8	Sample 200	29.71		0		TRUE	I8	Sample 200	40		0	> - Late Cp call (last five cycles) has higher uncertainty
TRUE	I9	Sample 201	33.8		0		TRUE	I9	Sample 201	40		0	> - Late Cp call (last five cycles) has higher uncertainty
TRUE	I10	Sample 202	21.77		0		TRUE	I10	Sample 202	39		0
TRUE	I11	Sample 203	37.32		0		TRUE	I11	Sample 203	32.56		0
TRUE	I12	Sample 204	26.94		0		TRUE	I12	Sample 204			0
TRUE	I13	Sample 205	29.54		0		TRUE	I13	Sample 205	28.46		0
TRUE	I14	Sample 206	31.31		0		TRUE	I14	Sample 206	36.14		0
TRUE	I15	Sample 207	29.74		0		TRUE	I15	Sample 207	37.17		0
TRUE	I16	Sample 208	36.11		0		TRUE	I16	Sample 208	40		0	> - Late Cp call (last five cycles) has higher uncertainty
TRUE	I17	Sample 209	40		0	> - Late Cp call (last five cycles) has higher uncertainty	TRUE	I17	Sample 209	35.24		0
TRUE	I18	Sample 210	31.15		0		TRUE	I18	Sample 210	39.36		0
TRUE	I19	Sample 211	34.93		0		TRUE	I19	Sample 211	40		0	> - Late Cp call (last five cycles) has higher uncertainty
TRUE	I20	Sample 212	40		0	> - Late Cp call (last five cycles) has higher uncertainty	TRUE	I20	Sample 212	33.75		0
TRUE	I21	Sample 213	23.11		0		TRUE	I21	Sample 213	31.14		0
TRUE	I22	Sample 214	40		0	> - Late Cp call (last five cycles) has higher uncertainty	TRUE	I22	Sample 214	32.52		0
TRUE	I23	Sample 215	32.29		0		TRUE	I23	Sample 215	40		0	> - Late Cp call (last five cycles) has higher uncertainty
TRUE	I24	Sample 216	33.78		0		TRUE	I24	Sample 216	34.83		0
TRUE	J1	Sample 217	26.15		0		TRUE	J1	Sample 217	40		0	> - Late Cp call (last five cycles) has higher uncertainty
TRUE	J2	Sample 218	25.91		0		TRUE	J2	Sample 218	26.04		0
TRUE	J3	Sample 219			0		TRUE	J3	Sample 219	31.5		0
TRUE	J4	Sample 220	35.72		0		TRUE	J4	Sample 220	40		0	> - Late Cp call (last five cycles) has higher uncertainty
TRUE	J5	Sample 221	27.7		0		TRUE	J5	Sample 221	33.2		0
TRUE	J6	Sample 222	32.05		0		TRUE	J6	Sample 222	40		0	> - Late Cp call (last five cycles) has higher uncertainty
TRUE	J7	Sample 223	36.68		0		TRUE	J7	Sample 223	32.14		0
TRUE	J8	Sample 224	40		0	> - Late Cp call (last five cycles) has higher uncertainty	TRUE	J8	Sample 224	37.6		0
TRUE	J9	Sample 225	26.82		0		TRUE	J9	Sample 225			0
TRUE	J10	Sample 226	32.43		0		TRUE	J10	Sample 226	40		0	> - Late Cp call (last five cycles) has higher uncertainty
TRUE	J11	Sample 227	30.02		0		TRUE	J11	Sample 227	40		0	> - Late Cp call (last five cycles) has higher uncertainty
TRUE	J12	Sample 228	21.87		0		TRUE	J12	Sample 228	35.58		0
TRUE	J13	Sample 229	29.22		0		TRUE	J13	Sample 229	36.61		0
TRUE	J14	Sample 230	29.99		0		TRUE	J14	Sample 230	26.51		0
TRUE	J15	Sample 231	35.69		0		TRUE	J15	Sample 231	37.31		0
TRUE	J16	Sample 232	40		0	> - Late Cp call (last five cycles) has higher uncertainty	TRUE	J16	Sample 232	38.24		0
TRUE	J17	Sample 233	30.28		0		TRUE	J17	Sample 233	33.61		0
TRUE	J18	Sample 234	25.5		0		TRUE	J18	Sample 234	40		0	> - Late Cp call (last five cycles) has higher uncertainty
TRUE	J19	Sample 235	37.22		0		TRUE	J19	Sample 235	40		0	> - Late Cp call (last five cycles) has higher uncertainty
TRUE	J20	Sample 236	26.94		0		TRUE	J20	Sample 236	40		0	> - Late Cp call (last five cycles) has higher uncertainty
TRUE	J21	Sample 237			0		TRUE	J21	Sample 237	31.67		0
TRUE	J22	Sample 238	35.12		0		TRUE	J22	Sample 238			0
TRUE	J23	Sample 239	34.52		0		TRUE	J23	Sample 239	34.09		0
TRUE	J24	Sample 240	32.12		0		TRUE	J24	Sample 240			0
TRUE	K1	Sample 241	40		0	> - Late Cp call (last five cycles) has higher uncertainty	TRUE	K1	Sample 241			0
TRUE	K2	Sample 242	38.15		0		TRUE	K2	Sample 242	40		0	> - Late Cp call (last five cycles) has higher uncertainty
TRUE	K3	Sample 243	36.12		0		TRUE	K3	Sample 243	40		0	> - Late Cp call (last five cycles) has higher uncertainty
TRUE	K4	Sample 244	24.79		0		TRUE	K4	Sample 244	36.11		0
TRUE	K5	Sample 245	39.42		0		TRUE	K5	Sample 245	40		0	> - Late Cp call (last five cycles) has higher uncertainty
TRUE	K6	Sample 246	31.51		0		TRUE	K6	Sample 246	32.09		0
TRUE	K7	Sample 247	36.63		0		TRUE	K7	Sample 247	36.05		0
TRUE	K8	Sample 248	30.87		0		TRUE	K8	Sample 248	28.57		0
TRUE	K9	Sample 249	33.43		0		TRUE	K9	Sample 249	37.28		0
TRUE	K10	Sample 250	33.82		0		TRUE	K10	Sample 250	33.85		0
TRUE	K11	Sample 251	40		0	> - Late Cp call (last five cycles) has higher uncertainty	TRUE	K11	Sample 251	40		0	> - Late Cp call (last five cycles) has higher uncertainty
TRUE	K12	Sample 252	25.03		0		TRUE	K12	Sample 252	35.69		0
TRUE	K13	Sample 253			0		TRUE	K13	Sample 253	34.33		0
TRUE	K14	Sample 254	29.76		0		TRUE	K14	Sample 254	35.65		0
TRUE	K15	Sample 255	31.35		0		TRUE	K15	Sample 255	32.74		0
TRUE	K16	Sample 256	34.18		0		TRUE	K16	Sample 256	35.94		0
TRUE	K17	Sample 257	28.45		0		TRUE	K17	Sample 257	34.92		0
TRUE	K18	Sample 258	27.98		0		TRUE	K18	Sample 258	32.7		0
TRUE	K19	Sample 259	25.54		0		TRUE	K19	Sample 259			0
TRUE	K20	Sample 260	34.55		0		TRUE	K20	Sample 260	33.67		0
TRUE	K21	Sample 261	34.17		0		TRUE	K21	Sample 261	21.3		0
TRUE	K22	Sample 262	31.5		0		TRUE	K22	Sample 262	33.02		0
TRUE	K23	Sample 263	36.46		0		TRUE	K23	Sample 263	33.02		0
TRUE	K24	Sample 264	30		0		TRUE	K24	Sample 264	36.19		0
TRUE	L1	Sample 265	24.47		0		TRUE	L1	Sample 265	32.09		0
TRUE	L2	Sample 266	24.66		0		TRUE	L2	Sample 266	24.68		0
TRUE	L3	Sample 267			0		TRUE	L3	Sample 267	40		0	> - Late Cp call (last five cycles) has higher uncertainty
TRUE	L4	Sample 268	32.85		0		TRUE	L4	Sample 268	34.14		0
TRUE	L5	Sample 269			0		TRUE	L5	Sample 269	35.18		0
TRUE	L6	Sample 270	33.73		0		TRUE	L6	Sample 270	38.01		0
TRUE	L7	Sample 271	36.02		0		TRUE	L7	Sample 271	30.77		0
TRUE	L8	Sample 272	36.16		0		TRUE	L8	Sample 272	40		0	> - Late Cp call (last five cycles) has higher uncertainty
TRUE	L9	Sample 273	34.27		0		TRUE	L9	Sample 273	35.52		0
TRUE	L10	Sample 274	24.34		0		TRUE	L10	Sample 274	40		0	> - Late Cp call (last five cycles) has higher uncertainty
TRUE	L11	Sample 275	38.54		0		TRUE	L11	Sample 275			0
TRUE	L12	Sample 276	32.18		0		TRUE	L12	Sample 276	21.02		0
TRUE	L13	Sample 277	28.68		0		TRUE	L13	Sample 277	30.55		0
TRUE	L14	Sample 278	39.96		0		TRUE	L14	Sample 278	40		0	> - Late Cp call (last five cycles) has higher uncertainty
TRUE	L15	Sample 279	29.92		0		TRUE	L15	Sample 279	37.35		0
TRUE	L16	Sample 280	26.95		0		TRUE	L16	Sample 280	37.63		0
TRUE	L17	Sample 281	33.02		0		TRUE	L17	Sample 281	31.87		0
TRUE	L18	Sample 282	39.58		0		TRUE	L18	Sample 282	40		0	> - Late Cp call (last five cycles) has higher uncertainty
TRUE	L19	Sample 283	27.04		0		TRUE	L19	Sample 283	31.5		0
TRUE	L20	Sample 284			0		TRUE	L20	Sample 284	39.28		0
TRUE	L21	Sample 285	36.89		0		TRUE	L21	Sample 285	34.75		0
TRUE	L22	Sample 286	34.72		0		TRUE	L22	Sample 286			0
TRUE	L23	Sample 287	29.48		0		TRUE	L23	Sample 287	37.44		0
TRUE	L24	Sample 288			0		TRUE	L24	Sample 288			0
TRUE	M1	Sample 289	33.54		0		TRUE	M1	Sample 289	40		0	> - Late Cp call (last five cycles) has higher uncertainty
TRUE	M2	Sample 290	27.11		0		TRUE	M2	Sample 290			0
TRUE	M3	Sample 291	40		0	> - Late Cp call (last five cycles) has higher uncertainty	TRUE	M3	Sample 291	38.7		0
TRUE	M4	Sample 292	27.16		0		TRUE	M4	Sample 292	38.06		0
TRUE	M5	Sample 293	34.04		0		TRUE	M5	Sample 293			0
TRUE	M6	Sample 294	33.59		0		TRUE	M6	Sample 294	39.1		0
TRUE	M7	Sample 295	35.05		0		TRUE	M7	Sample 295	37.57		0
TRUE	M8	Sample 296	38.14		0		TRUE	M8	Sample 296	36.52		0
TRUE	M9	Sample 297	29.83		0		TRUE	M9	Sample 297	40		0	> - Late Cp call (last five cycles) has higher uncertainty
TRUE	M10	Sample 298	37.09		0		TRUE	M10	Sample 298	40		0	> - Late Cp call (last five cycles) has higher uncertainty
TRUE	M11	Sample 299	30.58		0		TRUE	M11	Sample 299	40		0	> - Late Cp call (last five cycles) has higher uncertainty
TRUE	M12	Sample 300	31.15		0		TRUE	M12	Sample 300	37.44		0
TRUE	M13	Sample 301	40		0	> - Late Cp call (last five cycles) has higher uncertainty	TRUE	M13	Sample 301			0
TRUE	M14	Sample 302	40		0	> - Late Cp call (last five cycles) has higher uncertainty	TRUE	M14	Sample 302	40		0	> - Late Cp call (last five cycles) has higher uncertainty
TRUE	M15	Sample 303	26.74		0		TRUE	M15	Sample 303	32.71		0
TRUE	M16	Sample 304	40		0	> - Late Cp call (last five cycles) has higher uncertainty	TRUE	M16	Sample 304	35.21		0
TRUE	M17	Sample 305	33.75		0		TRUE	M17	Sample 305	34.32		0
TRUE	M18	Sample 306	30.1		0		TRUE	M18	Sample 306			0
TRUE	M19	Sample 307	22.57		0		TRUE	M19	Sample 307	36.01		0
TRUE	M20	Sample 308	30.96		0		TRUE	M20	Sample 308	40		0	> - Late Cp call (last five cycles) has higher uncertainty
TRUE	M21	Sample 309	36.02		0		TRUE	M21	Sample 309	30.63		0
TRUE	M22	Sample 310	27.3		0		TRUE	M22	Sample 310	21.26		0
TRUE	M23	Sample 311	29.56		0		TRUE	M23	Sample 311			0
TRUE	M24	Sample 312	33.04		0		TRUE	M24	Sample 312	35.5		0
TRUE	N1	Sample 313	35.34		0		TRUE	N1	Sample 313	32.25		0
TRUE	N2	Sample 314	26.66		0		TRUE	N2	Sample 314	26.88		0
TRUE	N3	Sample 315	33.28		0		TRUE	N3	Sample 315	40		0	> - Late Cp call (last five cycles) has higher uncertainty
TRUE	N4	Sample 316	40		0	> - Late Cp call (last five cycles) has higher uncertainty	TRUE	N4	Sample 316	40		0	> - Late Cp call (last five cycles) has higher uncertainty
TRUE	N5	Sample 317	23.14		0		TRUE	N5	Sample 317	40		0	> - Late Cp call (last five cycles) has higher uncertainty
TRUE	N6	Sample 318	33.51		0		TRUE	N6	Sample 318	36.61		0
TRUE	N7	Sample 319	29.21		0		TRUE	N7	Sample 319	40		0	> - Late Cp call (last five cycles) has higher uncertainty
TRUE	N8	Sample 320	33.74		0		TRUE	N8	Sample 320	40		0	> - Late Cp call (last five cycles) has higher uncertainty
TRUE	N9	Sample 321	26.72		0		TRUE	N9	Sample 321	33.62		0
TRUE	N10	Sample 322	30.52		0		TRUE	N10	Sample 322			0
TRUE	N11	Sample 323	26.29		0		TRUE	N11	Sample 323	33.7		0
TRUE	N12	Sample 324	33.91		0		TRUE	N12	Sample 324	35.13		0
TRUE	N13	Sample 325	29.64		0		TRUE	N13	Sample 325	40		0	> - Late Cp call (last five cycles) has higher uncertainty
TRUE	N14	Sample 326	33.11		0		TRUE	N14	Sample 326	40		0	> - Late Cp call (last five cycles) has higher uncertainty
TRUE	N15	Sample 327	33.45		0		TRUE	N15	Sample 327	36.72		0
TRUE	N16	Sample 328	40		0	> - Late Cp call (last five cycles) has higher uncertainty	TRUE	N16	Sample 328	33.15		0
TRUE	N17	Sample 329	27.71		0		TRUE	N17	Sample 329	40		0	> - Late Cp call (last five cycles) has higher uncertainty
TRUE	N18	Sample 330	32.1		0		TRUE	N18	Sample 330			0
TRUE	N19	Sample 331	36.87		0		TRUE	N19	Sample 331	33.55		0
TRUE	N20	Sample 332	35.76		0		TRUE	N20	Sample 332	33.68		0
TRUE	N21	Sample 333	38.3		0		TRUE	N21	Sample 333	33.78		0
TRUE	N22	Sample 334	40		0	> - Late Cp call (last five cycles) has higher uncertainty	TRUE	N22	Sample 334			0
TRUE	N23	Sample 335	40		0	> - Late Cp call (last five cycles) has higher uncertainty	TRUE	N23	Sample 335	21.19		0
TRUE	N24	Sample 336	37.89		0		TRUE	N24	Sample 336			0
TRUE	O1	Sample 337	29.43		0		TRUE	O1	Sample 337	35.19		0
TRUE	O2	Sample 338	26.54		0		TRUE	O2	Sample 338	40		0	> - Late Cp call (last five cycles) has higher uncertainty
TRUE	O3	Sample 339	38.28		0		TRUE	O3	Sample 339	36.5		0
TRUE	O4	Sample 340	26.91		0		TRUE	O4	Sample 340	36.5		0
TRUE	O5	Sample 341	27.04		0		TRUE	O5	Sample 341			0
TRUE	O6	Sample 342	36.69		0		TRUE	O6	Sample 342	34.8		0
TRUE	O7	Sample 343	29.41		0		TRUE	O7	Sample 343	30.77		0
TRUE	O8	Sample 344	29.78		0		TRUE	O8	Sample 344			0
TRUE	O9	Sample 345	34		0		TRUE	O9	Sample 345	36.72		0
TRUE	O10	Sample 346	35.09		0		TRUE	O10	Sample 346			0
TRUE	O11	Sample 347	37.91		0		TRUE	O11	Sample 347	38.01		0
TRUE	O12	Sample 348	29.28		0		TRUE	O12	Sample 348			0
TRUE	O13	Sample 349	27.58		0		TRUE	O13	Sample 349	40		0	> - Late Cp call (last five cycles) has higher uncertainty
TRUE	O14	Sample 350	40		0	> - Late Cp call (last five cycles) has higher uncertainty	TRUE	O14	Sample 350	37.17		0
TRUE	O15	Sample 351	33.13		0		TRUE	O15	Sample 351	32.6		0
TRUE	O16	Sample 352	37.77		0		TRUE	O16	Sample 352	40		0	> - Late Cp call (last five cycles) has higher uncertainty
TRUE	O17	Sample 353	34.87		0		TRUE	O17	Sample 353	34.47		0
TRUE	O18	Sample 354	37.34		0		TRUE	O18	Sample 354	31.07		0
TRUE	O19	Sample 355			0		TRUE	O19	Sample 355	40		0	> - Late Cp call (last five cycles) has higher uncertainty
TRUE	O20	Sample 356	33.53		0		TRUE	O20	Sample 356	37.21		0
TRUE	O21	Sample 357	32.82		0		TRUE	O21	Sample 357	37.02		0
TRUE	O22	Sample 358	32.69		0		TRUE	O22	Sample 358	26.68		0
TRUE	O23	Sample 359	33.93		0		TRUE	O23	Sample 359	36.05		0
TRUE	O24	Sample 360	32.7		0		TRUE	O24	Sample 360	35.72		0
TRUE	P1	Sample 361	35.58		0		TRUE	P1	Sample 361	34.58		0
TRUE	P2	Sample 362			0		TRUE	P2	Sample 362	24.8		0
TRUE	P3	Sample 363	33.43		0		TRUE	P3	Sample 363	32.23		0
TRUE	P4	Sample 364	28.82		0		TRUE	P4	Sample 364	25.84		0
TRUE	P5	Sample 365	33.71		0		TRUE	P5	Sample 365	35.52		0
TRUE	P6	Sample 366	28.24		0		TRUE	P6	Sample 366	33.74		0
TRUE	P7	Sample 367	27.56		0		TRUE	P7	Sample 367	37.03		0
TRUE	P8	Sample 368	33.42		0		TRUE	P8	Sample 368	34.34		0
TRUE	P9	Sample 369			0		TRUE	P9	Sample 369	30.16		0
TRUE	P10	Sample 370			0		TRUE	P10	Sample 370			0
TRUE	P11	Sample 371			0		TRUE	P11	Sample 371	30.5		0
TRUE	P12	Sample 372			0		TRUE	P12	Sample 372	36.03		0
TRUE	P13	Sample 373	26.07		0		TRUE	P13	Sample 373	33.69		0
TRUE	P14	Sample 374	28.96		0		TRUE	P14	Sample 374	35.19		0
TRUE	P15	Sample 375	31.32		0		TRUE	P15	Sample 375	36.69		0
TRUE	P16	Sample 376	35.74		0		TRUE	P16	Sample 376	40		0	> - Late Cp call (last five cycles) has higher uncertainty
TRUE	P17	Sample 377	30.84		0		TRUE	P17	Sample 377	40		0	> - Late Cp call (last five cycles) has higher uncertainty
TRUE	P18	Sample 378	35.11		0		TRUE	P18	Sample 378	37.04		0
TRUE	P19	Sample 379	25.63		0		TRUE	P19	Sample 379	40		0	> - Late Cp call (last five cycles) has higher uncertainty
TRUE	P20	Sample 380	27.6		0		TRUE	P20	Sample 380	36.12		0
TRUE	P21	Sample 381	29.97		0		TRUE	P21	Sample 381	35.75		0
TRUE	P22	Sample 382	25.26		0		TRUE	P22	Sample 382			0
TRUE	P23	Sample 383	37.7		0		TRUE	P23	Sample 383	40		0	> - Late Cp call (last five cycles) has higher uncertainty
TRUE	P24	Sample 384			0		TRUE	P24	Sample 384			0

## Sheet: sample 8M
M8
Include	Pos	Name	Cp	Concentration	Standard	Status	Include	Pos	Name	Cp	Concentration	Standard	Status
TRUE	A1	Sample 1	33.69		0		TRUE	A1	Sample 1	38.19		0
TRUE	A2	Sample 2	37.41		0		TRUE	A2	Sample 2	40		0	> - Late Cp call (last five cycles) has higher uncertainty
TRUE	A3	Sample 3	37.84		0		TRUE	A3	Sample 3	33.14		0
TRUE	A4	Sample 4	33.29		0		TRUE	A4	Sample 4	37.73		0
TRUE	A5	Sample 5	38.06		0		TRUE	A5	Sample 5	39.11		0
TRUE	A6	Sample 6	24.74		0		TRUE	A6	Sample 6	35.05		0
TRUE	A7	Sample 7	35.17		0		TRUE	A7	Sample 7	40		0	> - Late Cp call (last five cycles) has higher uncertainty
TRUE	A8	Sample 8	35.17		0		TRUE	A8	Sample 8	34.94		0
TRUE	A9	Sample 9			0		TRUE	A9	Sample 9	36.51		0
TRUE	A10	Sample 10	30.58		0		TRUE	A10	Sample 10	32.47		0
TRUE	A11	Sample 11	33.07		0		TRUE	A11	Sample 11	33.63		0
TRUE	A12	Sample 12	37.68		0		TRUE	A12	Sample 12	35.13		0
TRUE	A13	Sample 13	30.6		0		TRUE	A13	Sample 13			0
TRUE	A14	Sample 14	33.31		0		TRUE	A14	Sample 14			0
TRUE	A15	Sample 15	40		0	> - Late Cp call (last five cycles) has higher uncertainty	TRUE	A15	Sample 15	36.09		0
TRUE	A16	Sample 16	40		0	> - Late Cp call (last five cycles) has higher uncertainty	TRUE	A16	Sample 16	34.26		0
TRUE	A17	Sample 17	36.19		0		TRUE	A17	Sample 17	31.54		0
TRUE	A18	Sample 18	26.96		0		TRUE	A18	Sample 18	36		0
TRUE	A19	Sample 19	28.76		0		TRUE	A19	Sample 19	40		0	> - Late Cp call (last five cycles) has higher uncertainty
TRUE	A20	Sample 20	32.31		0		TRUE	A20	Sample 20	36.78		0
TRUE	A21	Sample 21	24.96		0		TRUE	A21	Sample 21	33.15		0
TRUE	A22	Sample 22	33.03		0		TRUE	A22	Sample 22	36.46		0
TRUE	A23	Sample 23	34.82		0		TRUE	A23	Sample 23	40		0	> - Late Cp call (last five cycles) has higher uncertainty
TRUE	A24	Sample 24	35.03		0		TRUE	A24	Sample 24	37.3		0
TRUE	B1	Sample 25	28.89		0		TRUE	B1	Sample 25	35.21		0
TRUE	B2	Sample 26	15.82		0		TRUE	B2	Sample 26			0
TRUE	B3	Sample 27	40		0	> - Late Cp call (last five cycles) has higher uncertainty	TRUE	B3	Sample 27	35.55		0
TRUE	B4	Sample 28	30.62		0		TRUE	B4	Sample 28			0
TRUE	B5	Sample 29	31.91		0		TRUE	B5	Sample 29	31		0
TRUE	B6	Sample 30	26.43		0		TRUE	B6	Sample 30	40		0	> - Late Cp call (last five cycles) has higher uncertainty
TRUE	B7	Sample 31	34.84		0		TRUE	B7	Sample 31	34.11		0
TRUE	B8	Sample 32	30.15		0		TRUE	B8	Sample 32	30.56		0
TRUE	B9	Sample 33	34.92		0		TRUE	B9	Sample 33	30.51		0
TRUE	B10	Sample 34	34.78		0		TRUE	B10	Sample 34	36.17		0
TRUE	B11	Sample 35	35.99		0		TRUE	B11	Sample 35	33.85		0
TRUE	B12	Sample 36	29.22		0		TRUE	B12	Sample 36			0
TRUE	B13	Sample 37	28.33		0		TRUE	B13	Sample 37	37.99		0
TRUE	B14	Sample 38	36.04		0		TRUE	B14	Sample 38			0
TRUE	B15	Sample 39	30.23		0		TRUE	B15	Sample 39	31.77		0
TRUE	B16	Sample 40	34.47		0		TRUE	B16	Sample 40	37.3		0
TRUE	B17	Sample 41	32.41		0		TRUE	B17	Sample 41	34.19		0
TRUE	B18	Sample 42	38.82		0		TRUE	B18	Sample 42	32.11		0
TRUE	B19	Sample 43	28.21		0		TRUE	B19	Sample 43	35.8		0
TRUE	B20	Sample 44	32.08		0		TRUE	B20	Sample 44	40		0	> - Late Cp call (last five cycles) has higher uncertainty
TRUE	B21	Sample 45	30.13		0		TRUE	B21	Sample 45	37.07		0
TRUE	B22	Sample 46	27.71		0		TRUE	B22	Sample 46	33.01		0
TRUE	B23	Sample 47	21.15		0		TRUE	B23	Sample 47	36.7		0
TRUE	B24	Sample 48	30.74		0		TRUE	B24	Sample 48			0
TRUE	C1	Sample 49	30.33		0		TRUE	C1	Sample 49	29.65		0
TRUE	C2	Sample 50	28.01		0		TRUE	C2	Sample 50	40		0	> - Late Cp call (last five cycles) has higher uncertainty
TRUE	C3	Sample 51	34.84		0		TRUE	C3	Sample 51	34.8		0
TRUE	C4	Sample 52	23.1		0		TRUE	C4	Sample 52	38.04		0
TRUE	C5	Sample 53	29.25		0		TRUE	C5	Sample 53	33.28		0
TRUE	C6	Sample 54	27.97		0		TRUE	C6	Sample 54	34.12		0
TRUE	C7	Sample 55	40		0	> - Late Cp call (last five cycles) has higher uncertainty	TRUE	C7	Sample 55	35.07		0
TRUE	C8	Sample 56	24.87		0		TRUE	C8	Sample 56	35.6		0
TRUE	C9	Sample 57	35.49		0		TRUE	C9	Sample 57	38.15		0
TRUE	C10	Sample 58	24.15		0		TRUE	C10	Sample 58	33.31		0
TRUE	C11	Sample 59	35.49		0		TRUE	C11	Sample 59	40		0	> - Late Cp call (last five cycles) has higher uncertainty
TRUE	C12	Sample 60	29.04		0		TRUE	C12	Sample 60			0
TRUE	C13	Sample 61	31.42		0		TRUE	C13	Sample 61	30.63		0
TRUE	C14	Sample 62	35.71		0		TRUE	C14	Sample 62	33.19		0
TRUE	C15	Sample 63	29.55		0		TRUE	C15	Sample 63	37.8		0
TRUE	C16	Sample 64	32.22		0		TRUE	C16	Sample 64	34.06		0
TRUE	C17	Sample 65	27.12		0		TRUE	C17	Sample 65	40		0	> - Late Cp call (last five cycles) has higher uncertainty
TRUE	C18	Sample 66	31.34		0		TRUE	C18	Sample 66	40		0	> - Late Cp call (last five cycles) has higher uncertainty
TRUE	C19	Sample 67	34.26		0		TRUE	C19	Sample 67			0
TRUE	C20	Sample 68	24.9		0		TRUE	C20	Sample 68	38.2		0
TRUE	C21	Sample 69	28.49		0		TRUE	C21	Sample 69	36.38		0
TRUE	C22	Sample 70	21.12		0		TRUE	C22	Sample 70	37.59		0
TRUE	C23	Sample 71	37.24		0		TRUE	C23	Sample 71	40		0	> - Late Cp call (last five cycles) has higher uncertainty
TRUE	C24	Sample 72	35.18		0		TRUE	C24	Sample 72	39.58		0
TRUE	D1	Sample 73			0		TRUE	D1	Sample 73	35.83		0
TRUE	D2	Sample 74	24.5		0		TRUE	D2	Sample 74	15.82		0
TRUE	D3	Sample 75	33.25		0		TRUE	D3	Sample 75	38.16		0
TRUE	D4	Sample 76	32.64		0		TRUE	D4	Sample 76			0
TRUE	D5	Sample 77	26.57		0		TRUE	D5	Sample 77	34.96		0
TRUE	D6	Sample 78	29.63		0		TRUE	D6	Sample 78	40		0	> - Late Cp call (last five cycles) has higher uncertainty
TRUE	D7	Sample 79	39.54		0		TRUE	D7	Sample 79	36.98		0
TRUE	D8	Sample 80	34.1		0		TRUE	D8	Sample 80	37.73		0
TRUE	D9	Sample 81	28.83		0		TRUE	D9	Sample 81	33.16		0
TRUE	D10	Sample 82	32.88		0		TRUE	D10	Sample 82	35.67		0
TRUE	D11	Sample 83	29.14		0		TRUE	D11	Sample 83	32.25		0
TRUE	D12	Sample 84	34.86		0		TRUE	D12	Sample 84	34.51		0
TRUE	D13	Sample 85	29.67		0		TRUE	D13	Sample 85	34.27		0
TRUE	D14	Sample 86	33.94		0		TRUE	D14	Sample 86	33.9		0
TRUE	D15	Sample 87	36.38		0		TRUE	D15	Sample 87	40		0	> - Late Cp call (last five cycles) has higher uncertainty
TRUE	D16	Sample 88	36.21		0		TRUE	D16	Sample 88	34.55		0
TRUE	D17	Sample 89			0		TRUE	D17	Sample 89	40		0	> - Late Cp call (last five cycles) has higher uncertainty
TRUE	D18	Sample 90	26.59		0		TRUE	D18	Sample 90	40		0	> - Late Cp call (last five cycles) has higher uncertainty
TRUE	D19	Sample 91	35.12		0		TRUE	D19	Sample 91	31.96		0
TRUE	D20	Sample 92	24.72		0		TRUE	D20	Sample 92	34.73		0
TRUE	D21	Sample 93	27.53		0		TRUE	D21	Sample 93	34.18		0
TRUE	D22	Sample 94	34.66		0		TRUE	D22	Sample 94			0
TRUE	D23	Sample 95	25.62		0		TRUE	D23	Sample 95	33.63		0
TRUE	D24	Sample 96			0		TRUE	D24	Sample 96			0
TRUE	E1	Sample 97	30.6		0		TRUE	E1	Sample 97	38.19		0
TRUE	E2	Sample 98	29.83		0		TRUE	E2	Sample 98	35.18		0
TRUE	E3	Sample 99	24.86		0		TRUE	E3	Sample 99	36.9		0
TRUE	E4	Sample 100	31.7		0		TRUE	E4	Sample 100			0
TRUE	E5	Sample 101	33.93		0		TRUE	E5	Sample 101	36.66		0
TRUE	E6	Sample 102	36.92		0		TRUE	E6	Sample 102	38.89		0
TRUE	E7	Sample 103	27.14		0		TRUE	E7	Sample 103	37.4		0
TRUE	E8	Sample 104	26.14		0		TRUE	E8	Sample 104	35.03		0
TRUE	E9	Sample 105	35.03		0		TRUE	E9	Sample 105	40		0	> - Late Cp call (last five cycles) has higher uncertainty
TRUE	E10	Sample 106	35.34		0		TRUE	E10	Sample 106	35.33		0
TRUE	E11	Sample 107			0		TRUE	E11	Sample 107	40		0	> - Late Cp call (last five cycles) has higher uncertainty
TRUE	E12	Sample 108	36.04		0		TRUE	E12	Sample 108	40		0	> - Late Cp call (last five cycles) has higher uncertainty
TRUE	E13	Sample 109	30.11		0		TRUE	E13	Sample 109	32.48		0
TRUE	E14	Sample 110	38.04		0		TRUE	E14	Sample 110	40		0	> - Late Cp call (last five cycles) has higher uncertainty
TRUE	E15	Sample 111	37.17		0		TRUE	E15	Sample 111	32.9		0
TRUE	E16	Sample 112	30.67		0		TRUE	E16	Sample 112	32.2		0
TRUE	E17	Sample 113	25.92		0		TRUE	E17	Sample 113	35.64		0
TRUE	E18	Sample 114	40		0	> - Late Cp call (last five cycles) has higher uncertainty	TRUE	E18	Sample 114	34.97		0
TRUE	E19	Sample 115	37.02		0		TRUE	E19	Sample 115	40		0	> - Late Cp call (last five cycles) has higher uncertainty
TRUE	E20	Sample 116	40		0	> - Late Cp call (last five cycles) has higher uncertainty	TRUE	E20	Sample 116	40		0	> - Late Cp call (last five cycles) has higher uncertainty
TRUE	E21	Sample 117	21.21		0		TRUE	E21	Sample 117	32.12		0
TRUE	E22	Sample 118	40		0	> - Late Cp call (last five cycles) has higher uncertainty	TRUE	E22	Sample 118	33.59		0
TRUE	E23	Sample 119	36.58		0		TRUE	E23	Sample 119	36.61		0
TRUE	E24	Sample 120	29.2		0		TRUE	E24	Sample 120	36.59		0
TRUE	F1	Sample 121	34.02		0		TRUE	F1	Sample 121	40		0	> - Late Cp call (last five cycles) has higher uncertainty
TRUE	F2	Sample 122	29.34		0		TRUE	F2	Sample 122	29.67		0
TRUE	F3	Sample 123	33.97		0		TRUE	F3	Sample 123	37.86		0
TRUE	F4	Sample 124	31.58		0		TRUE	F4	Sample 124	37.31		0
TRUE	F5	Sample 125	37.79		0		TRUE	F5	Sample 125	32.23		0
TRUE	F6	Sample 126	29.75		0		TRUE	F6	Sample 126			0
TRUE	F7	Sample 127	33.68		0		TRUE	F7	Sample 127	36.19		0
TRUE	F8	Sample 128	39.03		0		TRUE	F8	Sample 128	36.15		0
TRUE	F9	Sample 129	30.04		0		TRUE	F9	Sample 129	40		0	> - Late Cp call (last five cycles) has higher uncertainty
TRUE	F10	Sample 130	35.47		0		TRUE	F10	Sample 130	40		0	> - Late Cp call (last five cycles) has higher uncertainty
TRUE	F11	Sample 131	24.7		0		TRUE	F11	Sample 131	30.53		0
TRUE	F12	Sample 132	27.68		0		TRUE	F12	Sample 132	36.51		0
TRUE	F13	Sample 133	34.31		0		TRUE	F13	Sample 133	37.4		0
TRUE	F14	Sample 134	35.62		0		TRUE	F14	Sample 134	37.01		0
TRUE	F15	Sample 135	33.48		0		TRUE	F15	Sample 135	30.16		0
TRUE	F16	Sample 136	32.59		0		TRUE	F16	Sample 136	35.84		0
TRUE	F17	Sample 137	29.63		0		TRUE	F17	Sample 137	34.61		0
TRUE	F18	Sample 138	32.72		0		TRUE	F18	Sample 138	36.65		0
TRUE	F19	Sample 139	37.1		0		TRUE	F19	Sample 139	35.3		0
TRUE	F20	Sample 140	34.92		0		TRUE	F20	Sample 140	34.5		0
TRUE	F21	Sample 141	28.32		0		TRUE	F21	Sample 141	40		0	> - Late Cp call (last five cycles) has higher uncertainty
TRUE	F22	Sample 142	33.7		0		TRUE	F22	Sample 142			0
TRUE	F23	Sample 143	28.13		0		TRUE	F23	Sample 143	33.77		0
TRUE	F24	Sample 144	36.99		0		TRUE	F24	Sample 144			0
TRUE	G1	Sample 145	37.27		0		TRUE	G1	Sample 145	39.49		0
TRUE	G2	Sample 146	24.53		0		TRUE	G2	Sample 146	32.79		0
TRUE	G3	Sample 147	31.89		0		TRUE	G3	Sample 147	34.75		0
TRUE	G4	Sample 148	25.23		0		TRUE	G4	Sample 148	35.31		0
TRUE	G5	Sample 149	30.75		0		TRUE	G5	Sample 149	34.29		0
TRUE	G6	Sample 150	34.68		0		TRUE	G6	Sample 150	32.02		0
TRUE	G7	Sample 151	33.7		0		TRUE	G7	Sample 151	40		0	> - Late Cp call (last five cycles) has higher uncertainty
TRUE	G8	Sample 152	26.11		0		TRUE	G8	Sample 152	33.53		0
TRUE	G9	Sample 153	29.08		0		TRUE	G9	Sample 153	40		0	> - Late Cp call (last five cycles) has higher uncertainty
TRUE	G10	Sample 154	30.64		0		TRUE	G10	Sample 154	30.2		0
TRUE	G11	Sample 155	40		0	> - Late Cp call (last five cycles) has higher uncertainty	TRUE	G11	Sample 155	32.73		0
TRUE	G12	Sample 156	40		0	> - Late Cp call (last five cycles) has higher uncertainty	TRUE	G12	Sample 156	33.57		0
TRUE	G13	Sample 157	36.72		0		TRUE	G13	Sample 157	40		0	> - Late Cp call (last five cycles) has higher uncertainty
TRUE	G14	Sample 158	29.28		0		TRUE	G14	Sample 158	33.8		0
TRUE	G15	Sample 159	26.52		0		TRUE	G15	Sample 159	33.65		0
TRUE	G16	Sample 160	28.71		0		TRUE	G16	Sample 160	33.64		0
TRUE	G17	Sample 161	26.49		0		TRUE	G17	Sample 161	40		0	> - Late Cp call (last five cycles) has higher uncertainty
TRUE	G18	Sample 162			0		TRUE	G18	Sample 162	34.14		0
TRUE	G19	Sample 163	35.07		0		TRUE	G19	Sample 163	37.71		0
TRUE	G20	Sample 164	31.27		0		TRUE	G20	Sample 164	33.65		0
TRUE	G21	Sample 165	37.66		0		TRUE	G21	Sample 165	40		0	> - Late Cp call (last five cycles) has higher uncertainty
TRUE	G22	Sample 166	28.6		0		TRUE	G22	Sample 166	35.82		0
TRUE	G23	Sample 167	37.44		0		TRUE	G23	Sample 167	37.95		0
TRUE	G24	Sample 168	36.63		0		TRUE	G24	Sample 168	34.7		0
TRUE	H1	Sample 169			0		TRUE	H1	Sample 169	40		0	> - Late Cp call (last five cycles) has higher uncertainty
TRUE	H2	Sample 170	25.69		0		TRUE	H2	Sample 170	25.75		0
TRUE	H3	Sample 171	32.14		0		TRUE	H3	Sample 171	34.76		0
TRUE	H4	Sample 172	40		0	> - Late Cp call (last five cycles) has higher uncertainty	TRUE	H4	Sample 172	35.7		0
TRUE	H5	Sample 173	38.42		0		TRUE	H5	Sample 173	38.36		0
TRUE	H6	Sample 174	37.67		0		TRUE	H6	Sample 174	34.49		0
TRUE	H7	Sample 175	40		0	> - Late Cp call (last five cycles) has higher uncertainty	TRUE	H7	Sample 175	40		0	> - Late Cp call (last five cycles) has higher uncertainty
TRUE	H8	Sample 176			0		TRUE	H8	Sample 176	38.41		0
TRUE	H9	Sample 177	27.61		0		TRUE	H9	Sample 177	40		0	> - Late Cp call (last five cycles) has higher uncertainty
TRUE	H10	Sample 178	33.45		0		TRUE	H10	Sample 178	40		0	> - Late Cp call (last five cycles) has higher uncertainty
TRUE	H11	Sample 179	26.98		0		TRUE	H11	Sample 179	40		0	> - Late Cp call (last five cycles) has higher uncertainty
TRUE	H12	Sample 180	33.03		0		TRUE	H12	Sample 180	40		0	> - Late Cp call (last five cycles) has higher uncertainty
TRUE	H13	Sample 181	40		0	> - Late Cp call (last five cycles) has higher uncertainty	TRUE	H13	Sample 181	31.61		0
TRUE	H14	Sample 182	30.72		0		TRUE	H14	Sample 182	34.76		0
TRUE	H15	Sample 183			0		TRUE	H15	Sample 183	40		0	> - Late Cp call (last five cycles) has higher uncertainty
TRUE	H16	Sample 184	37.22		0		TRUE	H16	Sample 184	40		0	> - Late Cp call (last five cycles) has higher uncertainty
TRUE	H17	Sample 185	25.63		0		TRUE	H17	Sample 185	33.94		0
TRUE	H18	Sample 186	30.93		0		TRUE	H18	Sample 186	32.22		0
TRUE	H19	Sample 187	35.65		0		TRUE	H19	Sample 187	40		0	> - Late Cp call (last five cycles) has higher uncertainty
TRUE	H20	Sample 188	31.47		0		TRUE	H20	Sample 188	29.12		0
TRUE	H21	Sample 189	28.2		0		TRUE	H21	Sample 189	31.16		0
TRUE	H22	Sample 190	28.67		0		TRUE	H22	Sample 190			0
TRUE	H23	Sample 191	30.26		0		TRUE	H23	Sample 191	31.89		0
TRUE	H24	Sample 192	33.8		0		TRUE	H24	Sample 192			0
TRUE	I1	Sample 193	24.86		0		TRUE	I1	Sample 193	38.11		0
TRUE	I2	Sample 194	38.55		0		TRUE	I2	Sample 194	36.72		0
TRUE	I3	Sample 195	18.62		0		TRUE	I3	Sample 195	35.93		0
TRUE	I4	Sample 196	26.69		0		TRUE	I4	Sample 196			0
TRUE	I5	Sample 197	40		0	> - Late Cp call (last five cycles) has higher uncertainty	TRUE	I5	Sample 197	29.98		0
TRUE	I6	Sample 198	40		0	> - Late Cp call (last five cycles) has higher uncertainty	TRUE	I6	Sample 198	40		0	> - Late Cp call (last five cycles) has higher uncertainty
TRUE	I7	Sample 199	26.43		0		TRUE	I7	Sample 199			0
TRUE	I8	Sample 200	30.21		0		TRUE	I8	Sample 200	40		0	> - Late Cp call (last five cycles) has higher uncertainty
TRUE	I9	Sample 201	34		0		TRUE	I9	Sample 201	38.47		0
TRUE	I10	Sample 202	21.79		0		TRUE	I10	Sample 202	40		0	> - Late Cp call (last five cycles) has higher uncertainty
TRUE	I11	Sample 203	37.04		0		TRUE	I11	Sample 203	31.31		0
TRUE	I12	Sample 204	27.48		0		TRUE	I12	Sample 204	40		0	> - Late Cp call (last five cycles) has higher uncertainty
TRUE	I13	Sample 205	29.21		0		TRUE	I13	Sample 205	29.1		0
TRUE	I14	Sample 206	30.59		0		TRUE	I14	Sample 206	34.52		0
TRUE	I15	Sample 207	29.54		0		TRUE	I15	Sample 207	35.29		0
TRUE	I16	Sample 208	37.13		0		TRUE	I16	Sample 208	40		0	> - Late Cp call (last five cycles) has higher uncertainty
TRUE	I17	Sample 209	40		0	> - Late Cp call (last five cycles) has higher uncertainty	TRUE	I17	Sample 209	33.82		0
TRUE	I18	Sample 210	32.13		0		TRUE	I18	Sample 210	37.65		0
TRUE	I19	Sample 211	33.64		0		TRUE	I19	Sample 211	36.44		0
TRUE	I20	Sample 212	37.45		0		TRUE	I20	Sample 212	35.33		0
TRUE	I21	Sample 213	28.42		0		TRUE	I21	Sample 213	31.65		0
TRUE	I22	Sample 214	36.63		0		TRUE	I22	Sample 214	34.49		0
TRUE	I23	Sample 215	32.95		0		TRUE	I23	Sample 215	37.86		0
TRUE	I24	Sample 216	33.51		0		TRUE	I24	Sample 216	35.68		0
TRUE	J1	Sample 217	25.72		0		TRUE	J1	Sample 217	40		0	> - Late Cp call (last five cycles) has higher uncertainty
TRUE	J2	Sample 218	27.72		0		TRUE	J2	Sample 218	27.56		0
TRUE	J3	Sample 219			0		TRUE	J3	Sample 219	31.02		0
TRUE	J4	Sample 220	36.22		0		TRUE	J4	Sample 220	40		0	> - Late Cp call (last five cycles) has higher uncertainty
TRUE	J5	Sample 221	28.06		0		TRUE	J5	Sample 221	34.64		0
TRUE	J6	Sample 222	29.9		0		TRUE	J6	Sample 222	40		0	> - Late Cp call (last five cycles) has higher uncertainty
TRUE	J7	Sample 223	34.27		0		TRUE	J7	Sample 223	32.23		0
TRUE	J8	Sample 224	40		0	> - Late Cp call (last five cycles) has higher uncertainty	TRUE	J8	Sample 224	35.08		0
TRUE	J9	Sample 225	26.02		0		TRUE	J9	Sample 225	40		0	> - Late Cp call (last five cycles) has higher uncertainty
TRUE	J10	Sample 226	33.84		0		TRUE	J10	Sample 226	40		0	> - Late Cp call (last five cycles) has higher uncertainty
TRUE	J11	Sample 227	30.07		0		TRUE	J11	Sample 227	36.92		0
TRUE	J12	Sample 228	22.45		0		TRUE	J12	Sample 228	34.71		0
TRUE	J13	Sample 229	30.6		0		TRUE	J13	Sample 229	40		0	> - Late Cp call (last five cycles) has higher uncertainty
TRUE	J14	Sample 230	31.05		0		TRUE	J14	Sample 230	28.48		0
TRUE	J15	Sample 231	35.8		0		TRUE	J15	Sample 231	38.32		0
TRUE	J16	Sample 232	40		0	> - Late Cp call (last five cycles) has higher uncertainty	TRUE	J16	Sample 232	40		0	> - Late Cp call (last five cycles) has higher uncertainty
TRUE	J17	Sample 233	30.18		0		TRUE	J17	Sample 233	33.07		0
TRUE	J18	Sample 234	25.72		0		TRUE	J18	Sample 234	40		0	> - Late Cp call (last five cycles) has higher uncertainty
TRUE	J19	Sample 235	37.18		0		TRUE	J19	Sample 235	36.18		0
TRUE	J20	Sample 236	27.47		0		TRUE	J20	Sample 236	40		0	> - Late Cp call (last five cycles) has higher uncertainty
TRUE	J21	Sample 237			0		TRUE	J21	Sample 237	32.19		0
TRUE	J22	Sample 238	32.06		0		TRUE	J22	Sample 238			0
TRUE	J23	Sample 239	36.79		0		TRUE	J23	Sample 239	35.91		0
TRUE	J24	Sample 240	32.53		0		TRUE	J24	Sample 240			0
TRUE	K1	Sample 241	37.35		0		TRUE	K1	Sample 241	36.52		0
TRUE	K2	Sample 242	37.67		0		TRUE	K2	Sample 242	37.93		0
TRUE	K3	Sample 243	35.42		0		TRUE	K3	Sample 243	40		0	> - Late Cp call (last five cycles) has higher uncertainty
TRUE	K4	Sample 244	27.77		0		TRUE	K4	Sample 244	33.71		0
TRUE	K5	Sample 245	35.9		0		TRUE	K5	Sample 245	34.24		0
TRUE	K6	Sample 246	37.1		0		TRUE	K6	Sample 246	29.12		0
TRUE	K7	Sample 247	35.49		0		TRUE	K7	Sample 247	35.2		0
TRUE	K8	Sample 248	28.86		0		TRUE	K8	Sample 248	27.92		0
TRUE	K9	Sample 249	31.67		0		TRUE	K9	Sample 249	37.1		0
TRUE	K10	Sample 250	33.81		0		TRUE	K10	Sample 250	33.49		0
TRUE	K11	Sample 251			0		TRUE	K11	Sample 251	36.52		0
TRUE	K12	Sample 252	34.45		0		TRUE	K12	Sample 252	37.65		0
TRUE	K13	Sample 253			0		TRUE	K13	Sample 253	35.21		0
TRUE	K14	Sample 254	29.81		0		TRUE	K14	Sample 254	36.51		0
TRUE	K15	Sample 255	30.68		0		TRUE	K15	Sample 255	34.32		0
TRUE	K16	Sample 256	34.9		0		TRUE	K16	Sample 256	38.82		0
TRUE	K17	Sample 257	29.24		0		TRUE	K17	Sample 257	35.55		0
TRUE	K18	Sample 258	27.99		0		TRUE	K18	Sample 258	31.73		0
TRUE	K19	Sample 259	28.55		0		TRUE	K19	Sample 259			0
TRUE	K20	Sample 260	33.61		0		TRUE	K20	Sample 260	34.56		0
TRUE	K21	Sample 261	33.61		0		TRUE	K21	Sample 261	21.05		0
TRUE	K22	Sample 262	32.1		0		TRUE	K22	Sample 262	31.19		0
TRUE	K23	Sample 263	35.45		0		TRUE	K23	Sample 263	32.86		0
TRUE	K24	Sample 264	30.05		0		TRUE	K24	Sample 264	36.55		0
TRUE	L1	Sample 265	24.42		0		TRUE	L1	Sample 265	30.51		0
TRUE	L2	Sample 266	24.49		0		TRUE	L2	Sample 266	24.43		0
TRUE	L3	Sample 267			0		TRUE	L3	Sample 267	36.69		0
TRUE	L4	Sample 268	32.9		0		TRUE	L4	Sample 268	32.86		0
TRUE	L5	Sample 269	40		0	> - Late Cp call (last five cycles) has higher uncertainty	TRUE	L5	Sample 269	37.17		0
TRUE	L6	Sample 270	34.67		0		TRUE	L6	Sample 270	36.89		0
TRUE	L7	Sample 271	34.47		0		TRUE	L7	Sample 271	34.73		0
TRUE	L8	Sample 272	35.87		0		TRUE	L8	Sample 272	34.87		0
TRUE	L9	Sample 273	33.05		0		TRUE	L9	Sample 273	34.95		0
TRUE	L10	Sample 274	25.11		0		TRUE	L10	Sample 274	36.82		0
TRUE	L11	Sample 275	36.7		0		TRUE	L11	Sample 275	40		0	> - Late Cp call (last five cycles) has higher uncertainty
TRUE	L12	Sample 276	33.5		0		TRUE	L12	Sample 276	20.96		0
TRUE	L13	Sample 277	36.73		0		TRUE	L13	Sample 277	31.67		0
TRUE	L14	Sample 278	38.37		0		TRUE	L14	Sample 278	38.17		0
TRUE	L15	Sample 279	31.57		0		TRUE	L15	Sample 279	36.15		0
TRUE	L16	Sample 280	27.53		0		TRUE	L16	Sample 280	36.79		0
TRUE	L17	Sample 281	31		0		TRUE	L17	Sample 281	31.53		0
TRUE	L18	Sample 282	40		0	> - Late Cp call (last five cycles) has higher uncertainty	TRUE	L18	Sample 282	40		0	> - Late Cp call (last five cycles) has higher uncertainty
TRUE	L19	Sample 283	28.54		0		TRUE	L19	Sample 283	31.97		0
TRUE	L20	Sample 284			0		TRUE	L20	Sample 284	37.08		0
TRUE	L21	Sample 285			0		TRUE	L21	Sample 285	34.76		0
TRUE	L22	Sample 286	34.73		0		TRUE	L22	Sample 286			0
TRUE	L23	Sample 287	29.16		0		TRUE	L23	Sample 287	36.66		0
TRUE	L24	Sample 288	39.94		0		TRUE	L24	Sample 288			0
TRUE	M1	Sample 289	32.25		0		TRUE	M1	Sample 289	40		0	> - Late Cp call (last five cycles) has higher uncertainty
TRUE	M2	Sample 290	26.82		0		TRUE	M2	Sample 290	38.5		0
TRUE	M3	Sample 291	36.86		0		TRUE	M3	Sample 291	36.45		0
TRUE	M4	Sample 292	25.74		0		TRUE	M4	Sample 292	38.04		0
TRUE	M5	Sample 293	30.72		0		TRUE	M5	Sample 293	39.29		0
TRUE	M6	Sample 294	36.26		0		TRUE	M6	Sample 294	36.77		0
TRUE	M7	Sample 295	37.17		0		TRUE	M7	Sample 295	36.27		0
TRUE	M8	Sample 296	40		0	> - Late Cp call (last five cycles) has higher uncertainty	TRUE	M8	Sample 296	34.16		0
TRUE	M9	Sample 297	28.82		0		TRUE	M9	Sample 297	40		0	> - Late Cp call (last five cycles) has higher uncertainty
TRUE	M10	Sample 298	38.05		0		TRUE	M10	Sample 298	38.85		0
TRUE	M11	Sample 299	32.21		0		TRUE	M11	Sample 299	40		0	> - Late Cp call (last five cycles) has higher uncertainty
TRUE	M12	Sample 300	30.95		0		TRUE	M12	Sample 300	40		0	> - Late Cp call (last five cycles) has higher uncertainty
TRUE	M13	Sample 301			0		TRUE	M13	Sample 301			0
TRUE	M14	Sample 302	40		0	> - Late Cp call (last five cycles) has higher uncertainty	TRUE	M14	Sample 302	40		0	> - Late Cp call (last five cycles) has higher uncertainty
TRUE	M15	Sample 303	27.56		0		TRUE	M15	Sample 303	33.95		0
TRUE	M16	Sample 304	40		0	> - Late Cp call (last five cycles) has higher uncertainty	TRUE	M16	Sample 304	34.51		0
TRUE	M17	Sample 305	33.26		0		TRUE	M17	Sample 305	40		0	> - Late Cp call (last five cycles) has higher uncertainty
TRUE	M18	Sample 306	29.8		0		TRUE	M18	Sample 306			0
TRUE	M19	Sample 307	24.22		0		TRUE	M19	Sample 307	33.74		0
TRUE	M20	Sample 308	31.83		0		TRUE	M20	Sample 308	38.27		0
TRUE	M21	Sample 309	34.89		0		TRUE	M21	Sample 309	30.9		0
TRUE	M22	Sample 310	27.83		0		TRUE	M22	Sample 310	21.15		0
TRUE	M23	Sample 311	27.65		0		TRUE	M23	Sample 311	37.64		0
TRUE	M24	Sample 312	33.59		0		TRUE	M24	Sample 312	36.07		0
TRUE	N1	Sample 313	35.02		0		TRUE	N1	Sample 313	33.83		0
TRUE	N2	Sample 314	25.65		0		TRUE	N2	Sample 314	25.75		0
TRUE	N3	Sample 315	32.46		0		TRUE	N3	Sample 315			0
TRUE	N4	Sample 316	40		0	> - Late Cp call (last five cycles) has higher uncertainty	TRUE	N4	Sample 316			0
TRUE	N5	Sample 317	24.76		0		TRUE	N5	Sample 317	38.42		0
TRUE	N6	Sample 318	34.63		0		TRUE	N6	Sample 318	34.36		0
TRUE	N7	Sample 319	30.73		0		TRUE	N7	Sample 319	40		0	> - Late Cp call (last five cycles) has higher uncertainty
TRUE	N8	Sample 320	34.15		0		TRUE	N8	Sample 320	40		0	> - Late Cp call (last five cycles) has higher uncertainty
TRUE	N9	Sample 321	27.21		0		TRUE	N9	Sample 321	32.62		0
TRUE	N10	Sample 322	31.94		0		TRUE	N10	Sample 322			0
TRUE	N11	Sample 323	28.69		0		TRUE	N11	Sample 323	33.45		0
TRUE	N12	Sample 324	34.94		0		TRUE	N12	Sample 324	36.07		0
TRUE	N13	Sample 325	30.02		0		TRUE	N13	Sample 325	38.89		0
TRUE	N14	Sample 326	30.91		0		TRUE	N14	Sample 326	40		0	> - Late Cp call (last five cycles) has higher uncertainty
TRUE	N15	Sample 327	30.93		0		TRUE	N15	Sample 327	36.64		0
TRUE	N16	Sample 328	37.31		0		TRUE	N16	Sample 328	32.31		0
TRUE	N17	Sample 329	26.59		0		TRUE	N17	Sample 329	39.06		0
TRUE	N18	Sample 330	32.68		0		TRUE	N18	Sample 330	40		0	> - Late Cp call (last five cycles) has higher uncertainty
TRUE	N19	Sample 331	35.91		0		TRUE	N19	Sample 331	33.32		0
TRUE	N20	Sample 332	34.82		0		TRUE	N20	Sample 332	35.78		0
TRUE	N21	Sample 333	36.23		0		TRUE	N21	Sample 333	33.7		0
TRUE	N22	Sample 334	40		0	> - Late Cp call (last five cycles) has higher uncertainty	TRUE	N22	Sample 334			0
TRUE	N23	Sample 335	40		0	> - Late Cp call (last five cycles) has higher uncertainty	TRUE	N23	Sample 335	20.99		0
TRUE	N24	Sample 336	40		0	> - Late Cp call (last five cycles) has higher uncertainty	TRUE	N24	Sample 336			0
TRUE	O1	Sample 337	29.58		0		TRUE	O1	Sample 337	34.02		0
TRUE	O2	Sample 338	27.58		0		TRUE	O2	Sample 338	40		0	> - Late Cp call (last five cycles) has higher uncertainty
TRUE	O3	Sample 339	40		0	> - Late Cp call (last five cycles) has higher uncertainty	TRUE	O3	Sample 339	35.66		0
TRUE	O4	Sample 340	25.46		0		TRUE	O4	Sample 340	40		0	> - Late Cp call (last five cycles) has higher uncertainty
TRUE	O5	Sample 341	28.02		0		TRUE	O5	Sample 341	40		0	> - Late Cp call (last five cycles) has higher uncertainty
TRUE	O6	Sample 342	34.67		0		TRUE	O6	Sample 342	32.97		0
TRUE	O7	Sample 343	29.9		0		TRUE	O7	Sample 343	29.88		0
TRUE	O8	Sample 344	31.35		0		TRUE	O8	Sample 344	40		0	> - Late Cp call (last five cycles) has higher uncertainty
TRUE	O9	Sample 345	34.86		0		TRUE	O9	Sample 345	33.43		0
TRUE	O10	Sample 346	33.2		0		TRUE	O10	Sample 346	40		0	> - Late Cp call (last five cycles) has higher uncertainty
TRUE	O11	Sample 347	35.48		0		TRUE	O11	Sample 347	37.76		0
TRUE	O12	Sample 348	29.61		0		TRUE	O12	Sample 348			0
TRUE	O13	Sample 349	26.81		0		TRUE	O13	Sample 349	40		0	> - Late Cp call (last five cycles) has higher uncertainty
TRUE	O14	Sample 350	35.92		0		TRUE	O14	Sample 350	37.47		0
TRUE	O15	Sample 351	33.8		0		TRUE	O15	Sample 351	33.48		0
TRUE	O16	Sample 352	38.64		0		TRUE	O16	Sample 352			0
TRUE	O17	Sample 353	34.95		0		TRUE	O17	Sample 353	32.62		0
TRUE	O18	Sample 354	36.59		0		TRUE	O18	Sample 354	31.67		0
TRUE	O19	Sample 355	40		0	> - Late Cp call (last five cycles) has higher uncertainty	TRUE	O19	Sample 355	40		0	> - Late Cp call (last five cycles) has higher uncertainty
TRUE	O20	Sample 356	33		0		TRUE	O20	Sample 356	36.62		0
TRUE	O21	Sample 357	32.97		0		TRUE	O21	Sample 357	40		0	> - Late Cp call (last five cycles) has higher uncertainty
TRUE	O22	Sample 358	32.21		0		TRUE	O22	Sample 358	26.44		0
TRUE	O23	Sample 359	33.12		0		TRUE	O23	Sample 359	32.85		0
TRUE	O24	Sample 360	32.75		0		TRUE	O24	Sample 360	35.42		0
TRUE	P1	Sample 361	31.86		0		TRUE	P1	Sample 361	33.77		0
TRUE	P2	Sample 362			0		TRUE	P2	Sample 362	24.51		0
TRUE	P3	Sample 363	32.44		0		TRUE	P3	Sample 363	32.22		0
TRUE	P4	Sample 364	28.83		0		TRUE	P4	Sample 364	26.88		0
TRUE	P5	Sample 365	33.53		0		TRUE	P5	Sample 365	34.48		0
TRUE	P6	Sample 366	28.8		0		TRUE	P6	Sample 366	32.99		0
TRUE	P7	Sample 367	27.78		0		TRUE	P7	Sample 367	37.41		0
TRUE	P8	Sample 368	33.86		0		TRUE	P8	Sample 368	33.22		0
TRUE	P9	Sample 369	40		0	> - Late Cp call (last five cycles) has higher uncertainty	TRUE	P9	Sample 369	32.59		0
TRUE	P10	Sample 370			0		TRUE	P10	Sample 370			0
TRUE	P11	Sample 371	40		0	> - Late Cp call (last five cycles) has higher uncertainty	TRUE	P11	Sample 371	30.08		0
TRUE	P12	Sample 372	38.08		0		TRUE	P12	Sample 372	40		0	> - Late Cp call (last five cycles) has higher uncertainty
TRUE	P13	Sample 373	27		0		TRUE	P13	Sample 373	33.67		0
TRUE	P14	Sample 374	30.68		0		TRUE	P14	Sample 374	35.66		0
TRUE	P15	Sample 375	34.03		0		TRUE	P15	Sample 375	36.73		0
TRUE	P16	Sample 376	35.13		0		TRUE	P16	Sample 376	40		0	?, > - Detector Call uncertain, Late Cp call (last five cycles) has higher uncertainty
TRUE	P17	Sample 377	30.85		0		TRUE	P17	Sample 377	37.45		0
TRUE	P18	Sample 378	35.96		0		TRUE	P18	Sample 378	40		0	> - Late Cp call (last five cycles) has higher uncertainty
TRUE	P19	Sample 379	29.9		0		TRUE	P19	Sample 379	36.5		0
TRUE	P20	Sample 380	25.79		0		TRUE	P20	Sample 380	35.61		0
TRUE	P21	Sample 381	29.58		0		TRUE	P21	Sample 381	34.77		0
TRUE	P22	Sample 382	25.32		0		TRUE	P22	Sample 382			0
TRUE	P23	Sample 383			0		TRUE	P23	Sample 383	40		0	> - Late Cp call (last five cycles) has higher uncertainty
TRUE	P24	Sample 384			0		TRUE	P24	Sample 384			0

## Sheet: sample 9M
M9
Include	Pos	Name	Cp	Concentration	Standard	Status	Include	Pos	Name	Cp	Concentration	Standard	Status
TRUE	A1	Sample 1	33.83		0		TRUE	A1	Sample 1			0
TRUE	A2	Sample 2	40		0	> - Late Cp call (last five cycles) has higher uncertainty	TRUE	A2	Sample 2	40		0	> - Late Cp call (last five cycles) has higher uncertainty
TRUE	A3	Sample 3	35.87		0		TRUE	A3	Sample 3	33.42		0
TRUE	A4	Sample 4	32.69		0		TRUE	A4	Sample 4	39.56		0
TRUE	A5	Sample 5	35.46		0		TRUE	A5	Sample 5	40		0	> - Late Cp call (last five cycles) has higher uncertainty
TRUE	A6	Sample 6	25.6		0		TRUE	A6	Sample 6	35.98		0
TRUE	A7	Sample 7	40		0	> - Late Cp call (last five cycles) has higher uncertainty	TRUE	A7	Sample 7	38.55		0
TRUE	A8	Sample 8	36.88		0		TRUE	A8	Sample 8			0
TRUE	A9	Sample 9	40		0	> - Late Cp call (last five cycles) has higher uncertainty	TRUE	A9	Sample 9	37.57		0
TRUE	A10	Sample 10	30.96		0		TRUE	A10	Sample 10	33.96		0
TRUE	A11	Sample 11	32.1		0		TRUE	A11	Sample 11	35.57		0
TRUE	A12	Sample 12	36.54		0		TRUE	A12	Sample 12	40		0	> - Late Cp call (last five cycles) has higher uncertainty
TRUE	A13	Sample 13	29.87		0		TRUE	A13	Sample 13			0
TRUE	A14	Sample 14	30.83		0		TRUE	A14	Sample 14			0
TRUE	A15	Sample 15	36		0		TRUE	A15	Sample 15	35.98		0
TRUE	A16	Sample 16	40		0	> - Late Cp call (last five cycles) has higher uncertainty	TRUE	A16	Sample 16			0
TRUE	A17	Sample 17	40		0	> - Late Cp call (last five cycles) has higher uncertainty	TRUE	A17	Sample 17	30.16		0
TRUE	A18	Sample 18	28.01		0		TRUE	A18	Sample 18	33.15		0
TRUE	A19	Sample 19	28.67		0		TRUE	A19	Sample 19	40		0	> - Late Cp call (last five cycles) has higher uncertainty
TRUE	A20	Sample 20	30.53		0		TRUE	A20	Sample 20	36.22		0
TRUE	A21	Sample 21	25.22		0		TRUE	A21	Sample 21	33.56		0
TRUE	A22	Sample 22	34.08		0		TRUE	A22	Sample 22	38.97		0
TRUE	A23	Sample 23	33.98		0		TRUE	A23	Sample 23	39.54		0
TRUE	A24	Sample 24	35.27		0		TRUE	A24	Sample 24	35.05		0
TRUE	B1	Sample 25	40		0	> - Late Cp call (last five cycles) has higher uncertainty	TRUE	B1	Sample 25			0
TRUE	B2	Sample 26	15.9		0		TRUE	B2	Sample 26			0
TRUE	B3	Sample 27			0		TRUE	B3	Sample 27	36.87		0
TRUE	B4	Sample 28	33.2		0		TRUE	B4	Sample 28	40		0	> - Late Cp call (last five cycles) has higher uncertainty
TRUE	B5	Sample 29	34.65		0		TRUE	B5	Sample 29	31.65		0
TRUE	B6	Sample 30	25.5		0		TRUE	B6	Sample 30	40		0	> - Late Cp call (last five cycles) has higher uncertainty
TRUE	B7	Sample 31	35.33		0		TRUE	B7	Sample 31	35.55		0
TRUE	B8	Sample 32	30.3		0		TRUE	B8	Sample 32	31.16		0
TRUE	B9	Sample 33	33.97		0		TRUE	B9	Sample 33	30.8		0
TRUE	B10	Sample 34	36.67		0		TRUE	B10	Sample 34	36.71		0
TRUE	B11	Sample 35	35		0		TRUE	B11	Sample 35	36.57		0
TRUE	B12	Sample 36	29.72		0		TRUE	B12	Sample 36	40		0	> - Late Cp call (last five cycles) has higher uncertainty
TRUE	B13	Sample 37	33.74		0		TRUE	B13	Sample 37	37.66		0
TRUE	B14	Sample 38	36.63		0		TRUE	B14	Sample 38	40		0	> - Late Cp call (last five cycles) has higher uncertainty
TRUE	B15	Sample 39	29.26		0		TRUE	B15	Sample 39	32.02		0
TRUE	B16	Sample 40	34.69		0		TRUE	B16	Sample 40	38.03		0
TRUE	B17	Sample 41	33.14		0		TRUE	B17	Sample 41	34.51		0
TRUE	B18	Sample 42	40		0	> - Late Cp call (last five cycles) has higher uncertainty	TRUE	B18	Sample 42	31.02		0
TRUE	B19	Sample 43	27.59		0		TRUE	B19	Sample 43	40		0	> - Late Cp call (last five cycles) has higher uncertainty
TRUE	B20	Sample 44	32.27		0		TRUE	B20	Sample 44	37.69		0
TRUE	B21	Sample 45	30.73		0		TRUE	B21	Sample 45			0
TRUE	B22	Sample 46	27.96		0		TRUE	B22	Sample 46			0
TRUE	B23	Sample 47	20.99		0		TRUE	B23	Sample 47			0
TRUE	B24	Sample 48	30.32		0		TRUE	B24	Sample 48			0
TRUE	C1	Sample 49	29.3		0		TRUE	C1	Sample 49	30.02		0
TRUE	C2	Sample 50	26.07		0		TRUE	C2	Sample 50	40		0	> - Late Cp call (last five cycles) has higher uncertainty
TRUE	C3	Sample 51	35.21		0		TRUE	C3	Sample 51	33.3		0
TRUE	C4	Sample 52	24.72		0		TRUE	C4	Sample 52	37.24		0
TRUE	C5	Sample 53	29.85		0		TRUE	C5	Sample 53	34.77		0
TRUE	C6	Sample 54	28.74		0		TRUE	C6	Sample 54	35.83		0
TRUE	C7	Sample 55	36.66		0		TRUE	C7	Sample 55	36.74		0
TRUE	C8	Sample 56	26.13		0		TRUE	C8	Sample 56	35.29		0
TRUE	C9	Sample 57	36.02		0		TRUE	C9	Sample 57	40		0	> - Late Cp call (last five cycles) has higher uncertainty
TRUE	C10	Sample 58	24.33		0		TRUE	C10	Sample 58	34.5		0
TRUE	C11	Sample 59	33.9		0		TRUE	C11	Sample 59	35.65		0
TRUE	C12	Sample 60	28.49		0		TRUE	C12	Sample 60	38.56		0
TRUE	C13	Sample 61	32.02		0		TRUE	C13	Sample 61	29.33		0
TRUE	C14	Sample 62	36.03		0		TRUE	C14	Sample 62	32.57		0
TRUE	C15	Sample 63	29.88		0		TRUE	C15	Sample 63	40		0	> - Late Cp call (last five cycles) has higher uncertainty
TRUE	C16	Sample 64	32.87		0		TRUE	C16	Sample 64	33.51		0
TRUE	C17	Sample 65	27.14		0		TRUE	C17	Sample 65	36.88		0
TRUE	C18	Sample 66	31.6		0		TRUE	C18	Sample 66	35.26		0
TRUE	C19	Sample 67	34.91		0		TRUE	C19	Sample 67	34.6		0
TRUE	C20	Sample 68	24.95		0		TRUE	C20	Sample 68	39.06		0
TRUE	C21	Sample 69	28.86		0		TRUE	C21	Sample 69	40		0	> - Late Cp call (last five cycles) has higher uncertainty
TRUE	C22	Sample 70	21.08		0		TRUE	C22	Sample 70	36.61		0
TRUE	C23	Sample 71	37.36		0		TRUE	C23	Sample 71			0
TRUE	C24	Sample 72	30.38		0		TRUE	C24	Sample 72	38.7		0
TRUE	D1	Sample 73			0		TRUE	D1	Sample 73	35.87		0
TRUE	D2	Sample 74	25.56		0		TRUE	D2	Sample 74	15.97		0
TRUE	D3	Sample 75	37.89		0		TRUE	D3	Sample 75	40		0	> - Late Cp call (last five cycles) has higher uncertainty
TRUE	D4	Sample 76	30.56		0		TRUE	D4	Sample 76	40		0	> - Late Cp call (last five cycles) has higher uncertainty
TRUE	D5	Sample 77	25.85		0		TRUE	D5	Sample 77	34.85		0
TRUE	D6	Sample 78	29.55		0		TRUE	D6	Sample 78	40		0	> - Late Cp call (last five cycles) has higher uncertainty
TRUE	D7	Sample 79	40		0	> - Late Cp call (last five cycles) has higher uncertainty	TRUE	D7	Sample 79	34.33		0
TRUE	D8	Sample 80	34.2		0		TRUE	D8	Sample 80	37.71		0
TRUE	D9	Sample 81	29.2		0		TRUE	D9	Sample 81	32.27		0
TRUE	D10	Sample 82	33.78		0		TRUE	D10	Sample 82	30.64		0
TRUE	D11	Sample 83	29.06		0		TRUE	D11	Sample 83	32.47		0
TRUE	D12	Sample 84	34.94		0		TRUE	D12	Sample 84	35.44		0
TRUE	D13	Sample 85	31.89		0		TRUE	D13	Sample 85	35.65		0
TRUE	D14	Sample 86	35.29		0		TRUE	D14	Sample 86	36.02		0
TRUE	D15	Sample 87	34.81		0		TRUE	D15	Sample 87	40		0	> - Late Cp call (last five cycles) has higher uncertainty
TRUE	D16	Sample 88	36.71		0		TRUE	D16	Sample 88	35.11		0
TRUE	D17	Sample 89			0		TRUE	D17	Sample 89	40		0	> - Late Cp call (last five cycles) has higher uncertainty
TRUE	D18	Sample 90	26.57		0		TRUE	D18	Sample 90	40		0	> - Late Cp call (last five cycles) has higher uncertainty
TRUE	D19	Sample 91	33.79		0		TRUE	D19	Sample 91	31.57		0
TRUE	D20	Sample 92	24.45		0		TRUE	D20	Sample 92	32.94		0
TRUE	D21	Sample 93	27.14		0		TRUE	D21	Sample 93			0
TRUE	D22	Sample 94	35.65		0		TRUE	D22	Sample 94			0
TRUE	D23	Sample 95	25.55		0		TRUE	D23	Sample 95			0
TRUE	D24	Sample 96			0		TRUE	D24	Sample 96			0
TRUE	E1	Sample 97	30.66		0		TRUE	E1	Sample 97	36.15		0
TRUE	E2	Sample 98	31.82		0		TRUE	E2	Sample 98	35.73		0
TRUE	E3	Sample 99	26		0		TRUE	E3	Sample 99	40		0	> - Late Cp call (last five cycles) has higher uncertainty
TRUE	E4	Sample 100	30.99		0		TRUE	E4	Sample 100			0
TRUE	E5	Sample 101	33.75		0		TRUE	E5	Sample 101	40		0	> - Late Cp call (last five cycles) has higher uncertainty
TRUE	E6	Sample 102	40		0	> - Late Cp call (last five cycles) has higher uncertainty	TRUE	E6	Sample 102	40		0	> - Late Cp call (last five cycles) has higher uncertainty
TRUE	E7	Sample 103	28.04		0		TRUE	E7	Sample 103	38.48		0
TRUE	E8	Sample 104	25.56		0		TRUE	E8	Sample 104	34.86		0
TRUE	E9	Sample 105	36.57		0		TRUE	E9	Sample 105			0
TRUE	E10	Sample 106	33.7		0		TRUE	E10	Sample 106	36.9		0
TRUE	E11	Sample 107			0		TRUE	E11	Sample 107			0
TRUE	E12	Sample 108	36		0		TRUE	E12	Sample 108	36.87		0
TRUE	E13	Sample 109	31.11		0		TRUE	E13	Sample 109	31.96		0
TRUE	E14	Sample 110	40		0	> - Late Cp call (last five cycles) has higher uncertainty	TRUE	E14	Sample 110	40		0	> - Late Cp call (last five cycles) has higher uncertainty
TRUE	E15	Sample 111	35.46		0		TRUE	E15	Sample 111	31.9		0
TRUE	E16	Sample 112	31.44		0		TRUE	E16	Sample 112	32.82		0
TRUE	E17	Sample 113	25.55		0		TRUE	E17	Sample 113	34.04		0
TRUE	E18	Sample 114	35.82		0		TRUE	E18	Sample 114	37.07		0
TRUE	E19	Sample 115	40		0	> - Late Cp call (last five cycles) has higher uncertainty	TRUE	E19	Sample 115	40		0	> - Late Cp call (last five cycles) has higher uncertainty
TRUE	E20	Sample 116	40		0	> - Late Cp call (last five cycles) has higher uncertainty	TRUE	E20	Sample 116	40		0	> - Late Cp call (last five cycles) has higher uncertainty
TRUE	E21	Sample 117	21.24		0		TRUE	E21	Sample 117	31.81		0
TRUE	E22	Sample 118	40		0	> - Late Cp call (last five cycles) has higher uncertainty	TRUE	E22	Sample 118	37.91		0
TRUE	E23	Sample 119	36.67		0		TRUE	E23	Sample 119	40		0	> - Late Cp call (last five cycles) has higher uncertainty
TRUE	E24	Sample 120	29.71		0		TRUE	E24	Sample 120	36.61		0
TRUE	F1	Sample 121	34.82		0		TRUE	F1	Sample 121			0
TRUE	F2	Sample 122	30.36		0		TRUE	F2	Sample 122	30.67		0
TRUE	F3	Sample 123	32.53		0		TRUE	F3	Sample 123	40		0	> - Late Cp call (last five cycles) has higher uncertainty
TRUE	F4	Sample 124	27.51		0		TRUE	F4	Sample 124	36.55		0
TRUE	F5	Sample 125	40		0	> - Late Cp call (last five cycles) has higher uncertainty	TRUE	F5	Sample 125	33.32		0
TRUE	F6	Sample 126	29.17		0		TRUE	F6	Sample 126			0
TRUE	F7	Sample 127	33.82		0		TRUE	F7	Sample 127	38.11		0
TRUE	F8	Sample 128	40		0	> - Late Cp call (last five cycles) has higher uncertainty	TRUE	F8	Sample 128	37.8		0
TRUE	F9	Sample 129	29.54		0		TRUE	F9	Sample 129	40		0	> - Late Cp call (last five cycles) has higher uncertainty
TRUE	F10	Sample 130	36.18		0		TRUE	F10	Sample 130	35.88		0
TRUE	F11	Sample 131	24.94		0		TRUE	F11	Sample 131	32.84		0
TRUE	F12	Sample 132	27.84		0		TRUE	F12	Sample 132	40		0	> - Late Cp call (last five cycles) has higher uncertainty
TRUE	F13	Sample 133	36		0		TRUE	F13	Sample 133	40		0	> - Late Cp call (last five cycles) has higher uncertainty
TRUE	F14	Sample 134	37.08		0		TRUE	F14	Sample 134	40		0	> - Late Cp call (last five cycles) has higher uncertainty
TRUE	F15	Sample 135	32.87		0		TRUE	F15	Sample 135	31.53		0
TRUE	F16	Sample 136	32.17		0		TRUE	F16	Sample 136	36.4		0
TRUE	F17	Sample 137	28.27		0		TRUE	F17	Sample 137	34.32		0
TRUE	F18	Sample 138	33.54		0		TRUE	F18	Sample 138	36.63		0
TRUE	F19	Sample 139	40		0	> - Late Cp call (last five cycles) has higher uncertainty	TRUE	F19	Sample 139	40		0	> - Late Cp call (last five cycles) has higher uncertainty
TRUE	F20	Sample 140	30.9		0		TRUE	F20	Sample 140	34.91		0
TRUE	F21	Sample 141	30.6		0		TRUE	F21	Sample 141			0
TRUE	F22	Sample 142	40		0	> - Late Cp call (last five cycles) has higher uncertainty	TRUE	F22	Sample 142			0
TRUE	F23	Sample 143	28.05		0		TRUE	F23	Sample 143			0
TRUE	F24	Sample 144	35.64		0		TRUE	F24	Sample 144			0
TRUE	G1	Sample 145	34.93		0		TRUE	G1	Sample 145	40		0	> - Late Cp call (last five cycles) has higher uncertainty
TRUE	G2	Sample 146	25.09		0		TRUE	G2	Sample 146	33.65		0
TRUE	G3	Sample 147	30.92		0		TRUE	G3	Sample 147	35.32		0
TRUE	G4	Sample 148	27.61		0		TRUE	G4	Sample 148	36.11		0
TRUE	G5	Sample 149	30.62		0		TRUE	G5	Sample 149	34.86		0
TRUE	G6	Sample 150	26.84		0		TRUE	G6	Sample 150	31.8		0
TRUE	G7	Sample 151	34.43		0		TRUE	G7	Sample 151	39.01		0
TRUE	G8	Sample 152	27		0		TRUE	G8	Sample 152	35.17		0
TRUE	G9	Sample 153	30.97		0		TRUE	G9	Sample 153	40		0	> - Late Cp call (last five cycles) has higher uncertainty
TRUE	G10	Sample 154	31.07		0		TRUE	G10	Sample 154	29.31		0
TRUE	G11	Sample 155	40		0	> - Late Cp call (last five cycles) has higher uncertainty	TRUE	G11	Sample 155	34.58		0
TRUE	G12	Sample 156	40		0	> - Late Cp call (last five cycles) has higher uncertainty	TRUE	G12	Sample 156	34.82		0
TRUE	G13	Sample 157	40		0	> - Late Cp call (last five cycles) has higher uncertainty	TRUE	G13	Sample 157			0
TRUE	G14	Sample 158	28.64		0		TRUE	G14	Sample 158	34.03		0
TRUE	G15	Sample 159	27.02		0		TRUE	G15	Sample 159	34.55		0
TRUE	G16	Sample 160	30.5		0		TRUE	G16	Sample 160	34.59		0
TRUE	G17	Sample 161	25.99		0		TRUE	G17	Sample 161	40		0	> - Late Cp call (last five cycles) has higher uncertainty
TRUE	G18	Sample 162	40		0	> - Late Cp call (last five cycles) has higher uncertainty	TRUE	G18	Sample 162	34.45		0
TRUE	G19	Sample 163	35.51		0		TRUE	G19	Sample 163			0
TRUE	G20	Sample 164	29.04		0		TRUE	G20	Sample 164	32.45		0
TRUE	G21	Sample 165	38.22		0		TRUE	G21	Sample 165	40		0	> - Late Cp call (last five cycles) has higher uncertainty
TRUE	G22	Sample 166	28.74		0		TRUE	G22	Sample 166	36.39		0
TRUE	G23	Sample 167	36.8		0		TRUE	G23	Sample 167	40		0	> - Late Cp call (last five cycles) has higher uncertainty
TRUE	G24	Sample 168	37.01		0		TRUE	G24	Sample 168	36.81		0
TRUE	H1	Sample 169			0		TRUE	H1	Sample 169	40		0	> - Late Cp call (last five cycles) has higher uncertainty
TRUE	H2	Sample 170	25.25		0		TRUE	H2	Sample 170	25.34		0
TRUE	H3	Sample 171	33.79		0		TRUE	H3	Sample 171	34.21		0
TRUE	H4	Sample 172	40		0	> - Late Cp call (last five cycles) has higher uncertainty	TRUE	H4	Sample 172	36.48		0
TRUE	H5	Sample 173	38		0		TRUE	H5	Sample 173	40		0	> - Late Cp call (last five cycles) has higher uncertainty
TRUE	H6	Sample 174	38.16		0		TRUE	H6	Sample 174	33.42		0
TRUE	H7	Sample 175	40		0	> - Late Cp call (last five cycles) has higher uncertainty	TRUE	H7	Sample 175			0
TRUE	H8	Sample 176			0		TRUE	H8	Sample 176	36.89		0
TRUE	H9	Sample 177	27.74		0		TRUE	H9	Sample 177	40		0	> - Late Cp call (last five cycles) has higher uncertainty
TRUE	H10	Sample 178	35.71		0		TRUE	H10	Sample 178			0
TRUE	H11	Sample 179	26.36		0		TRUE	H11	Sample 179	33.98		0
TRUE	H12	Sample 180	33.61		0		TRUE	H12	Sample 180	40		0	> - Late Cp call (last five cycles) has higher uncertainty
TRUE	H13	Sample 181	40		0	> - Late Cp call (last five cycles) has higher uncertainty	TRUE	H13	Sample 181	31.7		0
TRUE	H14	Sample 182	29.6		0		TRUE	H14	Sample 182	35.14		0
TRUE	H15	Sample 183			0		TRUE	H15	Sample 183	38.11		0
TRUE	H16	Sample 184	40		0	> - Late Cp call (last five cycles) has higher uncertainty	TRUE	H16	Sample 184			0
TRUE	H17	Sample 185	25.33		0		TRUE	H17	Sample 185			0
TRUE	H18	Sample 186	31.42		0		TRUE	H18	Sample 186	32.14		0
TRUE	H19	Sample 187	36.14		0		TRUE	H19	Sample 187	40		0	> - Late Cp call (last five cycles) has higher uncertainty
TRUE	H20	Sample 188	30.04		0		TRUE	H20	Sample 188			0
TRUE	H21	Sample 189	27.84		0		TRUE	H21	Sample 189			0
TRUE	H22	Sample 190	29.17		0		TRUE	H22	Sample 190			0
TRUE	H23	Sample 191	30.54		0		TRUE	H23	Sample 191			0
TRUE	H24	Sample 192	35.33		0		TRUE	H24	Sample 192			0
TRUE	I1	Sample 193	26.19		0		TRUE	I1	Sample 193			0
TRUE	I2	Sample 194			0		TRUE	I2	Sample 194	38.45		0
TRUE	I3	Sample 195	17.69		0		TRUE	I3	Sample 195	37.24		0
TRUE	I4	Sample 196	25.71		0		TRUE	I4	Sample 196			0
TRUE	I5	Sample 197			0		TRUE	I5	Sample 197	30.71		0
TRUE	I6	Sample 198	38.9		0		TRUE	I6	Sample 198	36.07		0
TRUE	I7	Sample 199	26.96		0		TRUE	I7	Sample 199	40		0	> - Late Cp call (last five cycles) has higher uncertainty
TRUE	I8	Sample 200	30.43		0		TRUE	I8	Sample 200			0
TRUE	I9	Sample 201	32.82		0		TRUE	I9	Sample 201	37.34		0
TRUE	I10	Sample 202	22.22		0		TRUE	I10	Sample 202	36.02		0
TRUE	I11	Sample 203	39.04		0		TRUE	I11	Sample 203	32.42		0
TRUE	I12	Sample 204	27.52		0		TRUE	I12	Sample 204			0
TRUE	I13	Sample 205	30.44		0		TRUE	I13	Sample 205	28.97		0
TRUE	I14	Sample 206	31.1		0		TRUE	I14	Sample 206	36.42		0
TRUE	I15	Sample 207	30.2		0		TRUE	I15	Sample 207	36.81		0
TRUE	I16	Sample 208	35.8		0		TRUE	I16	Sample 208	40		0	> - Late Cp call (last five cycles) has higher uncertainty
TRUE	I17	Sample 209	40		0	> - Late Cp call (last five cycles) has higher uncertainty	TRUE	I17	Sample 209	34.55		0
TRUE	I18	Sample 210	31.93		0		TRUE	I18	Sample 210	40		0	> - Late Cp call (last five cycles) has higher uncertainty
TRUE	I19	Sample 211	38.32		0		TRUE	I19	Sample 211	34.92		0
TRUE	I20	Sample 212			0		TRUE	I20	Sample 212	34.28		0
TRUE	I21	Sample 213	25.16		0		TRUE	I21	Sample 213	31.58		0
TRUE	I22	Sample 214	40		0	> - Late Cp call (last five cycles) has higher uncertainty	TRUE	I22	Sample 214	35.27		0
TRUE	I23	Sample 215	32.65		0		TRUE	I23	Sample 215	40		0	> - Late Cp call (last five cycles) has higher uncertainty
TRUE	I24	Sample 216	33.94		0		TRUE	I24	Sample 216	35.85		0
TRUE	J1	Sample 217	26.14		0		TRUE	J1	Sample 217	40		0	> - Late Cp call (last five cycles) has higher uncertainty
TRUE	J2	Sample 218	26.75		0		TRUE	J2	Sample 218	26.86		0
TRUE	J3	Sample 219			0		TRUE	J3	Sample 219	31.95		0
TRUE	J4	Sample 220	37.12		0		TRUE	J4	Sample 220	40		0	> - Late Cp call (last five cycles) has higher uncertainty
TRUE	J5	Sample 221	27.45		0		TRUE	J5	Sample 221	34		0
TRUE	J6	Sample 222	32.35		0		TRUE	J6	Sample 222			0
TRUE	J7	Sample 223	35.86		0		TRUE	J7	Sample 223	33.34		0
TRUE	J8	Sample 224			0		TRUE	J8	Sample 224	40		0	> - Late Cp call (last five cycles) has higher uncertainty
TRUE	J9	Sample 225	26.9		0		TRUE	J9	Sample 225			0
TRUE	J10	Sample 226	31.99		0		TRUE	J10	Sample 226	40		0	> - Late Cp call (last five cycles) has higher uncertainty
TRUE	J11	Sample 227	30.51		0		TRUE	J11	Sample 227	40		0	> - Late Cp call (last five cycles) has higher uncertainty
TRUE	J12	Sample 228	22.82		0		TRUE	J12	Sample 228	35.67		0
TRUE	J13	Sample 229	29.58		0		TRUE	J13	Sample 229	39.54		0
TRUE	J14	Sample 230	31.22		0		TRUE	J14	Sample 230	26.83		0
TRUE	J15	Sample 231	37.6		0		TRUE	J15	Sample 231	40		0	> - Late Cp call (last five cycles) has higher uncertainty
TRUE	J16	Sample 232			0		TRUE	J16	Sample 232	37.06		0
TRUE	J17	Sample 233	29.85		0		TRUE	J17	Sample 233	33.33		0
TRUE	J18	Sample 234	26.49		0		TRUE	J18	Sample 234	40		0	> - Late Cp call (last five cycles) has higher uncertainty
TRUE	J19	Sample 235	35.64		0		TRUE	J19	Sample 235	38.44		0
TRUE	J20	Sample 236	27.03		0		TRUE	J20	Sample 236			0
TRUE	J21	Sample 237	40		0	> - Late Cp call (last five cycles) has higher uncertainty	TRUE	J21	Sample 237	31.34		0
TRUE	J22	Sample 238	32.73		0		TRUE	J22	Sample 238			0
TRUE	J23	Sample 239	40		0	> - Late Cp call (last five cycles) has higher uncertainty	TRUE	J23	Sample 239			0
TRUE	J24	Sample 240	33.09		0		TRUE	J24	Sample 240			0
TRUE	K1	Sample 241	40		0	> - Late Cp call (last five cycles) has higher uncertainty	TRUE	K1	Sample 241	40		0	> - Late Cp call (last five cycles) has higher uncertainty
TRUE	K2	Sample 242	36.63		0		TRUE	K2	Sample 242	38.38		0
TRUE	K3	Sample 243	40		0	> - Late Cp call (last five cycles) has higher uncertainty	TRUE	K3	Sample 243	40		0	> - Late Cp call (last five cycles) has higher uncertainty
TRUE	K4	Sample 244	26.14		0		TRUE	K4	Sample 244	33.58		0
TRUE	K5	Sample 245	37.6		0		TRUE	K5	Sample 245	40		0	> - Late Cp call (last five cycles) has higher uncertainty
TRUE	K6	Sample 246	28.19		0		TRUE	K6	Sample 246	32.93		0
TRUE	K7	Sample 247	35.2		0		TRUE	K7	Sample 247	36.64		0
TRUE	K8	Sample 248	30.3		0		TRUE	K8	Sample 248	28.95		0
TRUE	K9	Sample 249	30.85		0		TRUE	K9	Sample 249	36.86		0
TRUE	K10	Sample 250	34.34		0		TRUE	K10	Sample 250	33.82		0
TRUE	K11	Sample 251			0		TRUE	K11	Sample 251			0
TRUE	K12	Sample 252	23.74		0		TRUE	K12	Sample 252	40		0	> - Late Cp call (last five cycles) has higher uncertainty
TRUE	K13	Sample 253			0		TRUE	K13	Sample 253	34.69		0
TRUE	K14	Sample 254	29.86		0		TRUE	K14	Sample 254	34.28		0
TRUE	K15	Sample 255	29.97		0		TRUE	K15	Sample 255	34.28		0
TRUE	K16	Sample 256	34.85		0		TRUE	K16	Sample 256			0
TRUE	K17	Sample 257	30.47		0		TRUE	K17	Sample 257	35.31		0
TRUE	K18	Sample 258	28.63		0		TRUE	K18	Sample 258	33.12		0
TRUE	K19	Sample 259	27.72		0		TRUE	K19	Sample 259			0
TRUE	K20	Sample 260	32.3		0		TRUE	K20	Sample 260	33.72		0
TRUE	K21	Sample 261	33.65		0		TRUE	K21	Sample 261	21.11		0
TRUE	K22	Sample 262	29.42		0		TRUE	K22	Sample 262	31.56		0
TRUE	K23	Sample 263	40		0	> - Late Cp call (last five cycles) has higher uncertainty	TRUE	K23	Sample 263	33.35		0
TRUE	K24	Sample 264	29.35		0		TRUE	K24	Sample 264	36.6		0
TRUE	L1	Sample 265	24.6		0		TRUE	L1	Sample 265	31.85		0
TRUE	L2	Sample 266	24.84		0		TRUE	L2	Sample 266	24.91		0
TRUE	L3	Sample 267	40		0	> - Late Cp call (last five cycles) has higher uncertainty	TRUE	L3	Sample 267	40		0	> - Late Cp call (last five cycles) has higher uncertainty
TRUE	L4	Sample 268	33.46		0		TRUE	L4	Sample 268	33.88		0
TRUE	L5	Sample 269	40		0	> - Late Cp call (last five cycles) has higher uncertainty	TRUE	L5	Sample 269	35.45		0
TRUE	L6	Sample 270	33.9		0		TRUE	L6	Sample 270	37.09		0
TRUE	L7	Sample 271	36.82		0		TRUE	L7	Sample 271	26.48		0
TRUE	L8	Sample 272	36.45		0		TRUE	L8	Sample 272	40		0	> - Late Cp call (last five cycles) has higher uncertainty
TRUE	L9	Sample 273	33.89		0		TRUE	L9	Sample 273	36.2		0
TRUE	L10	Sample 274	25.19		0		TRUE	L10	Sample 274	40		0	> - Late Cp call (last five cycles) has higher uncertainty
TRUE	L11	Sample 275	38.92		0		TRUE	L11	Sample 275	40		0	> - Late Cp call (last five cycles) has higher uncertainty
TRUE	L12	Sample 276	33.57		0		TRUE	L12	Sample 276	20.88		0
TRUE	L13	Sample 277	27.25		0		TRUE	L13	Sample 277	32.14		0
TRUE	L14	Sample 278	40		0	> - Late Cp call (last five cycles) has higher uncertainty	TRUE	L14	Sample 278	40		0	> - Late Cp call (last five cycles) has higher uncertainty
TRUE	L15	Sample 279	29.27		0		TRUE	L15	Sample 279	40		0	> - Late Cp call (last five cycles) has higher uncertainty
TRUE	L16	Sample 280	27.13		0		TRUE	L16	Sample 280	40		0	> - Late Cp call (last five cycles) has higher uncertainty
TRUE	L17	Sample 281	33.83		0		TRUE	L17	Sample 281	30.77		0
TRUE	L18	Sample 282	40		0	> - Late Cp call (last five cycles) has higher uncertainty	TRUE	L18	Sample 282	40		0	> - Late Cp call (last five cycles) has higher uncertainty
TRUE	L19	Sample 283	27.57		0		TRUE	L19	Sample 283	32.44		0
TRUE	L20	Sample 284			0		TRUE	L20	Sample 284	35.32		0
TRUE	L21	Sample 285			0		TRUE	L21	Sample 285			0
TRUE	L22	Sample 286	36.2		0		TRUE	L22	Sample 286			0
TRUE	L23	Sample 287	29.7		0		TRUE	L23	Sample 287			0
TRUE	L24	Sample 288	40		0	> - Late Cp call (last five cycles) has higher uncertainty	TRUE	L24	Sample 288			0
TRUE	M1	Sample 289	32.94		0		TRUE	M1	Sample 289	40		0	> - Late Cp call (last five cycles) has higher uncertainty
TRUE	M2	Sample 290	27.55		0		TRUE	M2	Sample 290	40		0	> - Late Cp call (last five cycles) has higher uncertainty
TRUE	M3	Sample 291	37.75		0		TRUE	M3	Sample 291	40		0	> - Late Cp call (last five cycles) has higher uncertainty
TRUE	M4	Sample 292	26.95		0		TRUE	M4	Sample 292	40		0	> - Late Cp call (last five cycles) has higher uncertainty
TRUE	M5	Sample 293	33.86		0		TRUE	M5	Sample 293			0
TRUE	M6	Sample 294	32.85		0		TRUE	M6	Sample 294	40		0	> - Late Cp call (last five cycles) has higher uncertainty
TRUE	M7	Sample 295	40		0	> - Late Cp call (last five cycles) has higher uncertainty	TRUE	M7	Sample 295	40		0	> - Late Cp call (last five cycles) has higher uncertainty
TRUE	M8	Sample 296	40		0	> - Late Cp call (last five cycles) has higher uncertainty	TRUE	M8	Sample 296	36.17		0
TRUE	M9	Sample 297	29.27		0		TRUE	M9	Sample 297	40		0	> - Late Cp call (last five cycles) has higher uncertainty
TRUE	M10	Sample 298	40		0	> - Late Cp call (last five cycles) has higher uncertainty	TRUE	M10	Sample 298	39.49		0
TRUE	M11	Sample 299	30.77		0		TRUE	M11	Sample 299			0
TRUE	M12	Sample 300	31.42		0		TRUE	M12	Sample 300	36.21		0
TRUE	M13	Sample 301			0		TRUE	M13	Sample 301			0
TRUE	M14	Sample 302	40		0	> - Late Cp call (last five cycles) has higher uncertainty	TRUE	M14	Sample 302	40		0	> - Late Cp call (last five cycles) has higher uncertainty
TRUE	M15	Sample 303	25.96		0		TRUE	M15	Sample 303	33.16		0
TRUE	M16	Sample 304	38.95		0		TRUE	M16	Sample 304	39.46		0
TRUE	M17	Sample 305	32.27		0		TRUE	M17	Sample 305	35.34		0
TRUE	M18	Sample 306	30.89		0		TRUE	M18	Sample 306			0
TRUE	M19	Sample 307	23.84		0		TRUE	M19	Sample 307	36.45		0
TRUE	M20	Sample 308	29.76		0		TRUE	M20	Sample 308	36.69		0
TRUE	M21	Sample 309			0		TRUE	M21	Sample 309	32.02		0
TRUE	M22	Sample 310	27.74		0		TRUE	M22	Sample 310	21.3		0
TRUE	M23	Sample 311	30.54		0		TRUE	M23	Sample 311	40		0	> - Late Cp call (last five cycles) has higher uncertainty
TRUE	M24	Sample 312	33.59		0		TRUE	M24	Sample 312	37.73		0
TRUE	N1	Sample 313	39.15		0		TRUE	N1	Sample 313	31.74		0
TRUE	N2	Sample 314	27.26		0		TRUE	N2	Sample 314	27.54		0
TRUE	N3	Sample 315	32.97		0		TRUE	N3	Sample 315			0
TRUE	N4	Sample 316	40		0	> - Late Cp call (last five cycles) has higher uncertainty	TRUE	N4	Sample 316			0
TRUE	N5	Sample 317	24.05		0		TRUE	N5	Sample 317	39.08		0
TRUE	N6	Sample 318	33.67		0		TRUE	N6	Sample 318	36.54		0
TRUE	N7	Sample 319	30.21		0		TRUE	N7	Sample 319	40		0	> - Late Cp call (last five cycles) has higher uncertainty
TRUE	N8	Sample 320	34.73		0		TRUE	N8	Sample 320			0
TRUE	N9	Sample 321	26.7		0		TRUE	N9	Sample 321	33.58		0
TRUE	N10	Sample 322	32.87		0		TRUE	N10	Sample 322			0
TRUE	N11	Sample 323	28.76		0		TRUE	N11	Sample 323	34.05		0
TRUE	N12	Sample 324	37.08		0		TRUE	N12	Sample 324	35.42		0
TRUE	N13	Sample 325	29.96		0		TRUE	N13	Sample 325	40		0	> - Late Cp call (last five cycles) has higher uncertainty
TRUE	N14	Sample 326	32.3		0		TRUE	N14	Sample 326			0
TRUE	N15	Sample 327	32.31		0		TRUE	N15	Sample 327	35.51		0
TRUE	N16	Sample 328	36.98		0		TRUE	N16	Sample 328	33.11		0
TRUE	N17	Sample 329	27.31		0		TRUE	N17	Sample 329	40		0	> - Late Cp call (last five cycles) has higher uncertainty
TRUE	N18	Sample 330	32.88		0		TRUE	N18	Sample 330			0
TRUE	N19	Sample 331	35.57		0		TRUE	N19	Sample 331	33.28		0
TRUE	N20	Sample 332	34.04		0		TRUE	N20	Sample 332			0
TRUE	N21	Sample 333	37.28		0		TRUE	N21	Sample 333			0
TRUE	N22	Sample 334	40		0	> - Late Cp call (last five cycles) has higher uncertainty	TRUE	N22	Sample 334			0
TRUE	N23	Sample 335	40		0	> - Late Cp call (last five cycles) has higher uncertainty	TRUE	N23	Sample 335			0
TRUE	N24	Sample 336	40		0	> - Late Cp call (last five cycles) has higher uncertainty	TRUE	N24	Sample 336			0
TRUE	O1	Sample 337	28.81		0		TRUE	O1	Sample 337	35.46		0
TRUE	O2	Sample 338	27.34		0		TRUE	O2	Sample 338			0
TRUE	O3	Sample 339	40		0	> - Late Cp call (last five cycles) has higher uncertainty	TRUE	O3	Sample 339	35.02		0
TRUE	O4	Sample 340	26.43		0		TRUE	O4	Sample 340	40		0	> - Late Cp call (last five cycles) has higher uncertainty
TRUE	O5	Sample 341	29.1		0		TRUE	O5	Sample 341	40		0	> - Late Cp call (last five cycles) has higher uncertainty
TRUE	O6	Sample 342	34.23		0		TRUE	O6	Sample 342	34.29		0
TRUE	O7	Sample 343	30.34		0		TRUE	O7	Sample 343	30.66		0
TRUE	O8	Sample 344	30.93		0		TRUE	O8	Sample 344			0
TRUE	O9	Sample 345	34.72		0		TRUE	O9	Sample 345	37.76		0
TRUE	O10	Sample 346	32.81		0		TRUE	O10	Sample 346	40		0	> - Late Cp call (last five cycles) has higher uncertainty
TRUE	O11	Sample 347	40		0	> - Late Cp call (last five cycles) has higher uncertainty	TRUE	O11	Sample 347	40		0	> - Late Cp call (last five cycles) has higher uncertainty
TRUE	O12	Sample 348	30.51		0		TRUE	O12	Sample 348			0
TRUE	O13	Sample 349	26.95		0		TRUE	O13	Sample 349			0
TRUE	O14	Sample 350	36.6		0		TRUE	O14	Sample 350	36.85		0
TRUE	O15	Sample 351	33.84		0		TRUE	O15	Sample 351	33.69		0
TRUE	O16	Sample 352	40		0	> - Late Cp call (last five cycles) has higher uncertainty	TRUE	O16	Sample 352	40		0	> - Late Cp call (last five cycles) has higher uncertainty
TRUE	O17	Sample 353	36.68		0		TRUE	O17	Sample 353	33.8		0
TRUE	O18	Sample 354	40		0	> - Late Cp call (last five cycles) has higher uncertainty	TRUE	O18	Sample 354	31.47		0
TRUE	O19	Sample 355	40		0	> - Late Cp call (last five cycles) has higher uncertainty	TRUE	O19	Sample 355	40		0	> - Late Cp call (last five cycles) has higher uncertainty
TRUE	O20	Sample 356	33.9		0		TRUE	O20	Sample 356	37.82		0
TRUE	O21	Sample 357	33.98		0		TRUE	O21	Sample 357	40		0	> - Late Cp call (last five cycles) has higher uncertainty
TRUE	O22	Sample 358	32.95		0		TRUE	O22	Sample 358	27.53		0
TRUE	O23	Sample 359	34.26		0		TRUE	O23	Sample 359			0
TRUE	O24	Sample 360	32.65		0		TRUE	O24	Sample 360	36.79		0
TRUE	P1	Sample 361	36.74		0		TRUE	P1	Sample 361	33.78		0
TRUE	P2	Sample 362			0		TRUE	P2	Sample 362	25.67		0
TRUE	P3	Sample 363	32.7		0		TRUE	P3	Sample 363	32.16		0
TRUE	P4	Sample 364	28.73		0		TRUE	P4	Sample 364	25.83		0
TRUE	P5	Sample 365	34.34		0		TRUE	P5	Sample 365	33.66		0
TRUE	P6	Sample 366	29.18		0		TRUE	P6	Sample 366	33.99		0
TRUE	P7	Sample 367	28.13		0		TRUE	P7	Sample 367	40		0	> - Late Cp call (last five cycles) has higher uncertainty
TRUE	P8	Sample 368	33.73		0		TRUE	P8	Sample 368	34.48		0
TRUE	P9	Sample 369	40		0	> - Late Cp call (last five cycles) has higher uncertainty	TRUE	P9	Sample 369	30.27		0
TRUE	P10	Sample 370			0		TRUE	P10	Sample 370			0
TRUE	P11	Sample 371	40		0	> - Late Cp call (last five cycles) has higher uncertainty	TRUE	P11	Sample 371	30.99		0
TRUE	P12	Sample 372	38.21		0		TRUE	P12	Sample 372	34.62		0
TRUE	P13	Sample 373	27.14		0		TRUE	P13	Sample 373	33.24		0
TRUE	P14	Sample 374	30.73		0		TRUE	P14	Sample 374	40		0	> - Late Cp call (last five cycles) has higher uncertainty
TRUE	P15	Sample 375	32.71		0		TRUE	P15	Sample 375	36.81		0
TRUE	P16	Sample 376	36.39		0		TRUE	P16	Sample 376	40		0	> - Late Cp call (last five cycles) has higher uncertainty
TRUE	P17	Sample 377	31.82		0		TRUE	P17	Sample 377	37.97		0
TRUE	P18	Sample 378	33.83		0		TRUE	P18	Sample 378	36.54		0
TRUE	P19	Sample 379	27.2		0		TRUE	P19	Sample 379	36.16		0
TRUE	P20	Sample 380	27.63		0		TRUE	P20	Sample 380	36		0
TRUE	P21	Sample 381	30.51		0		TRUE	P21	Sample 381			0
TRUE	P22	Sample 382	25.63		0		TRUE	P22	Sample 382			0
TRUE	P23	Sample 383	40		0	> - Late Cp call (last five cycles) has higher uncertainty	TRUE	P23	Sample 383			0
TRUE	P24	Sample 384			0		TRUE	P24	Sample 384			0

## Sheet: sample 10M
M10
Include	Pos	Name	Cp	Concentration	Standard	Status	Include	Pos	Name	Cp	Concentration	Standard	Status
TRUE	A1	Sample 1	35.02		0		TRUE	A1	Sample 1	37.86		0
TRUE	A2	Sample 2	40		0	> - Late Cp call (last five cycles) has higher uncertainty	TRUE	A2	Sample 2	40		0	> - Late Cp call (last five cycles) has higher uncertainty
TRUE	A3	Sample 3	36.41		0		TRUE	A3	Sample 3	34.78		0
TRUE	A4	Sample 4	31.55		0		TRUE	A4	Sample 4	37.79		0
TRUE	A5	Sample 5	36.92		0		TRUE	A5	Sample 5			0
TRUE	A6	Sample 6	23.86		0		TRUE	A6	Sample 6	35.54		0
TRUE	A7	Sample 7	36.77		0		TRUE	A7	Sample 7	39.24		0
TRUE	A8	Sample 8	40		0	> - Late Cp call (last five cycles) has higher uncertainty	TRUE	A8	Sample 8	35.48		0
TRUE	A9	Sample 9			0		TRUE	A9	Sample 9	40		0	> - Late Cp call (last five cycles) has higher uncertainty
TRUE	A10	Sample 10	32.48		0		TRUE	A10	Sample 10	33.77		0
TRUE	A11	Sample 11	32.29		0		TRUE	A11	Sample 11	34.12		0
TRUE	A12	Sample 12	37.68		0		TRUE	A12	Sample 12			0
TRUE	A13	Sample 13	29.29		0		TRUE	A13	Sample 13			0
TRUE	A14	Sample 14	40		0	> - Late Cp call (last five cycles) has higher uncertainty	TRUE	A14	Sample 14			0
TRUE	A15	Sample 15	36.41		0		TRUE	A15	Sample 15	35.57		0
TRUE	A16	Sample 16	40		0	> - Late Cp call (last five cycles) has higher uncertainty	TRUE	A16	Sample 16			0
TRUE	A17	Sample 17	39.14		0		TRUE	A17	Sample 17	31.54		0
TRUE	A18	Sample 18	28.76		0		TRUE	A18	Sample 18	40		0	> - Late Cp call (last five cycles) has higher uncertainty
TRUE	A19	Sample 19	28.93		0		TRUE	A19	Sample 19	37.33		0
TRUE	A20	Sample 20	32.82		0		TRUE	A20	Sample 20	37.25		0
TRUE	A21	Sample 21	24.94		0		TRUE	A21	Sample 21	32.14		0
TRUE	A22	Sample 22	32.98		0		TRUE	A22	Sample 22	36.02		0
TRUE	A23	Sample 23	34.95		0		TRUE	A23	Sample 23	37.8		0
TRUE	A24	Sample 24	36.8		0		TRUE	A24	Sample 24	35.26		0
TRUE	B1	Sample 25	34.87		0		TRUE	B1	Sample 25	40		0	> - Late Cp call (last five cycles) has higher uncertainty
TRUE	B2	Sample 26	15.89		0		TRUE	B2	Sample 26			0
TRUE	B3	Sample 27	40		0	> - Late Cp call (last five cycles) has higher uncertainty	TRUE	B3	Sample 27	37.23		0
TRUE	B4	Sample 28	33.75		0		TRUE	B4	Sample 28	36.01		0
TRUE	B5	Sample 29	35.9		0		TRUE	B5	Sample 29	29.91		0
TRUE	B6	Sample 30	26.32		0		TRUE	B6	Sample 30	40		0	> - Late Cp call (last five cycles) has higher uncertainty
TRUE	B7	Sample 31	37.25		0		TRUE	B7	Sample 31	36.03		0
TRUE	B8	Sample 32	30.83		0		TRUE	B8	Sample 32	31.87		0
TRUE	B9	Sample 33	35.56		0		TRUE	B9	Sample 33	30.87		0
TRUE	B10	Sample 34	37.45		0		TRUE	B10	Sample 34	37.61		0
TRUE	B11	Sample 35	36.62		0		TRUE	B11	Sample 35	35.7		0
TRUE	B12	Sample 36	29.64		0		TRUE	B12	Sample 36	40		0	> - Late Cp call (last five cycles) has higher uncertainty
TRUE	B13	Sample 37	34.65		0		TRUE	B13	Sample 37	40		0	> - Late Cp call (last five cycles) has higher uncertainty
TRUE	B14	Sample 38	36		0		TRUE	B14	Sample 38			0
TRUE	B15	Sample 39	29.52		0		TRUE	B15	Sample 39	33.01		0
TRUE	B16	Sample 40	35.71		0		TRUE	B16	Sample 40	39.39		0
TRUE	B17	Sample 41	33.48		0		TRUE	B17	Sample 41	34.72		0
TRUE	B18	Sample 42			0		TRUE	B18	Sample 42	32.61		0
TRUE	B19	Sample 43	28.23		0		TRUE	B19	Sample 43	36.56		0
TRUE	B20	Sample 44	33.34		0		TRUE	B20	Sample 44	39.29		0
TRUE	B21	Sample 45	29.93		0		TRUE	B21	Sample 45	37.74		0
TRUE	B22	Sample 46	27.56		0		TRUE	B22	Sample 46	32.75		0
TRUE	B23	Sample 47	21.06		0		TRUE	B23	Sample 47	37.77		0
TRUE	B24	Sample 48	30.87		0		TRUE	B24	Sample 48			0
TRUE	C1	Sample 49	30.05		0		TRUE	C1	Sample 49	29.48		0
TRUE	C2	Sample 50	25.09		0		TRUE	C2	Sample 50	40		0	> - Late Cp call (last five cycles) has higher uncertainty
TRUE	C3	Sample 51	35.94		0		TRUE	C3	Sample 51	34.67		0
TRUE	C4	Sample 52	23.58		0		TRUE	C4	Sample 52	40		0	> - Late Cp call (last five cycles) has higher uncertainty
TRUE	C5	Sample 53	30.03		0		TRUE	C5	Sample 53	35.25		0
TRUE	C6	Sample 54	28.98		0		TRUE	C6	Sample 54	37.63		0
TRUE	C7	Sample 55	40		0	> - Late Cp call (last five cycles) has higher uncertainty	TRUE	C7	Sample 55	37.41		0
TRUE	C8	Sample 56	26.5		0		TRUE	C8	Sample 56	35.72		0
TRUE	C9	Sample 57	34.56		0		TRUE	C9	Sample 57			0
TRUE	C10	Sample 58	24.5		0		TRUE	C10	Sample 58	35.51		0
TRUE	C11	Sample 59	35.53		0		TRUE	C11	Sample 59	40		0	> - Late Cp call (last five cycles) has higher uncertainty
TRUE	C12	Sample 60	30.07		0		TRUE	C12	Sample 60	38.77		0
TRUE	C13	Sample 61	31.81		0		TRUE	C13	Sample 61	29.73		0
TRUE	C14	Sample 62	36.75		0		TRUE	C14	Sample 62	33.26		0
TRUE	C15	Sample 63	29.61		0		TRUE	C15	Sample 63	36.06		0
TRUE	C16	Sample 64	34.07		0		TRUE	C16	Sample 64	36.5		0
TRUE	C17	Sample 65	26.98		0		TRUE	C17	Sample 65			0
TRUE	C18	Sample 66	29.14		0		TRUE	C18	Sample 66			0
TRUE	C19	Sample 67	34.52		0		TRUE	C19	Sample 67	35.52		0
TRUE	C20	Sample 68	25.54		0		TRUE	C20	Sample 68	40		0	> - Late Cp call (last five cycles) has higher uncertainty
TRUE	C21	Sample 69	28.96		0		TRUE	C21	Sample 69	40		0	> - Late Cp call (last five cycles) has higher uncertainty
TRUE	C22	Sample 70	21.3		0		TRUE	C22	Sample 70	35.9		0
TRUE	C23	Sample 71	37.1		0		TRUE	C23	Sample 71			0
TRUE	C24	Sample 72	30.46		0		TRUE	C24	Sample 72			0
TRUE	D1	Sample 73	40		0	> - Late Cp call (last five cycles) has higher uncertainty	TRUE	D1	Sample 73	35.27		0
TRUE	D2	Sample 74	24.07		0		TRUE	D2	Sample 74	15.93		0
TRUE	D3	Sample 75	34.43		0		TRUE	D3	Sample 75	40		0	> - Late Cp call (last five cycles) has higher uncertainty
TRUE	D4	Sample 76	32.69		0		TRUE	D4	Sample 76			0
TRUE	D5	Sample 77	26.79		0		TRUE	D5	Sample 77	39.18		0
TRUE	D6	Sample 78	30.16		0		TRUE	D6	Sample 78	40		0	> - Late Cp call (last five cycles) has higher uncertainty
TRUE	D7	Sample 79	36.74		0		TRUE	D7	Sample 79	35.89		0
TRUE	D8	Sample 80	35.32		0		TRUE	D8	Sample 80	37.28		0
TRUE	D9	Sample 81	28.02		0		TRUE	D9	Sample 81	31.56		0
TRUE	D10	Sample 82	34.11		0		TRUE	D10	Sample 82	34.73		0
TRUE	D11	Sample 83	29.78		0		TRUE	D11	Sample 83	32.68		0
TRUE	D12	Sample 84	34.8		0		TRUE	D12	Sample 84	35.7		0
TRUE	D13	Sample 85	32.01		0		TRUE	D13	Sample 85	33.94		0
TRUE	D14	Sample 86	35.04		0		TRUE	D14	Sample 86	37.2		0
TRUE	D15	Sample 87	36.44		0		TRUE	D15	Sample 87	36.47		0
TRUE	D16	Sample 88	40		0	> - Late Cp call (last five cycles) has higher uncertainty	TRUE	D16	Sample 88	35.71		0
TRUE	D17	Sample 89			0		TRUE	D17	Sample 89	40		0	> - Late Cp call (last five cycles) has higher uncertainty
TRUE	D18	Sample 90	27.31		0		TRUE	D18	Sample 90			0
TRUE	D19	Sample 91	34.5		0		TRUE	D19	Sample 91	32.64		0
TRUE	D20	Sample 92	24.23		0		TRUE	D20	Sample 92	34.89		0
TRUE	D21	Sample 93	27.47		0		TRUE	D21	Sample 93	33.65		0
TRUE	D22	Sample 94	35.46		0		TRUE	D22	Sample 94			0
TRUE	D23	Sample 95	25.23		0		TRUE	D23	Sample 95	35.6		0
TRUE	D24	Sample 96			0		TRUE	D24	Sample 96			0
TRUE	E1	Sample 97	30.96		0		TRUE	E1	Sample 97	40		0	> - Late Cp call (last five cycles) has higher uncertainty
TRUE	E2	Sample 98	33.54		0		TRUE	E2	Sample 98	37.41		0
TRUE	E3	Sample 99	25.8		0		TRUE	E3	Sample 99	40		0	> - Late Cp call (last five cycles) has higher uncertainty
TRUE	E4	Sample 100	31.18		0		TRUE	E4	Sample 100			0
TRUE	E5	Sample 101	33		0		TRUE	E5	Sample 101	40		0	> - Late Cp call (last five cycles) has higher uncertainty
TRUE	E6	Sample 102	40		0	> - Late Cp call (last five cycles) has higher uncertainty	TRUE	E6	Sample 102	40		0	> - Late Cp call (last five cycles) has higher uncertainty
TRUE	E7	Sample 103	27.84		0		TRUE	E7	Sample 103	36.76		0
TRUE	E8	Sample 104	25.63		0		TRUE	E8	Sample 104	34.91		0
TRUE	E9	Sample 105	38.63		0		TRUE	E9	Sample 105	40		0	> - Late Cp call (last five cycles) has higher uncertainty
TRUE	E10	Sample 106	35.24		0		TRUE	E10	Sample 106	40		0	> - Late Cp call (last five cycles) has higher uncertainty
TRUE	E11	Sample 107			0		TRUE	E11	Sample 107	40		0	> - Late Cp call (last five cycles) has higher uncertainty
TRUE	E12	Sample 108	37.85		0		TRUE	E12	Sample 108	40		0	> - Late Cp call (last five cycles) has higher uncertainty
TRUE	E13	Sample 109	30.92		0		TRUE	E13	Sample 109	32.34		0
TRUE	E14	Sample 110	36.96		0		TRUE	E14	Sample 110	40		0	> - Late Cp call (last five cycles) has higher uncertainty
TRUE	E15	Sample 111	37.78		0		TRUE	E15	Sample 111	32.89		0
TRUE	E16	Sample 112	31.44		0		TRUE	E16	Sample 112	33.07		0
TRUE	E17	Sample 113	25.25		0		TRUE	E17	Sample 113	33.7		0
TRUE	E18	Sample 114	40		0	> - Late Cp call (last five cycles) has higher uncertainty	TRUE	E18	Sample 114			0
TRUE	E19	Sample 115			0		TRUE	E19	Sample 115	40		0	> - Late Cp call (last five cycles) has higher uncertainty
TRUE	E20	Sample 116	40		0	> - Late Cp call (last five cycles) has higher uncertainty	TRUE	E20	Sample 116			0
TRUE	E21	Sample 117	21.3		0		TRUE	E21	Sample 117	31.32		0
TRUE	E22	Sample 118	40		0	> - Late Cp call (last five cycles) has higher uncertainty	TRUE	E22	Sample 118	36.16		0
TRUE	E23	Sample 119	35.6		0		TRUE	E23	Sample 119	38.35		0
TRUE	E24	Sample 120	29.74		0		TRUE	E24	Sample 120	35.5		0
TRUE	F1	Sample 121	34.7		0		TRUE	F1	Sample 121			0
TRUE	F2	Sample 122	29.8		0		TRUE	F2	Sample 122	29.93		0
TRUE	F3	Sample 123	31.44		0		TRUE	F3	Sample 123	37.94		0
TRUE	F4	Sample 124	28.79		0		TRUE	F4	Sample 124	40		0	> - Late Cp call (last five cycles) has higher uncertainty
TRUE	F5	Sample 125	40		0	> - Late Cp call (last five cycles) has higher uncertainty	TRUE	F5	Sample 125	32.62		0
TRUE	F6	Sample 126	28.2		0		TRUE	F6	Sample 126			0
TRUE	F7	Sample 127	33.59		0		TRUE	F7	Sample 127	40		0	> - Late Cp call (last five cycles) has higher uncertainty
TRUE	F8	Sample 128	40		0	> - Late Cp call (last five cycles) has higher uncertainty	TRUE	F8	Sample 128	36.83		0
TRUE	F9	Sample 129	29.94		0		TRUE	F9	Sample 129	39.17		0
TRUE	F10	Sample 130	34.6		0		TRUE	F10	Sample 130	35.21		0
TRUE	F11	Sample 131	25.45		0		TRUE	F11	Sample 131	33.08		0
TRUE	F12	Sample 132	27.98		0		TRUE	F12	Sample 132			0
TRUE	F13	Sample 133	36.7		0		TRUE	F13	Sample 133	40		0	> - Late Cp call (last five cycles) has higher uncertainty
TRUE	F14	Sample 134	37.78		0		TRUE	F14	Sample 134	38.39		0
TRUE	F15	Sample 135	31.64		0		TRUE	F15	Sample 135	31.6		0
TRUE	F16	Sample 136	32.94		0		TRUE	F16	Sample 136	37.6		0
TRUE	F17	Sample 137	29.12		0		TRUE	F17	Sample 137	35.86		0
TRUE	F18	Sample 138	32.74		0		TRUE	F18	Sample 138	36.82		0
TRUE	F19	Sample 139	36.74		0		TRUE	F19	Sample 139	36.58		0
TRUE	F20	Sample 140	30.33		0		TRUE	F20	Sample 140	36.53		0
TRUE	F21	Sample 141	30.05		0		TRUE	F21	Sample 141	40		0	> - Late Cp call (last five cycles) has higher uncertainty
TRUE	F22	Sample 142	36.82		0		TRUE	F22	Sample 142			0
TRUE	F23	Sample 143	28.25		0		TRUE	F23	Sample 143	33.48		0
TRUE	F24	Sample 144	38.54		0		TRUE	F24	Sample 144			0
TRUE	G1	Sample 145	36.76		0		TRUE	G1	Sample 145	37.73		0
TRUE	G2	Sample 146	24.97		0		TRUE	G2	Sample 146	34.18		0
TRUE	G3	Sample 147	32.72		0		TRUE	G3	Sample 147	35.05		0
TRUE	G4	Sample 148	27.47		0		TRUE	G4	Sample 148	35.44		0
TRUE	G5	Sample 149	31.87		0		TRUE	G5	Sample 149	35.53		0
TRUE	G6	Sample 150	29.33		0		TRUE	G6	Sample 150	31.9		0
TRUE	G7	Sample 151	35.54		0		TRUE	G7	Sample 151	40		0	> - Late Cp call (last five cycles) has higher uncertainty
TRUE	G8	Sample 152	26.11		0		TRUE	G8	Sample 152	34.81		0
TRUE	G9	Sample 153	32.02		0		TRUE	G9	Sample 153	40		0	> - Late Cp call (last five cycles) has higher uncertainty
TRUE	G10	Sample 154	30.71		0		TRUE	G10	Sample 154	30.76		0
TRUE	G11	Sample 155	40		0	> - Late Cp call (last five cycles) has higher uncertainty	TRUE	G11	Sample 155	34.34		0
TRUE	G12	Sample 156	40		0	> - Late Cp call (last five cycles) has higher uncertainty	TRUE	G12	Sample 156	35.5		0
TRUE	G13	Sample 157	36.04		0		TRUE	G13	Sample 157			0
TRUE	G14	Sample 158	28.79		0		TRUE	G14	Sample 158	34.82		0
TRUE	G15	Sample 159	26.49		0		TRUE	G15	Sample 159	34.29		0
TRUE	G16	Sample 160	30.79		0		TRUE	G16	Sample 160	34.5		0
TRUE	G17	Sample 161	26.9		0		TRUE	G17	Sample 161	40		0	> - Late Cp call (last five cycles) has higher uncertainty
TRUE	G18	Sample 162	40		0	> - Late Cp call (last five cycles) has higher uncertainty	TRUE	G18	Sample 162	33.67		0
TRUE	G19	Sample 163	35.9		0		TRUE	G19	Sample 163	37.09		0
TRUE	G20	Sample 164	30.7		0		TRUE	G20	Sample 164	32.85		0
TRUE	G21	Sample 165	40		0	> - Late Cp call (last five cycles) has higher uncertainty	TRUE	G21	Sample 165	40		0	> - Late Cp call (last five cycles) has higher uncertainty
TRUE	G22	Sample 166	29.04		0		TRUE	G22	Sample 166	36.61		0
TRUE	G23	Sample 167	38.48		0		TRUE	G23	Sample 167	37.62		0
TRUE	G24	Sample 168	38.03		0		TRUE	G24	Sample 168	37.42		0
TRUE	H1	Sample 169			0		TRUE	H1	Sample 169	40		0	> - Late Cp call (last five cycles) has higher uncertainty
TRUE	H2	Sample 170	26.26		0		TRUE	H2	Sample 170	26.17		0
TRUE	H3	Sample 171	34.88		0		TRUE	H3	Sample 171	34.13		0
TRUE	H4	Sample 172	40		0	> - Late Cp call (last five cycles) has higher uncertainty	TRUE	H4	Sample 172	37.91		0
TRUE	H5	Sample 173	38.03		0		TRUE	H5	Sample 173	38.6		0
TRUE	H6	Sample 174	40		0	> - Late Cp call (last five cycles) has higher uncertainty	TRUE	H6	Sample 174	34.93		0
TRUE	H7	Sample 175	40		0	> - Late Cp call (last five cycles) has higher uncertainty	TRUE	H7	Sample 175			0
TRUE	H8	Sample 176			0		TRUE	H8	Sample 176	37.22		0
TRUE	H9	Sample 177	27.74		0		TRUE	H9	Sample 177	40		0	> - Late Cp call (last five cycles) has higher uncertainty
TRUE	H10	Sample 178	35.25		0		TRUE	H10	Sample 178			0
TRUE	H11	Sample 179	27.48		0		TRUE	H11	Sample 179	40		0	> - Late Cp call (last five cycles) has higher uncertainty
TRUE	H12	Sample 180	33.5		0		TRUE	H12	Sample 180			0
TRUE	H13	Sample 181			0		TRUE	H13	Sample 181	31.91		0
TRUE	H14	Sample 182	29.73		0		TRUE	H14	Sample 182	34.94		0
TRUE	H15	Sample 183	40		0	> - Late Cp call (last five cycles) has higher uncertainty	TRUE	H15	Sample 183	40		0	> - Late Cp call (last five cycles) has higher uncertainty
TRUE	H16	Sample 184	37.2		0		TRUE	H16	Sample 184	40		0	> - Late Cp call (last five cycles) has higher uncertainty
TRUE	H17	Sample 185	25.12		0		TRUE	H17	Sample 185	34.67		0
TRUE	H18	Sample 186	31.95		0		TRUE	H18	Sample 186	32.89		0
TRUE	H19	Sample 187	36.48		0		TRUE	H19	Sample 187	40		0	> - Late Cp call (last five cycles) has higher uncertainty
TRUE	H20	Sample 188	30.75		0		TRUE	H20	Sample 188	29.23		0
TRUE	H21	Sample 189	27.16		0		TRUE	H21	Sample 189	30.65		0
TRUE	H22	Sample 190	28.91		0		TRUE	H22	Sample 190			0
TRUE	H23	Sample 191	30.97		0		TRUE	H23	Sample 191	33.9		0
TRUE	H24	Sample 192	33.55		0		TRUE	H24	Sample 192			0
TRUE	I1	Sample 193	26.19		0		TRUE	I1	Sample 193	40		0	> - Late Cp call (last five cycles) has higher uncertainty
TRUE	I2	Sample 194	36.71		0		TRUE	I2	Sample 194	40		0	> - Late Cp call (last five cycles) has higher uncertainty
TRUE	I3	Sample 195	18.95		0		TRUE	I3	Sample 195	38.26		0
TRUE	I4	Sample 196	26.12		0		TRUE	I4	Sample 196			0
TRUE	I5	Sample 197	40		0	> - Late Cp call (last five cycles) has higher uncertainty	TRUE	I5	Sample 197	29.7		0
TRUE	I6	Sample 198	37.94		0		TRUE	I6	Sample 198	38.49		0
TRUE	I7	Sample 199	26.43		0		TRUE	I7	Sample 199	40		0	> - Late Cp call (last five cycles) has higher uncertainty
TRUE	I8	Sample 200	31.07		0		TRUE	I8	Sample 200	40		0	> - Late Cp call (last five cycles) has higher uncertainty
TRUE	I9	Sample 201	34.3		0		TRUE	I9	Sample 201	40		0	> - Late Cp call (last five cycles) has higher uncertainty
TRUE	I10	Sample 202	22.94		0		TRUE	I10	Sample 202	40		0	> - Late Cp call (last five cycles) has higher uncertainty
TRUE	I11	Sample 203	34.98		0		TRUE	I11	Sample 203	32.46		0
TRUE	I12	Sample 204	27.13		0		TRUE	I12	Sample 204	40		0	> - Late Cp call (last five cycles) has higher uncertainty
TRUE	I13	Sample 205	29.3		0		TRUE	I13	Sample 205	29.49		0
TRUE	I14	Sample 206	31.53		0		TRUE	I14	Sample 206	34.85		0
TRUE	I15	Sample 207	29.86		0		TRUE	I15	Sample 207	37.6		0
TRUE	I16	Sample 208	34.84		0		TRUE	I16	Sample 208			0
TRUE	I17	Sample 209	40		0	> - Late Cp call (last five cycles) has higher uncertainty	TRUE	I17	Sample 209	34.54		0
TRUE	I18	Sample 210	31.93		0		TRUE	I18	Sample 210	37.28		0
TRUE	I19	Sample 211	40		0	> - Late Cp call (last five cycles) has higher uncertainty	TRUE	I19	Sample 211	35.92		0
TRUE	I20	Sample 212			0		TRUE	I20	Sample 212	35.62		0
TRUE	I21	Sample 213	28.59		0		TRUE	I21	Sample 213	31.61		0
TRUE	I22	Sample 214			0		TRUE	I22	Sample 214	34.95		0
TRUE	I23	Sample 215	32.88		0		TRUE	I23	Sample 215	40		0	> - Late Cp call (last five cycles) has higher uncertainty
TRUE	I24	Sample 216	35.02		0		TRUE	I24	Sample 216	35.75		0
TRUE	J1	Sample 217	26.62		0		TRUE	J1	Sample 217	40		0	> - Late Cp call (last five cycles) has higher uncertainty
TRUE	J2	Sample 218	28.05		0		TRUE	J2	Sample 218	28.01		0
TRUE	J3	Sample 219			0		TRUE	J3	Sample 219	29.94		0
TRUE	J4	Sample 220	37.19		0		TRUE	J4	Sample 220	40		0	> - Late Cp call (last five cycles) has higher uncertainty
TRUE	J5	Sample 221	27.05		0		TRUE	J5	Sample 221	33.51		0
TRUE	J6	Sample 222	31.62		0		TRUE	J6	Sample 222			0
TRUE	J7	Sample 223	35.55		0		TRUE	J7	Sample 223	32.53		0
TRUE	J8	Sample 224			0		TRUE	J8	Sample 224	38.55		0
TRUE	J9	Sample 225	27.19		0		TRUE	J9	Sample 225			0
TRUE	J10	Sample 226	33.04		0		TRUE	J10	Sample 226	40		0	> - Late Cp call (last five cycles) has higher uncertainty
TRUE	J11	Sample 227	30.92		0		TRUE	J11	Sample 227	36.92		0
TRUE	J12	Sample 228	22.68		0		TRUE	J12	Sample 228	35.57		0
TRUE	J13	Sample 229	30.71		0		TRUE	J13	Sample 229	38.3		0
TRUE	J14	Sample 230	31.01		0		TRUE	J14	Sample 230	28.03		0
TRUE	J15	Sample 231	36.96		0		TRUE	J15	Sample 231	40		0	> - Late Cp call (last five cycles) has higher uncertainty
TRUE	J16	Sample 232	38.11		0		TRUE	J16	Sample 232	39.37		0
TRUE	J17	Sample 233	30.78		0		TRUE	J17	Sample 233	34.75		0
TRUE	J18	Sample 234	26.8		0		TRUE	J18	Sample 234	40		0	> - Late Cp call (last five cycles) has higher uncertainty
TRUE	J19	Sample 235	36.66		0		TRUE	J19	Sample 235	40		0	> - Late Cp call (last five cycles) has higher uncertainty
TRUE	J20	Sample 236	26.43		0		TRUE	J20	Sample 236	40		0	> - Late Cp call (last five cycles) has higher uncertainty
TRUE	J21	Sample 237	40		0	> - Late Cp call (last five cycles) has higher uncertainty	TRUE	J21	Sample 237	31.75		0
TRUE	J22	Sample 238	30.09		0		TRUE	J22	Sample 238			0
TRUE	J23	Sample 239	36.26		0		TRUE	J23	Sample 239	35.46		0
TRUE	J24	Sample 240	33.77		0		TRUE	J24	Sample 240			0
TRUE	K1	Sample 241	38.18		0		TRUE	K1	Sample 241	38.92		0
TRUE	K2	Sample 242	35.88		0		TRUE	K2	Sample 242	40		0	> - Late Cp call (last five cycles) has higher uncertainty
TRUE	K3	Sample 243	37.36		0		TRUE	K3	Sample 243	36.76		0
TRUE	K4	Sample 244	29.31		0		TRUE	K4	Sample 244	35.86		0
TRUE	K5	Sample 245	35.43		0		TRUE	K5	Sample 245	38.21		0
TRUE	K6	Sample 246	31.9		0		TRUE	K6	Sample 246	31.05		0
TRUE	K7	Sample 247	40		0	> - Late Cp call (last five cycles) has higher uncertainty	TRUE	K7	Sample 247	37.08		0
TRUE	K8	Sample 248	31.11		0		TRUE	K8	Sample 248	28.57		0
TRUE	K9	Sample 249	32.62		0		TRUE	K9	Sample 249	37.04		0
TRUE	K10	Sample 250	34.98		0		TRUE	K10	Sample 250	33.42		0
TRUE	K11	Sample 251			0		TRUE	K11	Sample 251			0
TRUE	K12	Sample 252	27.83		0		TRUE	K12	Sample 252	40		0	> - Late Cp call (last five cycles) has higher uncertainty
TRUE	K13	Sample 253			0		TRUE	K13	Sample 253	36.22		0
TRUE	K14	Sample 254	30.57		0		TRUE	K14	Sample 254	38.08		0
TRUE	K15	Sample 255	30.43		0		TRUE	K15	Sample 255	34.73		0
TRUE	K16	Sample 256	34.67		0		TRUE	K16	Sample 256	40		0	> - Late Cp call (last five cycles) has higher uncertainty
TRUE	K17	Sample 257	31.75		0		TRUE	K17	Sample 257	33.19		0
TRUE	K18	Sample 258	28.65		0		TRUE	K18	Sample 258	32.51		0
TRUE	K19	Sample 259	31.99		0		TRUE	K19	Sample 259	40		0	> - Late Cp call (last five cycles) has higher uncertainty
TRUE	K20	Sample 260	32.99		0		TRUE	K20	Sample 260	35.11		0
TRUE	K21	Sample 261	33.76		0		TRUE	K21	Sample 261	21.31		0
TRUE	K22	Sample 262	31.94		0		TRUE	K22	Sample 262	32.16		0
TRUE	K23	Sample 263	37.4		0		TRUE	K23	Sample 263	33.57		0
TRUE	K24	Sample 264	29.57		0		TRUE	K24	Sample 264	37.27		0
TRUE	L1	Sample 265	23.1		0		TRUE	L1	Sample 265	31.51		0
TRUE	L2	Sample 266	24.01		0		TRUE	L2	Sample 266	24.03		0
TRUE	L3	Sample 267	40		0	> - Late Cp call (last five cycles) has higher uncertainty	TRUE	L3	Sample 267			0
TRUE	L4	Sample 268	34.81		0		TRUE	L4	Sample 268	33.11		0
TRUE	L5	Sample 269			0		TRUE	L5	Sample 269	36.71		0
TRUE	L6	Sample 270	34.2		0		TRUE	L6	Sample 270	40		0	> - Late Cp call (last five cycles) has higher uncertainty
TRUE	L7	Sample 271	35.52		0		TRUE	L7	Sample 271	29.92		0
TRUE	L8	Sample 272	35.16		0		TRUE	L8	Sample 272	40		0	> - Late Cp call (last five cycles) has higher uncertainty
TRUE	L9	Sample 273	34.11		0		TRUE	L9	Sample 273	35.74		0
TRUE	L10	Sample 274	26.04		0		TRUE	L10	Sample 274	40		0	> - Late Cp call (last five cycles) has higher uncertainty
TRUE	L11	Sample 275	40		0	> - Late Cp call (last five cycles) has higher uncertainty	TRUE	L11	Sample 275	40		0	> - Late Cp call (last five cycles) has higher uncertainty
TRUE	L12	Sample 276	32.94		0		TRUE	L12	Sample 276	22.42		0
TRUE	L13	Sample 277	31.06		0		TRUE	L13	Sample 277	32.15		0
TRUE	L14	Sample 278	40		0	> - Late Cp call (last five cycles) has higher uncertainty	TRUE	L14	Sample 278	40		0	> - Late Cp call (last five cycles) has higher uncertainty
TRUE	L15	Sample 279	31.13		0		TRUE	L15	Sample 279	37.93		0
TRUE	L16	Sample 280	26.47		0		TRUE	L16	Sample 280	37.77		0
TRUE	L17	Sample 281	33.67		0		TRUE	L17	Sample 281	32.11		0
TRUE	L18	Sample 282	40		0	> - Late Cp call (last five cycles) has higher uncertainty	TRUE	L18	Sample 282	40		0	> - Late Cp call (last five cycles) has higher uncertainty
TRUE	L19	Sample 283	30.01		0		TRUE	L19	Sample 283	33.24		0
TRUE	L20	Sample 284	40		0	> - Late Cp call (last five cycles) has higher uncertainty	TRUE	L20	Sample 284	37.03		0
TRUE	L21	Sample 285	40		0	> - Late Cp call (last five cycles) has higher uncertainty	TRUE	L21	Sample 285	34.14		0
TRUE	L22	Sample 286	35.09		0		TRUE	L22	Sample 286			0
TRUE	L23	Sample 287	29.63		0		TRUE	L23	Sample 287	39.23		0
TRUE	L24	Sample 288	40		0	> - Late Cp call (last five cycles) has higher uncertainty	TRUE	L24	Sample 288			0
TRUE	M1	Sample 289	33.81		0		TRUE	M1	Sample 289	36.02		0
TRUE	M2	Sample 290	27.96		0		TRUE	M2	Sample 290	40		0	> - Late Cp call (last five cycles) has higher uncertainty
TRUE	M3	Sample 291	40		0	> - Late Cp call (last five cycles) has higher uncertainty	TRUE	M3	Sample 291	36.8		0
TRUE	M4	Sample 292	27.16		0		TRUE	M4	Sample 292			0
TRUE	M5	Sample 293	32.79		0		TRUE	M5	Sample 293			0
TRUE	M6	Sample 294	31.57		0		TRUE	M6	Sample 294	40		0	> - Late Cp call (last five cycles) has higher uncertainty
TRUE	M7	Sample 295	40		0	> - Late Cp call (last five cycles) has higher uncertainty	TRUE	M7	Sample 295	40		0	> - Late Cp call (last five cycles) has higher uncertainty
TRUE	M8	Sample 296	40		0	> - Late Cp call (last five cycles) has higher uncertainty	TRUE	M8	Sample 296	35.18		0
TRUE	M9	Sample 297	28.03		0		TRUE	M9	Sample 297	40		0	> - Late Cp call (last five cycles) has higher uncertainty
TRUE	M10	Sample 298	40		0	> - Late Cp call (last five cycles) has higher uncertainty	TRUE	M10	Sample 298	40		0	> - Late Cp call (last five cycles) has higher uncertainty
TRUE	M11	Sample 299	31.46		0		TRUE	M11	Sample 299			0
TRUE	M12	Sample 300	32.01		0		TRUE	M12	Sample 300	37.07		0
TRUE	M13	Sample 301			0		TRUE	M13	Sample 301			0
TRUE	M14	Sample 302	40		0	> - Late Cp call (last five cycles) has higher uncertainty	TRUE	M14	Sample 302	40		0	> - Late Cp call (last five cycles) has higher uncertainty
TRUE	M15	Sample 303	27.15		0		TRUE	M15	Sample 303	33.11		0
TRUE	M16	Sample 304	40		0	> - Late Cp call (last five cycles) has higher uncertainty	TRUE	M16	Sample 304	38.33		0
TRUE	M17	Sample 305	32.86		0		TRUE	M17	Sample 305	36.4		0
TRUE	M18	Sample 306	30.92		0		TRUE	M18	Sample 306			0
TRUE	M19	Sample 307	23.14		0		TRUE	M19	Sample 307	34.72		0
TRUE	M20	Sample 308	31.93		0		TRUE	M20	Sample 308	37.89		0
TRUE	M21	Sample 309	37.73		0		TRUE	M21	Sample 309	31.89		0
TRUE	M22	Sample 310	28.05		0		TRUE	M22	Sample 310	21.36		0
TRUE	M23	Sample 311	27.84		0		TRUE	M23	Sample 311	40		0	> - Late Cp call (last five cycles) has higher uncertainty
TRUE	M24	Sample 312	34.77		0		TRUE	M24	Sample 312	38.68		0
TRUE	N1	Sample 313	36.75		0		TRUE	N1	Sample 313	34.09		0
TRUE	N2	Sample 314	25.89		0		TRUE	N2	Sample 314	26.06		0
TRUE	N3	Sample 315	33.55		0		TRUE	N3	Sample 315	35.74		0
TRUE	N4	Sample 316			0		TRUE	N4	Sample 316			0
TRUE	N5	Sample 317	25.01		0		TRUE	N5	Sample 317	38.01		0
TRUE	N6	Sample 318	35.49		0		TRUE	N6	Sample 318	35.1		0
TRUE	N7	Sample 319	31.14		0		TRUE	N7	Sample 319	40		0	> - Late Cp call (last five cycles) has higher uncertainty
TRUE	N8	Sample 320	34.28		0		TRUE	N8	Sample 320			0
TRUE	N9	Sample 321	26.48		0		TRUE	N9	Sample 321	32.77		0
TRUE	N10	Sample 322	34.63		0		TRUE	N10	Sample 322	40		0	> - Late Cp call (last five cycles) has higher uncertainty
TRUE	N11	Sample 323	29.66		0		TRUE	N11	Sample 323	34.14		0
TRUE	N12	Sample 324	35.56		0		TRUE	N12	Sample 324	37.85		0
TRUE	N13	Sample 325	30.5		0		TRUE	N13	Sample 325	37.93		0
TRUE	N14	Sample 326	33.04		0		TRUE	N14	Sample 326	40		0	?, > - Detector Call uncertain, Late Cp call (last five cycles) has higher uncertainty
TRUE	N15	Sample 327	28.93		0		TRUE	N15	Sample 327	40		0	> - Late Cp call (last five cycles) has higher uncertainty
TRUE	N16	Sample 328	37.49		0		TRUE	N16	Sample 328	33.56		0
TRUE	N17	Sample 329	28.17		0		TRUE	N17	Sample 329	38.73		0
TRUE	N18	Sample 330	33.42		0		TRUE	N18	Sample 330	40		0	> - Late Cp call (last five cycles) has higher uncertainty
TRUE	N19	Sample 331	37.89		0		TRUE	N19	Sample 331	34.21		0
TRUE	N20	Sample 332	35.7		0		TRUE	N20	Sample 332	34.08		0
TRUE	N21	Sample 333	37.92		0		TRUE	N21	Sample 333	33.16		0
TRUE	N22	Sample 334			0		TRUE	N22	Sample 334			0
TRUE	N23	Sample 335			0		TRUE	N23	Sample 335	21.49		0
TRUE	N24	Sample 336	40		0	> - Late Cp call (last five cycles) has higher uncertainty	TRUE	N24	Sample 336			0
TRUE	O1	Sample 337	28.26		0		TRUE	O1	Sample 337	35.24		0
TRUE	O2	Sample 338	27.81		0		TRUE	O2	Sample 338	39.01		0
TRUE	O3	Sample 339			0		TRUE	O3	Sample 339	36.14		0
TRUE	O4	Sample 340	26.9		0		TRUE	O4	Sample 340	38.77		0
TRUE	O5	Sample 341	30.69		0		TRUE	O5	Sample 341	40		0	> - Late Cp call (last five cycles) has higher uncertainty
TRUE	O6	Sample 342	34.39		0		TRUE	O6	Sample 342	33.71		0
TRUE	O7	Sample 343	29.67		0		TRUE	O7	Sample 343	31.58		0
TRUE	O8	Sample 344	31.53		0		TRUE	O8	Sample 344	40		0	> - Late Cp call (last five cycles) has higher uncertainty
TRUE	O9	Sample 345	33.91		0		TRUE	O9	Sample 345	38.41		0
TRUE	O10	Sample 346	34.3		0		TRUE	O10	Sample 346	40		0	> - Late Cp call (last five cycles) has higher uncertainty
TRUE	O11	Sample 347	37.4		0		TRUE	O11	Sample 347	39.03		0
TRUE	O12	Sample 348	30.95		0		TRUE	O12	Sample 348			0
TRUE	O13	Sample 349	27.66		0		TRUE	O13	Sample 349	40		0	> - Late Cp call (last five cycles) has higher uncertainty
TRUE	O14	Sample 350	37.87		0		TRUE	O14	Sample 350	37.31		0
TRUE	O15	Sample 351	34.47		0		TRUE	O15	Sample 351	32.62		0
TRUE	O16	Sample 352	40		0	> - Late Cp call (last five cycles) has higher uncertainty	TRUE	O16	Sample 352	40		0	> - Late Cp call (last five cycles) has higher uncertainty
TRUE	O17	Sample 353	34.62		0		TRUE	O17	Sample 353	33.54		0
TRUE	O18	Sample 354	40		0	> - Late Cp call (last five cycles) has higher uncertainty	TRUE	O18	Sample 354	31.71		0
TRUE	O19	Sample 355			0		TRUE	O19	Sample 355			0
TRUE	O20	Sample 356	33.68		0		TRUE	O20	Sample 356	38.4		0
TRUE	O21	Sample 357	33.87		0		TRUE	O21	Sample 357	40		0	> - Late Cp call (last five cycles) has higher uncertainty
TRUE	O22	Sample 358	33.21		0		TRUE	O22	Sample 358	26.48		0
TRUE	O23	Sample 359	34.69		0		TRUE	O23	Sample 359	35.24		0
TRUE	O24	Sample 360	32.5		0		TRUE	O24	Sample 360	36.83		0
TRUE	P1	Sample 361	35.86		0		TRUE	P1	Sample 361	34.8		0
TRUE	P2	Sample 362			0		TRUE	P2	Sample 362	24.26		0
TRUE	P3	Sample 363	32.93		0		TRUE	P3	Sample 363	33.14		0
TRUE	P4	Sample 364	29.82		0		TRUE	P4	Sample 364	27.71		0
TRUE	P5	Sample 365	34.49		0		TRUE	P5	Sample 365	35.25		0
TRUE	P6	Sample 366	29.19		0		TRUE	P6	Sample 366	33.81		0
TRUE	P7	Sample 367	29.32		0		TRUE	P7	Sample 367	37.34		0
TRUE	P8	Sample 368	34.81		0		TRUE	P8	Sample 368	34.68		0
TRUE	P9	Sample 369	36.96		0		TRUE	P9	Sample 369	31.17		0
TRUE	P10	Sample 370			0		TRUE	P10	Sample 370			0
TRUE	P11	Sample 371	40		0	> - Late Cp call (last five cycles) has higher uncertainty	TRUE	P11	Sample 371	30.2		0
TRUE	P12	Sample 372	37.6		0		TRUE	P12	Sample 372	36.87		0
TRUE	P13	Sample 373	27.88		0		TRUE	P13	Sample 373	34.84		0
TRUE	P14	Sample 374	29.74		0		TRUE	P14	Sample 374	36.15		0
TRUE	P15	Sample 375	31.74		0		TRUE	P15	Sample 375	40		0	> - Late Cp call (last five cycles) has higher uncertainty
TRUE	P16	Sample 376	36.09		0		TRUE	P16	Sample 376	40		0	> - Late Cp call (last five cycles) has higher uncertainty
TRUE	P17	Sample 377	32.86		0		TRUE	P17	Sample 377	40		0	> - Late Cp call (last five cycles) has higher uncertainty
TRUE	P18	Sample 378	35.77		0		TRUE	P18	Sample 378			0
TRUE	P19	Sample 379	33.06		0		TRUE	P19	Sample 379	40		0	> - Late Cp call (last five cycles) has higher uncertainty
TRUE	P20	Sample 380	30.25		0		TRUE	P20	Sample 380	36.8		0
TRUE	P21	Sample 381	30.76		0		TRUE	P21	Sample 381	36.06		0
TRUE	P22	Sample 382	25.02		0		TRUE	P22	Sample 382			0
TRUE	P23	Sample 383	36.76		0		TRUE	P23	Sample 383	40		0	> - Late Cp call (last five cycles) has higher uncertainty
TRUE	P24	Sample 384			0		TRUE	P24	Sample 384			0

[truncated: 40 more sheets: sample 11M, sample 12M, sample 13M, sample14M , sample15M, sample16M, sample17M, sample 18M, sample 19M, sample20M, sample21M, sample22M, sample23M, sample24M, sample25M, sample26M, sample27M, sample28M, sample29M, sample30M …]
